# Supplementary material for: Lipin 1 modulates mRNA splicing during fasting adaptation in liver
Source: JCI Insight. 2021 Sep 8;6(17):e150114. doi: 10.1172/jci.insight.150114 (PMC8492312; doi:10.1172/jci.insight.150114)
Supplement: Supplemental tables 1-9 [file jciinsight-6-150114-s252.xlsx]

## Sheet: Suppl. Table 1
Lpin1+/+ Fasted vs Refed								Lpin1–/– Fasted vs Refed								Fasted Lpin1+/+ vs Lpin1–/–								Refed Lpin1+/+ vs Lpin1–/–
Gene	log2FoldChange	p-value	padj_BH	padj_BC				Gene	log2FoldChange	p-value	padj_BH	padj_BC				Gene	log2FoldChange	p-value	padj_BH	padj_BC				Gene	log2FoldChange	p-value	padj_BH	padj_BC
Hapln1	3.72327	1.3468e-20	2.28538e-16	3.57871e-16				Anks4b	4.20952	6.27571e-50	1.32217e-45	1.66758e-45				Gm4756	-3.71044	2.49387e-41	5.00195e-37	6.6267e-37				Fam65b	-3.09432	5.03379e-36	9.31955e-32	1.33758e-31
Cyp1a1	3.4241	2.19607e-17	1.86326e-13	5.8354e-13				Zfp324	3.18958	3.68037e-46	3.87691e-42	9.77949e-42				Anks4b	-3.74336	8.00241e-40	8.02522e-36	2.1264e-35				Gm15883	3.73391	9.38217e-32	8.68507e-28	2.49303e-27
Neat1	2.29651	5.32818e-16	3.0138e-12	1.4158e-11				Palld	3.46782	6.15651e-32	4.32351e-28	1.63591e-27				Amica1	6.15217	4.65212e-38	3.11025e-34	1.23616e-33				Gm44556	5.84631	8.00915e-28	4.94271e-24	2.12819e-23
Clpx	-1.78199	3.27287e-15	1.38843e-11	8.69666e-11				H3f3b	-2.57713	5.9499e-31	3.13381e-27	1.58101e-26				Ppp1r3g	6.22739	9.76314e-38	4.89548e-34	2.59426e-33				Cth	3.03943	5.16826e-26	2.39213e-22	1.37331e-21
Hyou1	2.66627	1.09776e-13	3.72559e-10	2.91698e-09				Trmt1l	2.33094	3.43817e-30	1.44871e-26	9.1359e-26				Zfp324	-2.86167	3.60213e-37	1.44496e-33	9.57157e-33				Mt1	4.58144	2.32971e-25	8.62646e-22	6.19052e-21
Cyp3a59	-2.08907	2.0766e-13	5.87298e-10	5.51795e-09				Sesn1	-3.99206	7.04153e-30	2.47252e-26	1.87108e-25				H3f3b	2.81206	1.60739e-36	5.37325e-33	4.27117e-32				Paics	2.37571	3.42895e-24	1.05806e-20	9.11141e-20
Mvd	2.84266	1.90744e-12	4.6239e-09	5.06845e-08				Trim63	-5.72826	1.95631e-29	5.88794e-26	5.19832e-25				Vwf	3.8961	3.11653e-36	8.92976e-33	8.28125e-32				2310039L15Rik	4.66205	2.297e-23	6.07522e-20	6.10358e-19
Creld2	3.33688	2.72979e-12	5.79023e-09	7.25361e-08				Kalrn	2.85164	5.93407e-28	1.56274e-24	1.5768e-23				Trim63	6.6871	9.98159e-36	2.50251e-32	2.65231e-31				Ctsl	3.22766	3.7412e-23	8.65808e-20	9.94113e-19
Pcsk9	2.8635	5.10124e-12	9.61811e-09	1.3555e-07				1110002L01Rik	2.99137	6.39279e-26	1.49648e-22	1.69869e-21				Gadd45b	4.73631	1.45857e-33	3.25052e-30	3.87573e-29				Snhg3	3.41831	6.97015e-23	1.43384e-19	1.85211e-18
Slc39a10	2.14274	8.44694e-12	1.43336e-08	2.24452e-07				Zfp207	2.27002	6.54827e-25	1.37959e-21	1.74001e-20				Gm15883	3.69491	3.19825e-32	6.41472e-29	8.49838e-28				Slc2a4	4.17361	3.63076e-22	6.72199e-19	9.64766e-18
Cyp26a1	2.66684	1.62787e-11	2.51121e-08	4.32557e-07				Hdhd3	4.57456	7.34545e-25	1.40685e-21	1.95183e-20				Snhg5	2.54692	9.51598e-31	1.73511e-27	2.52859e-26				Mt2	4.66729	1.02311e-21	1.72199e-18	2.71861e-17
Mt2	-3.08966	2.32849e-10	3.29268e-07	6.18726e-06				Txnip	-3.52995	1.30138e-24	2.28478e-21	3.45801e-20				Gja4	3.43453	1.06044e-30	1.77244e-27	2.81781e-26				Fbxo44	2.4912	1.14048e-21	1.75958e-18	3.03049e-17
Bhlha15	3.92245	3.10342e-10	4.05092e-07	8.24641e-06				1810019D21Rik	2.91338	4.9996e-24	8.10243e-21	1.32849e-19				Snhg3	3.86954	4.7932e-29	7.39518e-26	1.27365e-24				Tg	5.335	8.68421e-21	1.23043e-17	2.30757e-16
Eda	-2.3689	5.09489e-10	6.17537e-07	1.35381e-05				Fubp1	2.99689	6.41305e-23	9.65073e-20	1.70408e-18				Atf3	4.35519	3.74619e-28	5.36695e-25	9.95436e-24				Lepr	4.97244	9.30428e-21	1.23043e-17	2.47233e-16
Tcp11l2	-2.11437	9.24625e-10	1.046e-06	2.45691e-05				Tgm1	3.15546	7.28034e-23	1.02255e-19	1.93453e-18				Cntnap1	-3.94471	2.8802e-27	3.85122e-24	7.65328e-23				Aifm2	1.80132	7.0966e-20	8.55556e-17	1.88571e-15
Elovl3	-2.48399	1.37518e-09	1.45847e-06	3.65414e-05				Wwc1	2.76259	8.99503e-23	1.18442e-19	2.39016e-18				Hapln1	4.23884	3.00373e-26	3.76537e-23	7.98152e-22				Idh3a	1.84005	7.39381e-20	8.55556e-17	1.96468e-15
Coq8a	-1.74301	1.89138e-09	1.88793e-06	5.02577e-05				1810017P11Rik	4.44163	1.43385e-22	1.77696e-19	3.81002e-18				Slc2a5	-3.39088	7.90895e-26	9.33116e-23	2.10157e-21				Pcsk1	5.0739	1.73385e-19	1.88826e-16	4.60718e-15
Nucb2	1.92863	2.20994e-09	2.08336e-06	5.87224e-05				Trp53	1.97594	6.46082e-22	7.56203e-19	1.71677e-17				Tmie	-4.36851	1.34046e-25	1.49365e-22	3.56188e-21				Cntnap1	-3.2126	5.29936e-19	5.45068e-16	1.40815e-14
4931428F04Rik	1.58431	2.8981e-09	2.58831e-06	7.70084e-05				Acnat1	2.98192	1.18477e-21	1.31372e-18	3.14816e-17				Csrnp1	3.64724	1.45655e-25	1.53758e-22	3.87036e-21				Adra1b	-2.53421	2.07939e-18	2.0262e-15	5.52535e-14
Nes	2.60094	4.80469e-09	4.07654e-06	0.00012767				Gm43597	3.31915	1.9234e-21	2.02611e-18	5.11086e-17				Wwc1	-2.90436	5.3815e-25	5.39684e-22	1.42997e-20				Prok1	-4.65432	3.82066e-18	3.53679e-15	1.01523e-13
Cad	1.96229	5.14629e-09	4.13915e-06	0.000136747				Gm26967	5.25822	2.14622e-21	2.15317e-18	5.70294e-17				ENSMUSG00000111264	4.47997	1.66221e-24	1.58757e-21	4.41682e-20				Sgsm1	-2.65427	4.56685e-18	4.02622e-15	1.2135e-13
Gm17251	-1.54632	5.36634e-09	4.13915e-06	0.000142594				Eme2	2.81445	2.2924e-21	2.19528e-18	6.09136e-17				1810046K07Rik	-5.24482	3.17541e-24	2.89496e-21	8.4377e-20				Vnn1	-4.48084	1.28667e-17	1.08279e-14	3.41894e-13
Sgsm1	1.74763	6.28266e-09	4.63524e-06	0.000166943				Zfp866	2.61281	3.94525e-21	3.61385e-18	1.04833e-16				Pdk4	3.57976	5.16841e-24	4.50708e-21	1.37335e-19				Mmp15	-2.93467	1.77649e-17	1.42682e-14	4.72048e-13
Hsp90b1	1.73107	6.66474e-09	4.71225e-06	0.000177095				Hist1h1c	-3.14659	1.6519e-20	1.45009e-17	4.38943e-16				Acnat1	-3.15058	5.57803e-24	4.66161e-21	1.4822e-19				Mmab	-2.24294	1.84961e-17	1.42682e-14	4.91478e-13
ENSMUSG00000111253	-3.26953	7.25879e-09	4.92698e-06	0.000192881				Hilpda	-3.49251	2.66694e-20	2.24748e-17	7.08659e-16				Txnip	3.47417	6.87494e-24	5.49259e-21	1.82681e-19				Gm28857	2.83836	2.08345e-17	1.54292e-14	5.53615e-13
B930094E09Rik	-2.13566	8.14813e-09	5.28652e-06	0.000216512				Kbtbd8	3.04015	3.61573e-20	2.92985e-17	9.60772e-16				Kalrn	-2.62279	7.12008e-24	5.49259e-21	1.89195e-19				B430119L08Rik	3.68163	2.51493e-17	1.79082e-14	6.68267e-13
Derl3	3.51802	8.41158e-09	5.28652e-06	0.000223512				Tmie	3.82236	5.71506e-20	4.45944e-17	1.51861e-15				Wnt11	6.22953	1.98422e-23	1.47398e-20	5.27246e-19				Nrep	-3.84243	3.09396e-17	2.12154e-14	8.22126e-13
Hspa5	2.00284	9.29916e-09	5.63562e-06	0.000247097				Atf3	-3.57772	8.2938e-20	6.24049e-17	2.20383e-15				E130012A19Rik	4.20449	4.89079e-23	3.50338e-20	1.29958e-18				Ppp1r3g	4.05583	1.12615e-16	7.44628e-14	2.99241e-12
Actg1	1.76232	9.80135e-09	5.73514e-06	0.000260442				Slc25a33	-3.38213	1.83845e-19	1.3356e-16	4.88513e-15				Tekt4	6.06348	5.805e-23	4.01486e-20	1.5425e-18				Aass	2.96475	2.96605e-16	1.8482e-13	7.8814e-12
Lss	2.15717	1.19521e-08	6.55446e-06	0.000317591				Gm13421	3.50994	6.89921e-19	4.84509e-16	1.83326e-14				Bag2	4.17414	1.40867e-22	9.41787e-20	3.74311e-18				Bdh1	-3.37126	2.99482e-16	1.8482e-13	7.95784e-12
Tubb5	1.48356	1.19741e-08	6.55446e-06	0.000318176				Gm37494	2.93744	8.50835e-19	5.78239e-16	2.26084e-14				Palld	-2.87727	1.75301e-22	1.1342e-19	4.6581e-18				Fam134b	3.33264	3.41288e-16	2.03826e-13	9.0687e-12
Mt1	-2.50628	1.25296e-08	6.64423e-06	0.000332938				Snhg5	-1.93395	9.9208e-19	6.53161e-16	2.63616e-14				Fbxo44	2.52975	1.82031e-22	1.14094e-19	4.83694e-18				Hmgcs1	-2.44619	5.67357e-16	3.28252e-13	1.50758e-11
Brap	-1.38851	1.38077e-08	7.10006e-06	0.000366897				Adra2a	-5.3477	1.34885e-18	8.61141e-16	3.58418e-14				D7Bwg0826e	5.11528	2.27752e-22	1.38425e-19	6.05183e-18				Neat1	-2.28821	6.70174e-16	3.75988e-13	1.78079e-11
Gm42743	2.7583	1.72266e-08	8.5976e-06	0.000457746				Foxa3	2.72061	1.83058e-18	1.13431e-15	4.86422e-14				Yeats2	-2.10085	2.64882e-22	1.56257e-19	7.03846e-18				Fam107a	4.42504	1.34441e-15	7.32069e-13	3.57236e-11
Sprr1a	3.96114	1.8405e-08	8.92327e-06	0.000489058				6430511E19Rik	5.09611	1.99619e-18	1.20159e-15	5.30427e-14				Atp1b1	2.9898	5.73594e-22	3.28702e-19	1.52415e-17				Spata22	-2.97923	2.02765e-15	1.07257e-12	5.38788e-11
Sdf2l1	2.89078	1.98726e-08	9.36719e-06	0.000528056				Dtx3l	2.34647	3.43644e-18	2.01108e-15	9.13132e-14				Map3k6	4.31837	6.5966e-22	3.67522e-19	1.75285e-17				Ptgfr	3.95541	2.79713e-15	1.4385e-12	7.43254e-11
Entpd7	1.71509	2.18511e-08	1.00214e-05	0.000580626				Ugt1a6a	2.80822	4.69464e-18	2.67315e-15	1.24746e-13				Sesn1	3.37236	8.22767e-22	4.46006e-19	2.18626e-17				Derl3	-4.82339	3.05189e-15	1.5271e-12	8.10948e-11
Fam65b	1.32273	2.63588e-08	1.17706e-05	0.000700407				Insig1	-3.70243	4.85982e-18	2.69439e-15	1.29135e-13				Adcy1	4.67517	1.29082e-21	6.81315e-19	3.42997e-17				Smim10l1	1.83823	3.31035e-15	1.61284e-12	8.79625e-11
Glt28d2	-1.56372	3.57025e-08	1.55342e-05	0.000948686				Lmnb2	1.90836	6.81061e-18	3.67913e-15	1.80971e-13				A930038B10Rik	-2.80828	1.64925e-21	8.48179e-19	4.38238e-17				Chrna2	-2.93088	3.9416e-15	1.87115e-12	1.04736e-10
Ccng2	-1.81576	4.26821e-08	1.81068e-05	0.00113415				Hnf1aos2	4.53333	1.21241e-17	6.15126e-15	3.22163e-13				Gm4951	-3.61374	3.82602e-21	1.91846e-18	1.01665e-16				Spsb4	-3.60789	4.72644e-15	2.18763e-12	1.25591e-10
Zfp324	1.11175	4.5639e-08	1.8889e-05	0.00121272				Zfp60	2.90136	1.21986e-17	6.15126e-15	3.24141e-13				Ccr3	-4.82006	1.08221e-20	5.29413e-18	2.87566e-16				Fh1	1.99583	5.37196e-15	2.42577e-12	1.42744e-10
Agtr1a	-1.36215	5.50119e-08	2.22261e-05	0.00146178				Gadd45b	-3.3466	1.22628e-17	6.15126e-15	3.25847e-13				2310039L15Rik	5.1169	2.63535e-20	1.25851e-17	7.00265e-16				Rdh13	1.59376	7.9464e-15	3.50285e-12	2.11152e-10
Hmgcs1	1.63264	6.49231e-08	2.56205e-05	0.00172514				Hbegf	-2.70992	1.50118e-17	7.35511e-15	3.98895e-13				Lepr	4.91264	2.77227e-20	1.2931e-17	7.36646e-16				Plin4	3.33967	1.08322e-14	4.6639e-12	2.87834e-10
Dock6	1.2921	6.97581e-08	2.69029e-05	0.00185361				Kctd21	3.22894	1.70742e-17	8.17544e-15	4.53696e-13				Map2k6	3.66893	2.95462e-20	1.34683e-17	7.85101e-16				Gm11437	2.51127	1.32112e-14	5.55891e-12	3.51048e-10
Gch1	-1.09257	1.08392e-07	4.04448e-05	0.00288019				Slc20a1	-2.32294	3.66106e-17	1.71403e-14	9.72816e-13				Ctsl	2.99113	4.13369e-20	1.84243e-17	1.09841e-15				Rasd1	4.02628	1.83457e-14	7.54781e-12	4.87481e-10
Per2	2.16603	1.09639e-07	4.04448e-05	0.00291332				Inhba	4.05514	4.37602e-17	2.00422e-14	1.1628e-12				Abcd2	-2.87368	1.17537e-19	5.12485e-17	3.12318e-15				Gm42644	3.2922	3.1695e-14	1.27565e-11	8.422e-10
Atf3	2.0922	1.33215e-07	4.80961e-05	0.00353978				Map2k6	-3.3183	6.65026e-17	2.98102e-14	1.76711e-12				1810017P11Rik	-4.13725	1.22223e-19	5.21579e-17	3.2477e-15				Agt	2.58547	3.34136e-14	1.31621e-11	8.87865e-10
Gm45531	-1.72787	1.54131e-07	5.44884e-05	0.00409556				Zbtb26	3.42537	1.3307e-16	5.84068e-14	3.53594e-12				Paqr9	-3.36498	1.52952e-19	6.39114e-17	4.06423e-15				Slc35g1	2.09579	4.69401e-14	1.81052e-11	1.24729e-09
Gm15853	-2.45583	1.58825e-07	5.50019e-05	0.00422029				Rexo4	1.49753	1.39485e-16	5.99729e-14	3.7064e-12				Tmem252	5.41248	1.68858e-19	6.91179e-17	4.48689e-15				1700113H08Rik	3.71918	5.53647e-14	2.09188e-11	1.47115e-09
Nipal1	-2.72586	1.6847e-07	5.71753e-05	0.00447658				1700027J19Rik	-3.13597	1.52125e-16	6.40994e-14	4.04226e-12				Nat8f2	-2.99122	1.97206e-19	7.91071e-17	5.24015e-15				Lrp11	-2.07667	5.86042e-14	2.16999e-11	1.55723e-09
Gm13421	1.75826	2.06077e-07	6.8567e-05	0.00547587				Pdk4	-2.91107	1.77339e-16	7.32582e-14	4.71224e-12				Ncmap	-3.53919	2.7879e-19	1.09641e-16	7.408e-15				Gm44729	3.25097	9.31714e-14	3.38231e-11	2.47575e-09
Serpina9	3.13972	2.10591e-07	6.87215e-05	0.00559583				Gck	3.10925	2.73714e-16	1.10896e-13	7.27314e-12				Gm4952	-4.26223	3.18409e-19	1.22814e-16	8.46076e-15				Slc2a9	-1.8321	1.042e-13	3.6647e-11	2.76881e-09
Ypel3	-1.11554	2.19825e-07	7.03812e-05	0.00584118				Acsl3	-2.17626	3.54261e-16	1.40822e-13	9.41342e-12				1110002L01Rik	-2.5515	3.34611e-19	1.26628e-16	8.89127e-15				Ubac1	1.59109	1.04909e-13	3.6647e-11	2.78765e-09
Nek2	-2.29551	2.26866e-07	7.12906e-05	0.00602829				Zbtb40	3.00339	3.85146e-16	1.50264e-13	1.02341e-11				Tspyl2	3.09447	3.75481e-19	1.39464e-16	9.97729e-15				Sema5b	-2.99702	1.38827e-13	4.75972e-11	3.68892e-09
Cyp3a25	-1.19598	2.37005e-07	7.31224e-05	0.00629769				B430119L08Rik	3.5737	4.50353e-16	1.7251e-13	1.19668e-11				Pcsk1	4.61552	4.20469e-19	1.53334e-16	1.11727e-14				Sdsl	2.67056	1.55872e-13	5.24692e-11	4.14182e-09
Lrrc59	1.18978	2.43516e-07	7.37898e-05	0.00647071				Gm14097	-2.81639	5.31903e-16	2.0011e-13	1.41337e-11				Rtn4rl1	-2.71089	5.06815e-19	1.81521e-16	1.34671e-14				Atp1b1	2.28737	1.68997e-13	5.58715e-11	4.49058e-09
Ccdc149	1.44082	2.82369e-07	8.40619e-05	0.00750312				Acaca	2.44126	5.49829e-16	2.03224e-13	1.461e-11				Slc39a2	-3.54067	5.50513e-19	1.93713e-16	1.46282e-14				Drc1	-3.58362	2.73072e-13	8.86958e-11	7.25608e-09
Fdps	2.66932	2.87673e-07	8.41643e-05	0.00764405				2010003K11Rik	2.73928	7.06892e-16	2.56773e-13	1.87835e-11				Btg3	4.29677	5.60183e-19	1.93717e-16	1.48852e-14				Gm11827	3.70407	3.76511e-13	1.20185e-10	1.00046e-08
Srm	1.86688	4.60031e-07	0.000132309	0.0122239				Gm12500	3.17257	7.64125e-16	2.72857e-13	2.03043e-11				Hilpda	3.36409	6.23087e-19	2.11818e-16	1.65567e-14				Nnmt	3.93964	4.6767e-13	1.46753e-10	1.24269e-08
Telo2	1.16905	5.64393e-07	0.00015962	0.014997				Depdc7	2.90164	7.99986e-16	2.80902e-13	2.12572e-11				Gm34333	-3.52051	6.71117e-19	2.24343e-16	1.78329e-14				Nucb2	-2.32292	6.18827e-13	1.9095e-10	1.64435e-08
Enpp3	-1.91755	6.53428e-07	0.000179246	0.0173629				Ttc9c	2.04942	1.31118e-15	4.5285e-13	3.48405e-11				Inhbe	-5.00675	7.92675e-19	2.60634e-16	2.1063e-14				Cend1	3.5157	7.23703e-13	2.1965e-10	1.92302e-08
Ccnd1	2.52061	6.54915e-07	0.000179246	0.0174024				Cirbp	-2.42191	1.44363e-15	4.90554e-13	3.83601e-11				Madd	-2.25552	9.91954e-19	3.20353e-16	2.63582e-14				Gm4952	-3.40841	7.59732e-13	2.26866e-10	2.01876e-08
Spc25	-1.58262	6.77944e-07	0.000182604	0.0180143				Tmem25	2.63565	1.51342e-15	5.06106e-13	4.02146e-11				Gm28818	-5.10573	1.00624e-18	3.20353e-16	2.67379e-14				4930480G23Rik	2.56745	9.74651e-13	2.86423e-10	2.58984e-08
Papss1	1.46105	6.92554e-07	0.000183624	0.0184025				Yeats2	1.72284	1.69678e-15	5.58559e-13	4.50869e-11				Chic2	2.28412	1.81814e-18	5.69787e-16	4.83115e-14				Ccnd1	-3.61814	9.92254e-13	2.8704e-10	2.63662e-08
Amigo3	1.69073	8.5131e-07	0.000222244	0.022621				Setdb2	-3.55013	1.95672e-15	6.34219e-13	5.19941e-11				Dgke	2.56599	1.91342e-18	5.90422e-16	5.08433e-14				Gstt3	3.00696	1.08523e-12	3.09108e-10	2.88368e-08
Rab30	-1.8766	9.14082e-07	0.000235016	0.024289				BC024978	2.58508	2.40508e-15	7.6773e-13	6.39077e-11				ENSMUSG00000110827	-4.96535	2.61238e-18	7.93886e-16	6.94161e-14				Map3k6	3.18565	1.24389e-12	3.4893e-10	3.30527e-08
Rnf125	-2.42557	9.70697e-07	0.000245847	0.0257934				Tcp11l2	-2.72376	2.72779e-15	8.57749e-13	7.2483e-11				Mpzl3	1.85731	2.81459e-18	8.42571e-16	7.47893e-14				Slc34a2	4.10994	1.36885e-12	3.78251e-10	3.6373e-08
Nxt2	-1.15874	1.04484e-06	0.000260735	0.0277636				Gm20045	3.50722	2.97577e-15	9.21965e-13	7.90723e-11				Apol7a	-3.66089	4.76169e-18	1.40449e-15	1.26528e-13				Etnppl	3.00554	1.42598e-12	3.88243e-10	3.78911e-08
Syvn1	2.03953	1.07141e-06	0.000261327	0.0284695				Vwf	-2.43183	3.05964e-15	9.34212e-13	8.13009e-11				Trmt1l	-1.77059	5.0714e-18	1.47416e-15	1.34757e-13				Gpat4	1.95775	1.88062e-12	5.04605e-10	4.99717e-08
Gm13502	3.50466	1.07802e-06	0.000261327	0.0286451				Zfc3h1	2.03702	4.19506e-15	1.26259e-12	1.11471e-10				Gm37494	-2.87008	5.28871e-18	1.50884e-15	1.40532e-13				Sult1d1	2.88895	2.03112e-12	5.37201e-10	5.39708e-08
Ints2	1.40114	1.31956e-06	0.000308814	0.0350635				Gm37784	-3.20296	5.06343e-15	1.50248e-12	1.34546e-10				Gm42644	3.53772	5.34115e-18	1.50884e-15	1.41925e-13				Ppif	1.27785	2.48449e-12	6.44378e-10	6.60179e-08
Nbas	1.04323	1.32269e-06	0.000308814	0.0351466				A330035P11Rik	2.46923	7.66213e-15	2.24202e-12	2.03598e-10				Trp53	-1.77363	6.50451e-18	1.81196e-15	1.72838e-13				Tmem189	2.10617	2.50595e-12	6.44378e-10	6.65882e-08
Klhl24	-1.76285	1.33195e-06	0.000308814	0.0353925				ENSMUSG00000110827	4.40515	1.01822e-14	2.93861e-12	2.70561e-10				Hdhd3	-3.82882	6.91594e-18	1.90018e-15	1.8377e-13				Ldlr	-2.26258	2.78742e-12	7.06936e-10	7.40674e-08
Etv5	1.15546	1.3467e-06	0.000308814	0.0357846				S1pr5	2.60682	1.43869e-14	4.09599e-12	3.82288e-10				Gde1	2.46589	8.0057e-18	2.16987e-15	2.12728e-13				Got1	3.59329	4.05666e-12	1.01493e-09	1.07793e-07
Casp6	-1.2251	1.55703e-06	0.000352282	0.0413733				Zfp426	1.6664	2.78803e-14	7.83176e-12	7.40836e-10				Tiparp	3.41608	9.0656e-18	2.42438e-15	2.40891e-13				Crcp	1.96222	4.28002e-12	1.05654e-09	1.13729e-07
Rcan1	1.99183	1.68345e-06	0.000375873	0.0447325				Zfp638	2.22701	2.83868e-14	7.86913e-12	7.54295e-10				Blm	3.39108	1.17114e-17	3.09073e-15	3.11195e-13				Gpr12	-2.70865	4.667e-12	1.13691e-09	1.24012e-07
Cyp3a44	-1.63653	1.75145e-06	0.000385978	0.0465394				Rbm24	-5.076	3.30335e-14	9.03832e-12	8.77767e-10				Slc20a1	2.3547	1.40652e-17	3.66372e-15	3.73741e-13				Nbas	-1.49047	4.93479e-12	1.18653e-09	1.31127e-07
Gm10804	-3.07373	1.90858e-06	0.000415215	0.0507149				Zfp174	2.78749	4.1454e-14	1.10585e-11	1.10152e-09				Gm42809	4.68586	1.7098e-17	4.39659e-15	4.54327e-13				ENSMUSG00000110588	4.05196	5.40762e-12	1.28355e-09	1.43691e-07
Tes	2.24088	2.21289e-06	0.000471053	0.0588009				Cpsf2	1.92769	4.14669e-14	1.10585e-11	1.10186e-09				Bglap3	4.78847	2.06827e-17	5.24285e-15	5.49581e-13				Hspa2	2.95846	6.78026e-12	1.58898e-09	1.80165e-07
Gmppb	1.85291	2.23178e-06	0.000471053	0.0593028				Gm42809	-4.06536	4.31012e-14	1.13507e-11	1.14528e-09				Chek1	3.71602	2.09118e-17	5.24285e-15	5.55669e-13				Phldb2	-1.9216	7.88202e-12	1.8241e-09	2.09441e-07
Ocln	-1.06853	2.24853e-06	0.000471053	0.0597479				Ppp1r3g	-3.63788	4.5435e-14	1.18176e-11	1.2073e-09				Gm45222	3.76512	2.20105e-17	5.45019e-15	5.84864e-13				E130012A19Rik	2.8962	8.87589e-12	2.02874e-09	2.3585e-07
Tgm1	1.48614	2.52375e-06	0.000517029	0.067061				Phf11c	-2.54713	5.05174e-14	1.29793e-11	1.34235e-09				Ifrd1	2.4512	2.24564e-17	5.49277e-15	5.9671e-13				Serinc2	-1.95574	9.03317e-12	2.03951e-09	2.40029e-07
Pdia4	1.56078	2.52893e-06	0.000517029	0.0671987				Rad1	2.0938	8.21867e-14	2.07351e-11	2.18386e-09				Bcl2l1	2.7679	2.55886e-17	6.1835e-15	6.7994e-13				Rn18s-rs5	3.02018	9.35677e-12	2.08712e-09	2.48628e-07
Tsku	2.21388	3.08507e-06	0.00062322	0.0819764				Tiparp	-2.96683	8.26727e-14	2.07351e-11	2.19678e-09				Dtx3l	-2.26222	5.21526e-17	1.24527e-14	1.3858e-12				Nags	1.335	9.80089e-12	2.16016e-09	2.60429e-07
Xpa	-1.03876	3.5117e-06	0.000701059	0.0933128				Frmd8	1.92038	1.08267e-13	2.6835e-11	2.87688e-09				Cend1	4.08712	5.32381e-17	1.25623e-14	1.41464e-12				Ddah1	-3.34672	1.3458e-11	2.93131e-09	3.57606e-07
Sec23b	1.54226	3.86495e-06	0.000762609	0.1027				Ufsp1	2.17359	1.1065e-13	2.70313e-11	2.94018e-09				Vnn1	-4.37836	7.03004e-17	1.63955e-14	1.86802e-12				Etv5	-1.61627	1.5023e-11	3.23414e-09	3.99191e-07
Msmo1	2.13483	3.98048e-06	0.000776377	0.105769				Angptl8	4.09191	1.11625e-13	2.70313e-11	2.96611e-09				Hbegf	2.67751	8.29699e-17	1.91279e-14	2.20468e-12				Gm17767	-2.75909	2.3424e-11	4.96629e-09	6.22424e-07
Rarb	1.49806	4.16729e-06	0.000803577	0.110733				Zfp329	2.46215	1.35836e-13	3.25203e-11	3.60943e-09				Zfp354b	-2.68871	9.5296e-17	2.17199e-14	2.5322e-12				Iqcb1	1.90023	2.36056e-11	4.96629e-09	6.27247e-07
Fbxo8	-0.955135	4.55861e-06	0.000869159	0.121131				Bcl2l1	-2.41611	1.45575e-13	3.44603e-11	3.86821e-09				Ripply1	-3.63086	1.57296e-16	3.54481e-14	4.17967e-12				Akr1b7	3.88873	2.55455e-11	5.31405e-09	6.78796e-07
Hmgcr	1.59942	4.89152e-06	0.000922269	0.129977				Agpat1	1.96602	1.56045e-13	3.65284e-11	4.14642e-09				Jund	2.16132	1.78606e-16	3.98034e-14	4.74592e-12				Gm5424	2.04074	2.84317e-11	5.84872e-09	7.55488e-07
Tmem119	2.10551	5.00321e-06	0.000932961	0.132945				Amica1	-3.49275	1.85284e-13	4.28964e-11	4.92338e-09				Cth	2.3665	2.15237e-16	4.74396e-14	5.71927e-12				Tra2a	-1.56377	2.91688e-11	5.9344e-09	7.75072e-07
Slc17a9	1.73045	5.54838e-06	0.00102337	0.147431				0610030E20Rik	1.9485	2.24546e-13	5.1421e-11	5.96664e-09				Gm12909	-3.76537	2.52666e-16	5.5084e-14	6.71385e-12				Rsph4a	3.58193	3.19109e-11	6.42172e-09	8.47937e-07
Slc20a1	1.25169	5.74969e-06	0.00104595	0.152781				Gch1	-1.50642	2.34353e-13	5.30897e-11	6.22722e-09				Klhl5	-2.04997	2.68142e-16	5.78294e-14	7.12508e-12				Ncmap	-2.58425	3.47923e-11	6.92629e-09	9.24501e-07
Nrep	2.05356	5.79405e-06	0.00104595	0.153959				Wfikkn1	-3.25954	2.72286e-13	6.10268e-11	7.23518e-09				Zfp60	-2.7795	2.72709e-16	5.81886e-14	7.24643e-12				Msmo1	-3.04806	4.57651e-11	9.01377e-09	1.21607e-06
Mlec	1.30441	6.24112e-06	0.0011148	0.165839				C130046K22Rik	2.98455	3.00009e-13	6.65326e-11	7.97185e-09				4930480K23Rik	-2.53012	2.8624e-16	6.04328e-14	7.60597e-12				Syt11	-2.00289	4.65316e-11	9.06827e-09	1.23644e-06
Serpinb1a	-1.60942	6.89616e-06	0.00121897	0.183245				Slc25a45	1.97161	3.40494e-13	7.47243e-11	9.04761e-09				Klhdc7a	-4.17446	3.23678e-16	6.76251e-14	8.60077e-12				Bag2	2.77029	4.80352e-11	9.26379e-09	1.27639e-06
Cyp3a11	-1.44321	7.07053e-06	0.0012369	0.187878				Gm36936	3.75156	3.8651e-13	8.39484e-11	1.02703e-08				Lasp1	-2.21784	4.0492e-16	8.37266e-14	1.07595e-11				Ctnnal1	1.48978	4.97387e-11	9.43974e-09	1.32166e-06
Tra2a	1.05266	7.40743e-06	0.00128169	0.19683				Gm11437	2.36555	4.49312e-13	9.65929e-11	1.19391e-08				Zfp866	-2.25409	4.75588e-16	9.73353e-14	1.26373e-11				Fmo4	1.56441	5.03028e-11	9.43974e-09	1.33665e-06
Thrsp	2.40435	7.47758e-06	0.00128169	0.198694				Lima1	1.96055	5.55793e-13	1.17767e-10	1.47685e-08				Slc25a33	3.03817	5.27437e-16	1.06857e-13	1.4015e-11				Tmem38a	1.49298	5.04772e-11	9.43974e-09	1.34128e-06
Mreg	-1.31611	7.74231e-06	0.00130984	0.205729				Zfp418	2.28604	5.58983e-13	1.17767e-10	1.48533e-08				Fam134b	3.30549	5.86304e-16	1.17595e-13	1.55793e-11				ENSMUSG00000111264	2.79109	7.0021e-11	1.29637e-08	1.8606e-06
Synpo	1.82977	7.82504e-06	0.00130984	0.207927				Gm44777	3.93608	5.96432e-13	1.24249e-10	1.58484e-08				Ciart	4.63071	7.36815e-16	1.4632e-13	1.95787e-11				Arg1	1.93239	7.37776e-11	1.35239e-08	1.96042e-06
Hsp90aa1	1.86386	7.99682e-06	0.00130984	0.212491				Nr1h4	1.71989	6.01547e-13	1.24249e-10	1.59843e-08				Sema5b	-3.09687	7.62872e-16	1.50009e-13	2.0271e-11				Aldoa	1.30306	8.58787e-11	1.55878e-08	2.28197e-06
Cyp51	2.28346	8.0188e-06	0.00130984	0.213076				Gja4	-2.12666	6.97242e-13	1.42616e-10	1.85271e-08				Fabp4	2.65773	7.83131e-16	1.52498e-13	2.08094e-11				Slc12a3	3.41589	8.82775e-11	1.58677e-08	2.34571e-06
Prok1	2.36585	8.0278e-06	0.00130984	0.213315				Tra2a	-1.6884	7.09533e-13	1.43735e-10	1.88537e-08				Ido2	-2.45132	8.27179e-16	1.59526e-13	2.19798e-11				Gadd45b	2.54925	9.42603e-11	1.67802e-08	2.50469e-06
Gm17767	1.81736	8.98388e-06	0.00145188	0.23872				Zfp322a	1.99756	7.66505e-13	1.53797e-10	2.03676e-08				Adra2a	4.86816	8.89124e-16	1.6984e-13	2.36258e-11				Them7	-2.13222	1.49093e-10	2.62886e-08	3.96169e-06
Pttg1ip	-0.78211	9.28653e-06	0.00148663	0.246762				Zfp354b	2.31428	8.74086e-13	1.73729e-10	2.32262e-08				Sigmar1	-1.61359	1.06151e-15	2.00855e-13	2.82064e-11				Asl	2.10479	1.53628e-10	2.68328e-08	4.08221e-06
Wars	1.20303	1.00102e-05	0.00158751	0.265992				B3galnt2	1.9602	1.30434e-12	2.56821e-10	3.46589e-08				Hist1h1c	2.70632	1.41239e-15	2.64751e-13	3.753e-11				Hsd3b2	-2.82441	1.63644e-10	2.8315e-08	4.34835e-06
Agpat1	1.16302	1.07899e-05	0.00169532	0.28671				Chic2	-1.84378	1.38725e-12	2.65955e-10	3.68621e-08				2810459M11Rik	-2.11929	1.73048e-15	3.20695e-13	4.59824e-11				Inhbb	3.36039	1.65906e-10	2.84406e-08	4.40846e-06
Pold2	1.35624	1.10082e-05	0.00171374	0.29251				Paqr9	2.63657	1.38998e-12	2.65955e-10	3.69345e-08				Mt1	3.50331	1.74282e-15	3.20695e-13	4.63102e-11				Rd3	-2.95364	1.68817e-10	2.86741e-08	4.4858e-06
Uba5	1.17975	1.12333e-05	0.00173289	0.298491				Slc40a1	2.02192	1.39418e-12	2.65955e-10	3.70462e-08				Gm15401	-3.76066	1.95223e-15	3.55962e-13	5.18746e-11				1700037H04Rik	-1.77903	1.96435e-10	3.30618e-08	5.21968e-06
Manf	2.08379	1.3026e-05	0.00197666	0.346126				Irf3	1.68922	1.40746e-12	2.65955e-10	3.73991e-08				Ptprf	-2.11291	2.42352e-15	4.37915e-13	6.43978e-11				Insig1	-2.72043	2.01193e-10	3.35576e-08	5.3461e-06
Ptrh1	1.08649	1.30465e-05	0.00197666	0.346672				Zfp7	1.82785	1.41385e-12	2.65955e-10	3.75688e-08				Stxbp6	-2.46187	2.69201e-15	4.82087e-13	7.15322e-11				Cd276	-2.28738	2.2412e-10	3.69206e-08	5.95533e-06
Gm14097	-1.51816	1.32981e-05	0.00199696	0.353358				Msx1	-3.26343	1.43647e-12	2.67464e-10	3.81699e-08				Crcp	2.23589	2.88148e-15	5.11451e-13	7.65668e-11				Gpcpd1	2.21234	2.25345e-10	3.69206e-08	5.98786e-06
Alg12	1.30247	1.41418e-05	0.00210503	0.375777				S1pr1	2.26426	1.44726e-12	2.67464e-10	3.84566e-08				Lima1	-2.14192	3.3447e-15	5.88462e-13	8.88754e-11				Acsf2	-1.72771	2.39015e-10	3.88169e-08	6.35111e-06
Gm13722	3.01504	1.47108e-05	0.00214717	0.390896				Gm30097	2.8696	1.47456e-12	2.68459e-10	3.9182e-08				Rab30	2.99834	3.92934e-15	6.85312e-13	1.0441e-10				Tmx4	1.97329	2.68599e-10	4.32421e-08	7.13721e-06
AI506816	2.23126	1.47674e-05	0.00214717	0.3924				Zfand4	-2.25372	1.47813e-12	2.68459e-10	3.92768e-08				Mul1	1.56358	3.99109e-15	6.90081e-13	1.06051e-10				Slc6a16	-3.11958	2.82764e-10	4.513e-08	7.51359e-06
Mmab	1.1376	1.49274e-05	0.00214717	0.396652				Mis12	2.22736	1.58515e-12	2.85435e-10	4.21206e-08				Gm5524	-2.17044	4.07334e-15	6.92713e-13	1.08237e-10				Gpat2	-2.44897	3.39389e-10	5.35693e-08	9.01824e-06
Gm11963	2.15372	1.49311e-05	0.00214717	0.39675				Ypel3	-1.52149	1.70016e-12	3.03551e-10	4.51767e-08				Ripk4	1.99297	4.07539e-15	6.92713e-13	1.08291e-10				Ass1	2.13027	3.41427e-10	5.35693e-08	9.0724e-06
Gm12276	2.10212	1.53761e-05	0.00217468	0.408574				Rbmx	1.6239	1.8296e-12	3.23916e-10	4.86161e-08				Hnf1aos2	-4.17442	4.81455e-15	8.11474e-13	1.27932e-10				Pnpla2	2.12311	3.91455e-10	6.09025e-08	1.04017e-05
Ddit3	1.49266	1.53787e-05	0.00217468	0.408643				Nfya	2.03692	1.85769e-12	3.26148e-10	4.93625e-08				Acbd5	-1.7682	5.26576e-15	8.80128e-13	1.39922e-10				Acsl3	-1.66182	4.85749e-10	7.49429e-08	1.29073e-05
Ip6k2	-1.64119	1.57571e-05	0.00220978	0.418699				Rnpep	1.62212	2.18805e-12	3.80973e-10	5.81408e-08				Fam149a	-1.99187	5.3703e-15	8.90183e-13	1.427e-10				Syt1	-1.74357	5.54209e-10	8.47986e-08	1.47264e-05
Rwdd3	-0.891431	1.60426e-05	0.00223124	0.426285				Csrnp1	-2.44339	2.24972e-12	3.885e-10	5.97795e-08				Wfikkn1	3.53794	5.47405e-15	8.99943e-13	1.45456e-10				Gm6493	3.35967	5.94715e-10	8.99105e-08	1.58028e-05
Rfx4	-2.34476	1.61732e-05	0.00223124	0.429754				Blm	-2.76634	2.58084e-12	4.42058e-10	6.85781e-08				Phf11c	2.64404	5.85764e-15	9.55176e-13	1.55649e-10				Apol7a	-2.61388	5.97331e-10	8.99105e-08	1.58723e-05
Zbtb11os1	-1.34529	1.71174e-05	0.00234245	0.454842				Socs5	1.73329	2.75983e-12	4.68903e-10	7.33341e-08				Lgr5	-2.89515	5.92702e-15	9.58696e-13	1.57493e-10				Aqp4	-2.55812	6.89291e-10	1.02916e-07	1.83158e-05
Gm20522	-1.46572	1.75329e-05	0.00238013	0.465885				Zfp62	1.6584	3.17338e-12	5.33261e-10	8.43231e-08				Fmo3	4.09771	5.99673e-15	9.62211e-13	1.59345e-10				Slc25a15	1.55309	7.27824e-10	1.07799e-07	1.93397e-05
Gm38070	2.7857	1.95853e-05	0.00263765	0.520422				Sigmar1	1.40219	3.18924e-12	5.33261e-10	8.47445e-08				Gm12500	-3.08035	6.6126e-15	1.05261e-12	1.7571e-10				Gstm4	-1.8945	7.59904e-10	1.11658e-07	2.01922e-05
Gm9725	-1.98611	1.98651e-05	0.00265426	0.527855				D17H6S53E	1.79221	3.28848e-12	5.45525e-10	8.73814e-08				Vwce	-2.22364	8.08968e-15	1.2776e-12	2.14959e-10				Gm16063	-3.10428	7.71255e-10	1.11682e-07	2.04938e-05
Ctps	1.16719	2.09913e-05	0.00277045	0.557781				Gm7652	3.72215	3.38228e-12	5.56702e-10	8.98739e-08				Gm16063	-4.1588	8.70977e-15	1.36478e-12	2.31436e-10				Grik5	-1.49281	7.72135e-10	1.11682e-07	2.05172e-05
Gm20752	1.98973	2.10612e-05	0.00277045	0.559639				Usp45	1.36168	3.78433e-12	6.18049e-10	1.00557e-07				Spsb4	-3.62081	9.64732e-15	1.49997e-12	2.56349e-10				Scin	3.76868	7.95065e-10	1.14107e-07	2.11265e-05
Igkv15-103	-2.64395	2.14546e-05	0.00278792	0.57009				Zfp760	2.02374	3.87766e-12	6.28419e-10	1.03037e-07				Slc2a4	3.33293	1.12852e-14	1.74113e-12	2.99871e-10				Rab30	2.34616	8.2923e-10	1.18095e-07	2.20343e-05
4930480G23Rik	-1.53281	2.15226e-05	0.00278792	0.5719				Tmem39b	1.50679	4.81343e-12	7.74116e-10	1.27902e-07				C1rl	-2.00707	1.34718e-14	2.06263e-12	3.57973e-10				Fdft1	-1.89352	9.90293e-10	1.39956e-07	2.63141e-05
Gm12346	1.83819	2.19052e-05	0.002795	0.582064				Ubc	-2.05205	4.94247e-12	7.88847e-10	1.31331e-07				Fam107a	4.24222	1.64452e-14	2.4988e-12	4.36983e-10				Papss1	-1.79366	1.10975e-09	1.5565e-07	2.94882e-05
Gm5524	-1.1639	2.20718e-05	0.002795	0.586492				Cxcl2	-4.30498	5.58196e-12	8.80762e-10	1.48324e-07				Ssc4d	-2.77643	1.67413e-14	2.52467e-12	4.44851e-10				Cyp2b10	3.47944	1.14038e-09	1.58542e-07	3.03021e-05
Slc16a6	1.15914	2.22038e-05	0.002795	0.589999				2810403A07Rik	1.82467	5.60196e-12	8.80762e-10	1.48855e-07				Kctd21	-2.91189	1.76339e-14	2.63943e-12	4.68569e-10				Gm30173	3.5774	1.14749e-09	1.58542e-07	3.0491e-05
Nop56	1.08621	2.22361e-05	0.002795	0.590858				B130055M24Rik	2.3481	5.74061e-12	8.95876e-10	1.5254e-07				D16Ertd472e	2.59668	1.90605e-14	2.83183e-12	5.06477e-10				Adcy1	2.96184	1.44958e-09	1.98796e-07	3.85182e-05
Gm11992	-1.90897	2.26495e-05	0.00281373	0.601841				Lmbr1l	-1.37098	6.11614e-12	9.47462e-10	1.62518e-07				Mdm1	2.56623	2.07704e-14	3.06317e-12	5.5191e-10				BC052040	-1.85629	1.66945e-09	2.27266e-07	4.43606e-05
Gm43682	1.31293	2.27168e-05	0.00281373	0.60363				Adat1	2.49476	6.65315e-12	1.02313e-09	1.76788e-07				Ccdc169	3.33824	2.29185e-14	3.35531e-12	6.08991e-10				Abcc12	-4.07965	1.77099e-09	2.3933e-07	4.70588e-05
Pnldc1	-2.2644	2.34953e-05	0.00288907	0.624316				Luc7l3	1.58232	7.18562e-12	1.097e-09	1.90936e-07				Slc16a6	2.08301	2.38777e-14	3.4704e-12	6.34479e-10				Nuggc	-1.86322	1.85502e-09	2.48868e-07	4.92915e-05
Gm14403	1.4586	2.53919e-05	0.00309983	0.674715				Ints6	2.15254	7.30871e-12	1.10777e-09	1.94207e-07				4930556M19Rik	-2.4374	2.44193e-14	3.52358e-12	6.48868e-10				Hsd3b1	3.73666	2.02802e-09	2.70121e-07	5.38885e-05
Spta1	-3.0461	2.66455e-05	0.00322962	0.708023				Vwce	1.95776	8.04238e-12	1.21026e-09	2.13702e-07				Gm28857	2.5255	3.61443e-14	5.16232e-12	9.60426e-10				Gm37784	-2.4553	2.15112e-09	2.84471e-07	5.71597e-05
Gm9768	-1.9528	2.69811e-05	0.00324711	0.716942				Gprin3	2.50818	8.2594e-12	1.23411e-09	2.19469e-07				Hip1r	2.55255	3.62909e-14	5.16232e-12	9.64322e-10				Klc4	1.17829	2.69927e-09	3.52562e-07	7.17249e-05
Tubb2a	1.54671	2.85022e-05	0.00340602	0.757361				Nek6	1.41481	9.00946e-12	1.3367e-09	2.39399e-07				Gadd45g	3.96764	3.8128e-14	5.38545e-12	1.01314e-09				Mvd	-2.39694	2.70411e-09	3.52562e-07	7.18535e-05
Fbxo21	-1.72753	2.87177e-05	0.00340776	0.763086				Gm20342	2.5255	9.33425e-12	1.3752e-09	2.4803e-07				Met	-2.15177	4.25768e-14	5.97177e-12	1.13135e-09				Shank2	-2.70957	2.9958e-09	3.87861e-07	7.96043e-05
Slc35b1	1.31097	2.93578e-05	0.00345953	0.780096				Ldlr	-2.20412	9.95787e-12	1.45689e-09	2.64601e-07				Zfp426	-1.65472	4.58745e-14	6.38962e-12	1.21898e-09				Asb16	-2.92678	3.21274e-09	4.1306e-07	8.5369e-05
Ccdc134	1.42493	3.00523e-05	0.00351694	0.798549				Zfp397	2.17377	1.09721e-11	1.5942e-09	2.9155e-07				Phldb2	-2.11464	5.87403e-14	8.1252e-12	1.56085e-09				F11	-1.55738	3.33929e-09	4.2637e-07	8.87316e-05
Phlda1	1.66977	3.10168e-05	0.00359602	0.824179				Adra1b	-1.9644	1.20582e-11	1.74002e-09	3.20411e-07				Depdc7	-2.70555	5.98801e-14	8.22613e-12	1.59113e-09				Exoc5	1.14817	3.4958e-09	4.43296e-07	9.28904e-05
Ikbke	2.01196	3.11518e-05	0.00359602	0.827765				Sec24c	1.63413	1.23147e-11	1.76493e-09	3.27225e-07				Fgf21	-4.28979	6.43129e-14	8.77499e-12	1.70892e-09				Tekt4	3.47077	3.83695e-09	4.83247e-07	0.000101955
Arrdc4	-1.15174	3.14998e-05	0.00361163	0.837014				D930048N14Rik	2.46564	1.40755e-11	2.00367e-09	3.74014e-07				Acy3	-2.5211	6.86979e-14	9.30996e-12	1.82544e-09				Srl	-2.43618	3.88094e-09	4.85484e-07	0.000103124
Pidd1	1.27502	3.30309e-05	0.00376175	0.877697				Hyou1	2.42503	1.42893e-11	2.02045e-09	3.79696e-07				Aqp4	-3.12831	6.97167e-14	9.38461e-12	1.85251e-09				Bnip3l	1.24944	3.91635e-09	4.86627e-07	0.000104065
2610203C20Rik	1.91076	3.38595e-05	0.00383015	0.899715				Golga1	1.63913	1.50603e-11	2.11527e-09	4.00182e-07				Stap1	-3.48972	7.13639e-14	9.54231e-12	1.89628e-09				Gm45301	3.62423	4.0466e-09	4.99458e-07	0.000107526
Serpinh1	1.95296	3.42087e-05	0.00383015	0.908993				Wnt11	-4.07488	1.55467e-11	2.16913e-09	4.13108e-07				Lonp2	-2.02907	8.61954e-14	1.14491e-11	2.29038e-09				Tpst1	-1.55159	4.16418e-09	5.08371e-07	0.000110651
Gtf2f1	1.00641	3.43086e-05	0.00383015	0.911649				Gfod2	1.6829	1.74033e-11	2.41219e-09	4.6244e-07				3830406C13Rik	-1.61236	9.69165e-14	1.27885e-11	2.57526e-09				Lrit2	-2.223	4.17373e-09	5.08371e-07	0.000110904
Gck	1.57217	3.49138e-05	0.00387224	0.927729				Nop2	2.00233	1.83834e-11	2.53139e-09	4.88485e-07				Entpd5	-1.34606	1.05931e-13	1.38866e-11	2.81479e-09				Spon2	-2.61318	4.36489e-09	5.2818e-07	0.000115984
Krt8	1.08474	3.64138e-05	0.00401237	0.967587				Ddhd2	1.83954	1.85985e-11	2.54437e-09	4.94198e-07				Necab1	-2.1636	1.10529e-13	1.43953e-11	2.93697e-09				Tspyl4	2.70717	4.76509e-09	5.72863e-07	0.000126618
Tmem120b	1.11948	3.74307e-05	0.00409782	0.99461				Rtn4rl1	2.04309	1.89761e-11	2.57928e-09	5.04233e-07				Scin	4.83723	1.16815e-13	1.50676e-11	3.104e-09				Lamb3	-2.8081	5.08255e-09	6.07086e-07	0.000135054
Brip1	-1.34193	3.8294e-05	0.00416077	1				Slc39a2	2.66548	2.18833e-11	2.95537e-09	5.81484e-07				2900009J06Rik	3.00908	1.17193e-13	1.50676e-11	3.11405e-09				Nlrp6	-1.59537	5.87366e-09	6.97083e-07	0.000156075
Ccdc38	-2.1081	3.84961e-05	0.00416077	1				D16Ertd472e	-2.2624	2.28405e-11	3.05101e-09	6.06918e-07				Sds	2.39022	1.18721e-13	1.50862e-11	3.15467e-09				Ube2ql1	-2.72496	6.46315e-09	7.62158e-07	0.000171739
Tuba1c	1.51529	3.88444e-05	0.00417184	1				Slc34a2	3.87852	2.29211e-11	3.05101e-09	6.09059e-07				Gm11827	3.7697	1.18842e-13	1.50862e-11	3.15788e-09				Ido2	-1.7623	6.87769e-09	8.05908e-07	0.000182754
Elf3	2.49729	4.16888e-05	0.00444917	1				Jund	-1.75391	2.30259e-11	3.05101e-09	6.11845e-07				Cerkl	3.16326	1.28995e-13	1.6272e-11	3.42765e-09				Esyt1	-1.46375	7.43841e-09	8.66131e-07	0.000197654
Gm17399	2.06667	4.26384e-05	0.00452207	1				Fbxo32	-2.18148	2.67577e-11	3.52332e-09	7.11006e-07				2410131K14Rik	2.05201	1.41906e-13	1.77889e-11	3.77074e-09				Usp45	1.12843	7.68605e-09	8.89373e-07	0.000204234
1110020A21Rik	-1.39363	4.40521e-05	0.00464298	1				Gm44729	2.9108	2.69341e-11	3.52452e-09	7.15692e-07				Gm7334	3.68813	1.44485e-13	1.79996e-11	3.83925e-09				Tmed5	1.34954	8.12862e-09	9.3474e-07	0.000215994
Serpinb8	-1.64253	4.4462e-05	0.00465726	1				Zfp882	2.16618	2.76348e-11	3.59389e-09	7.34312e-07				Daglb	-1.29442	1.64125e-13	2.03201e-11	4.36114e-09				Gbp11	-2.9447	8.685e-09	9.92557e-07	0.000230778
Sco2	-1.20104	4.47435e-05	0.004658	1				Gm35315	2.62378	2.9841e-11	3.85699e-09	7.92935e-07				Npm3-ps1	2.46454	2.10999e-13	2.57881e-11	5.60666e-09				Mtnr1a	-2.13618	9.61934e-09	1.09259e-06	0.000255605
Kdsr	-1.04134	4.54442e-05	0.00470209	1				Gm4756	1.83109	3.14764e-11	4.04356e-09	8.3639e-07				Siah1a	1.51305	2.11989e-13	2.57881e-11	5.63297e-09				Aox3	-2.24892	9.83115e-09	1.10984e-06	0.000261233
42989	1.49106	4.65296e-05	0.00478521	1				Dio3	-4.36093	3.34931e-11	4.27656e-09	8.89978e-07				Slc2a9	-1.81112	2.12147e-13	2.57881e-11	5.63717e-09				Sult1a1	1.53038	1.00841e-08	1.13149e-06	0.000267953
D030028A08Rik	1.24356	4.77034e-05	0.00487638	1				Rab30	-2.52878	3.39474e-11	4.30846e-09	9.02051e-07				1700027J19Rik	2.7841	2.29724e-13	2.77564e-11	6.10421e-09				Tspan18	-1.99136	1.04093e-08	1.16095e-06	0.000276597
Vwa3b	-1.52449	4.87514e-05	0.00495366	1				Rbmxl1	1.46509	4.00283e-11	5.0498e-09	1.06363e-06				Slc25a15	1.84347	2.64051e-13	3.17129e-11	7.01635e-09				Mul1	1.1362	1.1472e-08	1.27181e-06	0.000304834
Maf1	-0.852342	4.91932e-05	0.00496881	1				D7Bwg0826e	-3.01573	4.12015e-11	5.16686e-09	1.09481e-06				Gpr12	-2.85938	3.16202e-13	3.77504e-11	8.40213e-09				Ist1	1.00508	1.2621e-08	1.39086e-06	0.000335365
Hn1l	1.27642	5.10292e-05	0.00512376	1				Zfp966	2.99596	4.30206e-11	5.36307e-09	1.14314e-06				Gm10369	3.63759	4.28747e-13	5.08839e-11	1.13927e-08				Gm30097	2.24858	1.27606e-08	1.39793e-06	0.000339074
Tmtc2	-1.61566	5.68102e-05	0.00567066	1				St3gal4	1.99027	4.40126e-11	5.45445e-09	1.1695e-06				Arid5a	3.47396	4.46246e-13	5.26492e-11	1.18577e-08				Dnah8	-2.24301	1.46867e-08	1.59555e-06	0.000390256
Map1lc3b	-0.908067	5.83276e-05	0.00575443	1				Gm26944	3.65736	4.92207e-11	6.05969e-09	1.30789e-06				Snora73b	3.55995	4.55481e-13	5.34245e-11	1.21031e-08				Ehhadh	-1.7258	1.47369e-08	1.59555e-06	0.000391588
Bcl3	1.48765	5.79897e-05	0.00575443	1				4732440D04Rik	2.23867	4.94715e-11	6.05969e-09	1.31456e-06				A330035P11Rik	-2.30309	5.06967e-13	5.91176e-11	1.34711e-08				Scd1	2.90875	1.62977e-08	1.75427e-06	0.000433061
Hspb1	2.26089	5.90154e-05	0.00578862	1				Fam98a	1.73897	5.12294e-11	6.23874e-09	1.36127e-06				Fut1	-4.1186	5.21586e-13	6.04708e-11	1.38596e-08				Gm27252	2.47882	1.67397e-08	1.79143e-06	0.000444806
Cirbp	-1.21813	6.07693e-05	0.00590043	1				Rnd1	-2.46432	5.25027e-11	6.35705e-09	1.3951e-06				Vps37b	1.7678	5.27245e-13	6.07756e-11	1.401e-08				Olfm2	-3.07014	1.7211e-08	1.83129e-06	0.00045733
Apol10a	2.70156	6.08506e-05	0.00590043	1				Hmgb2	-3.12838	5.41368e-11	6.51746e-09	1.43852e-06				St6gal1	-2.23204	5.91675e-13	6.78127e-11	1.5722e-08				Gm4756	-1.5416	1.90876e-08	2.01936e-06	0.000507197
AW011738	1.45946	6.16137e-05	0.00594047	1				Tmco6	-1.83265	5.71698e-11	6.84348e-09	1.51912e-06				Mmp19	-1.77247	5.97406e-13	6.80805e-11	1.58743e-08				Gm15622	2.95485	1.95488e-08	2.0564e-06	0.000519451
Gm45622	-1.79248	6.20473e-05	0.00594848	1				Ap3m1	2.1304	5.932e-11	7.06075e-09	1.57625e-06				Etnppl	3.05122	6.51323e-13	7.38056e-11	1.7307e-08				Gm45609	2.54687	1.99899e-08	2.09092e-06	0.000531171
Dnajb11	1.3199	6.68307e-05	0.00637106	1				Dph2	1.71395	6.03784e-11	7.14636e-09	1.60438e-06				Suco	2.22408	9.31881e-13	1.04578e-10	2.47619e-08				Kcnk10	-2.72654	2.04445e-08	2.12646e-06	0.000543251
Cdk2ap2	1.28442	6.83122e-05	0.00647592	1				Dna2	1.6091	6.38009e-11	7.50925e-09	1.69532e-06				Gm42462	4.043	9.33316e-13	1.04578e-10	2.48001e-08				Dpys	-1.83113	2.14916e-08	2.22288e-06	0.000571074
3000002C10Rik	1.41407	6.88675e-05	0.00649229	1				Shprh	1.91246	6.46686e-11	7.56607e-09	1.71837e-06				Gm15491	3.83746	1.01526e-12	1.13128e-10	2.69774e-08				Scgb1b3	3.9972	2.19518e-08	2.25787e-06	0.000583304
Fbxl20	-1.28598	6.94421e-05	0.00651029	1				Brms1l	1.59254	6.50019e-11	7.56607e-09	1.72723e-06				Sphk1	3.44023	1.06244e-12	1.17731e-10	2.82312e-08				Srd5a2	-2.49555	2.28949e-08	2.34186e-06	0.000608364
Ints1	1.12871	7.11348e-05	0.00663235	1				Cpsf6	1.79969	6.74266e-11	7.80519e-09	1.79166e-06				Gpd1	-2.39937	1.19815e-12	1.3204e-10	3.18373e-08				Adrb3	-2.8594	2.43007e-08	2.472e-06	0.000645719
Glis2	1.35774	7.37798e-05	0.00680418	1				Lrig1	1.6944	7.11181e-11	8.18752e-09	1.88975e-06				Ptgfr	3.65356	1.32461e-12	1.45178e-10	3.51974e-08				Hsd3b3	-2.62813	2.46215e-08	2.49095e-06	0.000654243
Slc25a47	-1.59013	7.37326e-05	0.00680418	1				Fads6	1.81037	7.21839e-11	8.26506e-09	1.91807e-06				Sdr9c7	-2.84815	1.42736e-12	1.5559e-10	3.79279e-08				Nme4	-2.33652	2.50025e-08	2.51574e-06	0.000664366
Ldlr	1.28172	7.50082e-05	0.00688008	1				Zbtb33	1.59845	7.33173e-11	8.34945e-09	1.94819e-06				Cntrl	2.54343	1.46973e-12	1.59324e-10	3.90537e-08				Map1lc3b	1.25628	2.67566e-08	2.67769e-06	0.000710977
Rec8	-2.21035	7.61754e-05	0.00694957	1				Rnf43	2.50232	7.6925e-11	8.7132e-09	2.04405e-06				0610030E20Rik	-1.88091	1.4775e-12	1.59324e-10	3.92602e-08				Bnip3	2.14833	2.79431e-08	2.77832e-06	0.000742503
Nek6	0.81795	7.82032e-05	0.00705867	1				3110062M04Rik	1.9226	7.88699e-11	8.88572e-09	2.09573e-06				Parp9	-1.61644	1.67438e-12	1.79588e-10	4.44916e-08				4931428F04Rik	-1.45958	2.80623e-08	2.77832e-06	0.000745672
Gm5587	-1.17924	7.78703e-05	0.00705867	1				Srsf1	1.81273	8.55028e-11	9.58177e-09	2.27198e-06				Aph1b	2.00497	1.77078e-12	1.88918e-10	4.70532e-08				Gm34333	-2.13417	3.07663e-08	3.02983e-06	0.000817523
Usp43	2.59884	8.24222e-05	0.00740012	1				D630039A03Rik	2.65383	9.31578e-11	1.03844e-08	2.47539e-06				Npm3	2.21504	1.83136e-12	1.94347e-10	4.86629e-08				Speg	-1.86851	3.30509e-08	3.23759e-06	0.000878229
Zfp428	1.09794	8.34501e-05	0.00745297	1				Gm37893	3.20854	9.45529e-11	1.04844e-08	2.51246e-06				Hykk	-2.71575	1.87329e-12	1.9775e-10	4.9777e-08				BC017158	-1.12336	3.32795e-08	3.24282e-06	0.000884303
Lox	2.28105	8.52928e-05	0.00752508	1				D030028A08Rik	2.28531	9.95052e-11	1.09758e-08	2.64405e-06				Il1r2	3.82396	1.89932e-12	1.99448e-10	5.04686e-08				Slc30a4	0.998065	3.46657e-08	3.36021e-06	0.000921137
Piga	1.07415	8.55879e-05	0.00752508	1				4930480K23Rik	2.00525	1.01506e-10	1.11382e-08	2.69723e-06				Cald1	-1.57947	1.92491e-12	2.01083e-10	5.11488e-08				Ppil6	1.95246	3.5233e-08	3.39742e-06	0.000936213
Cdo1	-1.00277	8.54038e-05	0.00752508	1				Gm20632	-3.01817	1.24145e-10	1.35518e-08	3.29878e-06				Hs3st6	-3.36825	2.24087e-12	2.32876e-10	5.95444e-08				Ptprs	-1.72928	3.982e-08	3.81983e-06	0.0010581
Kbtbd8	1.21422	8.87581e-05	0.00776359	1				3110043O21Rik	-2.71295	1.2555e-10	1.36344e-08	3.33611e-06				Btg2	3.67723	2.26333e-12	2.33998e-10	6.01412e-08				3930402G23Rik	3.00696	4.06253e-08	3.87699e-06	0.0010795
Cbln3	-1.19617	9.46108e-05	0.00823308	1				Senp8	2.45072	1.28583e-10	1.38923e-08	3.41672e-06				Iigp1	-2.95754	2.49577e-12	2.56706e-10	6.63176e-08				1500017E21Rik	-3.40892	4.09968e-08	3.89238e-06	0.00108937
Gm6277	-1.55439	9.64502e-05	0.00835033	1				Fam120b	1.60342	1.34753e-10	1.44303e-08	3.58064e-06				Gm15343	-3.24129	2.83468e-12	2.90078e-10	7.53232e-08				St6gal1	-1.69773	4.22726e-08	3.98572e-06	0.00112327
Ufl1	0.955147	9.8362e-05	0.00847261	1				Gm19950	2.2357	1.34933e-10	1.44303e-08	3.58544e-06				Fam89a	-3.22176	2.86253e-12	2.9144e-10	7.60631e-08				Pycr1	-2.93552	4.24104e-08	3.98572e-06	0.00112693
6430548M08Rik	1.40909	9.95641e-05	0.00853285	1				1810046K07Rik	3.33021	1.43121e-10	1.52287e-08	3.80302e-06				Slc16a12	-1.95344	3.02405e-12	3.0633e-10	8.0355e-08				Fmo3	2.84203	4.27738e-08	3.99957e-06	0.00113659
Iglv2	-1.90625	0.000100998	0.0086122	1				B130034C11Rik	2.73722	1.59285e-10	1.68021e-08	4.23253e-06				Senp8	-2.65861	3.14801e-12	3.16317e-10	8.36489e-08				Fyttd1	1.21904	4.7778e-08	4.44504e-06	0.00126956
Slx4ip	1.02828	0.000102301	0.00863652	1				Dcun1d2	1.71884	1.59503e-10	1.68021e-08	4.23833e-06				Ddit4	4.2901	3.15418e-12	3.16317e-10	8.38128e-08				Mat1a	2.08155	4.86845e-08	4.50672e-06	0.00129364
4833411C07Rik	-1.61163	0.000101936	0.00863652	1				A530084C06Rik	-2.48778	1.69537e-10	1.77702e-08	4.50493e-06				1810019D21Rik	-2.0074	3.50177e-12	3.49427e-10	9.30489e-08				Hn1l	-1.71504	5.27412e-08	4.85797e-06	0.00140144
Actb	1.05877	0.000107939	0.00906744	1				Tmem252	-3.56774	1.7449e-10	1.817e-08	4.63654e-06				Chac2	-2.45202	3.58042e-12	3.55507e-10	9.51388e-08				Ptprd	-1.93326	5.36818e-08	4.92012e-06	0.00142643
Zmym5	-0.79345	0.000110647	0.00924914	1				Gm37824	2.34203	1.75076e-10	1.817e-08	4.65213e-06				Smyd1	-2.03545	3.61238e-12	3.56914e-10	9.59881e-08				Acad12	-1.40016	5.44514e-08	4.96607e-06	0.00144688
ENSMUSG00000110605	1.57548	0.000111831	0.00930225	1				Zscan22	2.4002	1.8497e-10	1.91027e-08	4.91502e-06				Bbs4	2.27188	3.74151e-12	3.6786e-10	9.94194e-08				Apol10a	-3.77402	5.63967e-08	5.11828e-06	0.00149857
Sema5b	-1.42091	0.000116509	0.00964408	1				Taf1c	1.7029	1.95229e-10	2.00638e-08	5.18762e-06				Tert	-2.55228	3.96398e-12	3.87832e-10	1.05331e-07				Npnt	2.79831	5.69673e-08	5.14485e-06	0.00151374
Nudt4	-0.861536	0.000118545	0.009765	1				Gdf15	-2.914	2.41393e-10	2.46877e-08	6.4143e-06				Etnk2	1.47991	4.3302e-12	4.21606e-10	1.15062e-07				Crocc	-1.84856	5.83451e-08	5.2437e-06	0.00155035
Plcxd1	-1.9039	0.000122382	0.0100324	1				Gm12909	2.90837	2.50771e-10	2.55229e-08	6.66348e-06				Zfp7	-1.79674	4.73403e-12	4.58415e-10	1.25793e-07				Cep41	-1.55898	6.0039e-08	5.36986e-06	0.00159536
Ypel2	-1.38603	0.00012462	0.0101667	1				Gm15343	2.93301	2.59452e-10	2.62795e-08	6.89416e-06				Ier2	1.63969	4.75397e-12	4.58415e-10	1.26322e-07				Cebpd	2.11189	6.67388e-08	5.93044e-06	0.00177338
Palm	1.62128	0.000128198	0.0103321	1				Zc2hc1c	1.97698	2.6527e-10	2.66382e-08	7.04876e-06				Gm30173	4.03828	4.85224e-12	4.65653e-10	1.28934e-07				Esrra	1.31167	6.69473e-08	5.93044e-06	0.00177892
Ciart	2.20032	0.000128304	0.0103321	1				A930024E05Rik	3.0535	2.65522e-10	2.66382e-08	7.05545e-06				Acp7	4.89761	4.91224e-12	4.69165e-10	1.30528e-07				Ptdss2	1.11316	6.80537e-08	5.99974e-06	0.00180832
Cir1	-0.831506	0.000128474	0.0103321	1				Bok	-2.0302	2.70438e-10	2.70028e-08	7.18608e-06				Mt2	3.36114	5.30711e-12	5.04477e-10	1.41021e-07				Thbd	2.6421	7.44417e-08	6.53182e-06	0.00197806
Dirc2	-1.13883	0.00013563	0.0106223	1				Nfe2l3	-2.74088	2.73879e-10	2.72173e-08	7.27751e-06				Klf4	2.9789	5.55006e-12	5.25083e-10	1.47476e-07				Gm16573	2.14391	7.71526e-08	6.73775e-06	0.0020501
Krt18	0.878717	0.000134618	0.0106223	1				Tmem171	-3.40325	2.86966e-10	2.8384e-08	7.62525e-06				Cab39l	1.91085	6.0108e-12	5.66003e-10	1.59719e-07				Wdr93	-2.22432	8.74257e-08	7.59906e-06	0.00232308
Fmo4	-0.910894	0.000134577	0.0106223	1				Mmp19	1.55103	2.94459e-10	2.88717e-08	7.82436e-06				1700037H04Rik	-1.92519	6.11544e-12	5.73166e-10	1.625e-07				Ttyh1	2.43159	9.23594e-08	7.99038e-06	0.00245417
Megf6	1.70192	0.000135838	0.0106223	1				Gmfb	1.43745	2.94637e-10	2.88717e-08	7.82909e-06				Mpzl2	2.34528	6.45557e-12	6.0223e-10	1.71537e-07				Capn2	-1.12465	9.5468e-08	8.22091e-06	0.00253678
Snrpa	1.07051	0.000135188	0.0106223	1				Sh3bp5l	1.53302	3.03379e-10	2.95907e-08	8.06139e-06				Lor	2.47459	7.07328e-12	6.568e-10	1.87951e-07				Cdk5rap3	-1.21093	1.04951e-07	8.99568e-06	0.00278876
Rab9	-1.07874	0.000132913	0.0106223	1				Kbtbd4	1.34555	3.17761e-10	3.08507e-08	8.44355e-06				Zfp760	-2.00233	7.27389e-12	6.72315e-10	1.93282e-07				Plin5	1.77341	1.05817e-07	9.02813e-06	0.00281178
Myh11	1.6639	0.000139658	0.0108578	1				Mlec	1.81377	3.41045e-10	3.29594e-08	9.06226e-06				Pnpla2	2.32317	7.51217e-12	6.91154e-10	1.99613e-07				Ccnd2	-1.52533	1.07047e-07	9.09114e-06	0.00284445
Pitx3	-2.01612	0.000140129	0.0108578	1				Npm3	-1.97211	3.43748e-10	3.30688e-08	9.13406e-06				Itpka	-1.91774	7.84809e-12	7.18763e-10	2.08539e-07				Slc25a12	1.45614	1.08598e-07	9.18073e-06	0.00288566
Gypa	-2.7531	0.000140854	0.0108643	1				Btg2	-3.28544	3.58166e-10	3.42993e-08	9.5172e-06				Atf5	-2.24968	8.13116e-12	7.41303e-10	2.16061e-07				Gm44244	2.58767	1.10376e-07	9.28868e-06	0.00293292
ENSMUSG00000108884	2.24993	0.000145584	0.0111783	1				Ints2	1.83788	3.64012e-10	3.45639e-08	9.67253e-06				Rnf144a	2.51819	8.5683e-12	7.77622e-10	2.27677e-07				Emc8	1.22545	1.15244e-07	9.65446e-06	0.00306227
Zfp57	1.93183	0.000148256	0.0113323	1				Klhdc7a	3.2054	3.64801e-10	3.45639e-08	9.69349e-06				Tmem25	-2.25441	9.21925e-12	8.3293e-10	2.44974e-07				Stard4	-1.81509	1.31671e-07	1.09809e-05	0.00349876
Nr4a3	2.14364	0.000150182	0.0113473	1				Gm16973	1.97186	3.65851e-10	3.45639e-08	9.7214e-06				Scara5	2.86907	9.99352e-12	8.95555e-10	2.65548e-07				Atg16l1	1.49699	1.32597e-07	1.10085e-05	0.00352338
Hsph1	1.74977	0.000149804	0.0113473	1				Chordc1	2.2155	3.73639e-10	3.5142e-08	9.92832e-06				Gm45221	3.59144	1.00017e-11	8.95555e-10	2.65765e-07				Zfp207	1.15956	1.33388e-07	1.10247e-05	0.00354438
BC030499	2.24958	0.00015046	0.0113473	1				Gm15622	3.423	3.9458e-10	3.69432e-08	1.04848e-05				Rfx4	-3.76394	1.04469e-11	9.31256e-10	2.77594e-07				Stap1	-2.43062	1.34859e-07	1.10968e-05	0.00358348
Tspyl2	1.31135	0.000153272	0.0115083	1				Vps37b	-1.53057	3.96296e-10	3.69432e-08	1.05304e-05				2410002F23Rik	1.64867	1.08567e-11	9.59697e-10	2.88484e-07				Isg15	-2.64101	1.35629e-07	1.10974e-05	0.00360393
Per3	1.8397	0.000154617	0.0115581	1				A530013C23Rik	-1.9094	4.04565e-10	3.75479e-08	1.07501e-05				Pdzk1	-2.15439	1.08616e-11	9.59697e-10	2.88615e-07				Gm14241	3.541	1.36065e-07	1.10974e-05	0.00361551
Rad51c	1.96657	0.000166989	0.0124277	1				Gm16188	-4.16534	4.23526e-10	3.91353e-08	1.12539e-05				Trpm5	-4.42699	1.11412e-11	9.80086e-10	2.96045e-07				Gdap2	1.32705	1.38518e-07	1.12479e-05	0.00368071
Gm7631	2.62967	0.000167714	0.0124277	1				Xiap	1.6105	4.34554e-10	3.99789e-08	1.1547e-05				Tmem39b	-1.4787	1.40587e-11	1.23133e-09	3.73568e-07				Sds	1.69631	1.40687e-07	1.13742e-05	0.00373835
Tapt1	-0.782024	0.000168929	0.0124633	1				Gpd1	2.10545	4.51327e-10	4.11507e-08	1.19927e-05				Dhdh	-1.87898	1.54409e-11	1.34651e-09	4.10295e-07				Cald1	-1.17954	1.44219e-07	1.15963e-05	0.00383218
Fgfrl1	-0.936587	0.000171575	0.0124955	1				Greb1l	-2.64724	4.51656e-10	4.11507e-08	1.20014e-05				Idh3a	1.361	1.59457e-11	1.38452e-09	4.2371e-07				Mdm1	1.76908	1.44688e-07	1.15963e-05	0.00384465
Mtl5	-1.2973	0.000170571	0.0124955	1				Maf1	-1.30432	4.55285e-10	4.11507e-08	1.20978e-05				Gpcpd1	2.34911	1.62262e-11	1.40033e-09	4.31162e-07				Cfap126	-1.85431	1.47937e-07	1.18056e-05	0.00393098
Tmed3	1.49986	0.000171455	0.0124955	1				Kcnj4	-3.8898	4.56526e-10	4.11507e-08	1.21308e-05				Tppp3	3.71716	1.62675e-11	1.40033e-09	4.32261e-07				Megf9	1.8717	1.50879e-07	1.19887e-05	0.00400915
Odc1	1.11082	0.000172337	0.0124974	1				Cbx2	-1.91637	4.57056e-10	4.11507e-08	1.21449e-05				Gm43597	-2.36891	1.73975e-11	1.49121e-09	4.62287e-07				Cnpy4	-1.13775	1.5717e-07	1.24352e-05	0.00417632
Gm45504	-2.11971	0.000176313	0.0127313	1				Onecut2	2.23002	4.61297e-10	4.13558e-08	1.22576e-05				Chaf1b	3.26925	1.75816e-11	1.50057e-09	4.67179e-07				Nes	-2.30586	1.72777e-07	1.36119e-05	0.00459102
Aacs	1.73397	0.000177938	0.0127942	1				Polh	1.83268	4.81377e-10	4.29731e-08	1.27912e-05				Pomk	-1.95064	2.45618e-11	2.08244e-09	6.52657e-07				Pfn4	-2.02214	1.74391e-07	1.36808e-05	0.00463392
Copg1	0.86641	0.000181527	0.0129425	1				Gpr157	-1.9439	4.84202e-10	4.30429e-08	1.28662e-05				1700029I15Rik	2.35818	2.46068e-11	2.08244e-09	6.53852e-07				Tmem98	-1.68126	1.76707e-07	1.3804e-05	0.00469546
Gm16551	1.97867	0.000181452	0.0129425	1				B230354K17Rik	2.16242	5.16438e-10	4.57156e-08	1.37228e-05				Arhgef10	-1.84478	2.48271e-11	2.09225e-09	6.59704e-07				Tatdn2	1.20367	1.8295e-07	1.42317e-05	0.00486135
Xbp1	1.03005	0.000184222	0.0130034	1				Prdm15	1.4399	5.40867e-10	4.76777e-08	1.43719e-05				Zfp788	1.56094	2.50255e-11	2.10016e-09	6.64979e-07				Tox	2.15156	1.94763e-07	1.50872e-05	0.00517525
Acot12	-0.940517	0.000184751	0.0130034	1				Chac2	2.18831	5.4629e-10	4.79551e-08	1.4516e-05				S1pr1	-2.13365	2.5532e-11	2.13373e-09	6.78437e-07				Lrrc3	-1.59595	1.95631e-07	1.50913e-05	0.00519829
Nans	1.2248	0.000185445	0.0130034	1				Usp10	1.69411	5.91412e-10	5.17007e-08	1.5715e-05				Anpep	-1.71211	2.61199e-11	2.1738e-09	6.94058e-07				Marveld3	1.99303	1.97012e-07	1.51348e-05	0.005235
Lad1	1.75089	0.000184212	0.0130034	1				Ubald2	-1.97083	6.43533e-10	5.60246e-08	1.71e-05				Upk1a	3.4317	2.89238e-11	2.39721e-09	7.68564e-07				Tdo2	1.47236	2.02585e-07	1.54986e-05	0.00538308
Col1a1	2.05133	0.000186786	0.0130435	1				Gnal	-2.60854	6.66536e-10	5.77884e-08	1.77112e-05				Mapkapk2	1.53831	3.01393e-11	2.48767e-09	8.00862e-07				Pah	1.95135	2.08365e-07	1.58752e-05	0.00553666
Tle3	1.53253	0.000188601	0.0131162	1				Mpzl3	-1.3079	7.36594e-10	6.36006e-08	1.95728e-05				Ttc7	-2.12619	3.03372e-11	2.49374e-09	8.06121e-07				1810011O10Rik	1.95034	2.1473e-07	1.62931e-05	0.0057058
Gm17115	-1.97803	0.000190034	0.013162	1				Fmo4	1.46525	7.92324e-10	6.81334e-08	2.10536e-05				Gm11752	-3.19337	3.16396e-11	2.59018e-09	8.40727e-07				Bzw2	1.29867	2.1934e-07	1.65749e-05	0.0058283
Ccnd2	1.06544	0.00020265	0.0139787	1				Mettl3	1.77087	8.58208e-10	7.34989e-08	2.28043e-05				Tma16	1.62776	3.36196e-11	2.73714e-09	8.9334e-07				Fabp1	-2.6302	2.32657e-07	1.75098e-05	0.00618216
Cisd1	-1.06113	0.000204612	0.0140569	1				Grhl1	-2.44737	9.19306e-10	7.84127e-08	2.44278e-05				Xiap	-1.71081	3.37077e-11	2.73714e-09	8.9568e-07				Tyk2	-1.36138	2.39314e-07	1.79379e-05	0.00635906
Ptafr	2.10082	0.000205917	0.0140896	1				9430034N14Rik	-2.83538	1.0017e-09	8.50961e-08	2.66172e-05				Reps1	1.88054	3.40009e-11	2.74982e-09	9.03472e-07				Gbp6	-3.30665	2.45137e-07	1.83003e-05	0.00651379
Kiz	-0.655099	0.000213888	0.0145762	1				2410002F23Rik	-1.478	1.00802e-09	8.52892e-08	2.67852e-05				Chrna2	-2.46295	3.50896e-11	2.82648e-09	9.32401e-07				Chaf1b	2.50238	2.56996e-07	1.91085e-05	0.0068289
Tmie	-1.51746	0.00022538	0.0152979	1				Jmjd4	1.08638	1.05844e-09	8.91971e-08	2.81249e-05				Slc12a3	3.40194	3.72735e-11	2.99038e-09	9.90431e-07				Tlr12	-2.48859	2.63257e-07	1.94958e-05	0.00699528
Rpn1	1.07365	0.000227194	0.0152986	1				Tkfc	2.51091	1.07899e-09	9.05667e-08	2.8671e-05				Stard13	-2.25538	3.76775e-11	3.01075e-09	1.00117e-06				Palm	-2.17925	2.73634e-07	2.01835e-05	0.007271
G6pc	-2.03573	0.000227003	0.0152986	1				Reps1	-1.7287	1.08811e-09	9.09694e-08	2.89132e-05				Ccne1	2.34738	3.86928e-11	3.07961e-09	1.02815e-06				Tmem106b	1.4622	2.98264e-07	2.19129e-05	0.00792547
Gm44787	-2.177	0.000230188	0.015439	1				Sdr9c7	2.44908	1.13572e-09	9.45743e-08	3.01783e-05				Asb1	2.14742	4.00485e-11	3.16819e-09	1.06417e-06				Ccdc149	-1.4343	3.01545e-07	2.20664e-05	0.00801265
Stard4	1.26465	0.000236084	0.0155761	1				Stard13	2.07542	1.15743e-09	9.6003e-08	3.07552e-05				Mtmr7	-1.87882	4.01217e-11	3.16819e-09	1.06611e-06				Srebf2	-1.36217	3.03533e-07	2.21244e-05	0.00806547
Syt1	-1.02295	0.000235856	0.0155761	1				Uba6	1.83689	1.17138e-09	9.67787e-08	3.11258e-05				Foxa3	-2.04876	4.08845e-11	3.21577e-09	1.08638e-06				Mvk	-2.26653	3.05825e-07	2.21744e-05	0.00812639
2210406O10Rik	-1.08669	0.000233353	0.0155761	1				Aplp1	-2.29806	1.27504e-09	1.04932e-07	3.38805e-05				Rasd1	3.43145	4.11744e-11	3.22592e-09	1.09409e-06				Lgalsl	1.30826	3.06613e-07	2.21744e-05	0.00814732
Gm8399	2.11652	0.000235294	0.0155761	1				Tbccd1	1.67433	1.31646e-09	1.07919e-07	3.49811e-05				Thrsp	3.54165	4.14887e-11	3.2379e-09	1.10244e-06				Uck1	1.5197	3.0868e-07	2.2237e-05	0.00820225
Hoxb3os	1.27908	0.000236821	0.0155761	1				Tsku	2.87597	1.35898e-09	1.10973e-07	3.61108e-05				Acp2	-1.37065	4.33901e-11	3.37316e-09	1.15296e-06				Gatsl2	-2.06607	3.11924e-07	2.23836e-05	0.00828845
Ydjc	1.81162	0.00023843	0.0155792	1				Gm43119	3.91206	1.43665e-09	1.16862e-07	3.81746e-05				Rpl13-ps1	3.75067	4.53791e-11	3.51416e-09	1.20581e-06				Gm17251	1.35277	3.25283e-07	2.32521e-05	0.00864343
Gm6793	0.865157	0.000238706	0.0155792	1				Zfp472	-2.08431	1.45765e-09	1.18114e-07	3.87326e-05				Rbm24	4.35586	4.61776e-11	3.56224e-09	1.22703e-06				Ydjc	-2.56641	3.36913e-07	2.39908e-05	0.00895245
Gm15883	-1.18868	0.000243281	0.015817	1				Ttc7	1.92995	1.61991e-09	1.30759e-07	4.30442e-05				Lncpint	3.02862	4.66304e-11	3.5834e-09	1.23906e-06				Rragc	0.91623	3.49294e-07	2.47772e-05	0.00928145
Trim65	0.922955	0.000249099	0.0161335	1				Pter	1.7667	1.6546e-09	1.3305e-07	4.3966e-05				Fh1	1.67806	4.92435e-11	3.76767e-09	1.3085e-06				Tmem87b	1.6893	3.51507e-07	2.4839e-05	0.00934026
Ubxn4	0.929334	0.000251715	0.0162409	1				Lgi1	-3.11647	1.68276e-09	1.348e-07	4.47143e-05				Slc23a1	-1.44736	4.94041e-11	3.76767e-09	1.31277e-06				Ap3m1	1.65677	3.55669e-07	2.50375e-05	0.00945085
Elane	-2.53325	0.000253496	0.016242	1				Npm3-ps1	-1.99976	1.75437e-09	1.40004e-07	4.66172e-05				Nr4a3	3.65918	5.53613e-11	4.20599e-09	1.47106e-06				Gde1	1.45918	3.58414e-07	2.51351e-05	0.00952377
Ppp2r2d	-0.897801	0.000253646	0.016242	1				Gm7463	2.99412	1.86474e-09	1.48e-07	4.95498e-05				Pls3	-1.73809	5.59991e-11	4.23839e-09	1.48801e-06				Impad1	1.25655	3.60433e-07	2.51813e-05	0.00957742
Crebrf	-1.33408	0.000255491	0.0162986	1				Cops7b	1.67798	1.86861e-09	1.48e-07	4.96528e-05				Rptoros	4.54128	5.79292e-11	4.36799e-09	1.53929e-06				Anapc16	1.37112	3.80799e-07	2.65042e-05	0.0101186
Cdc14b	-1.12056	0.00025899	0.0164599	1				Ccng2	-1.98595	1.89207e-09	1.49296e-07	5.02761e-05				Cyp2g1	-3.98049	5.96237e-11	4.47893e-09	1.58432e-06				Fut1	-2.51332	3.89794e-07	2.70286e-05	0.0103576
Zc3h7a	0.836525	0.000263456	0.0165973	1				Nop56	1.53376	2.05007e-09	1.6116e-07	5.44745e-05				Fign	-2.45158	6.04101e-11	4.52107e-09	1.60522e-06				Gm28347	-3.68952	4.08057e-07	2.81748e-05	0.0108429
Hist1h1e	1.72003	0.000266041	0.0165973	1				Mbip	-1.80001	2.12606e-09	1.66512e-07	5.64936e-05				Sh3bgrl2	-1.81082	6.13423e-11	4.57376e-09	1.62999e-06				Ptbp2	1.32344	4.09367e-07	2.81748e-05	0.0108777
Ppp1r14b	0.919265	0.000265209	0.0165973	1				Col4a3bp	1.66745	2.45693e-09	1.91713e-07	6.52856e-05				Farp1	-2.03618	6.33857e-11	4.70862e-09	1.68429e-06				Olfm1	-1.39425	4.18172e-07	2.86742e-05	0.0111117
Ei24	-0.735065	0.00026443	0.0165973	1				Zranb2	1.72352	2.48679e-09	1.93327e-07	6.60789e-05				1700017B05Rik	2.84914	6.40487e-11	4.74031e-09	1.7019e-06				Pitx3	2.64087	4.29118e-07	2.93162e-05	0.0114025
Gm44777	1.77575	0.000263166	0.0165973	1				Ccdc51	1.6516	2.59755e-09	2.01085e-07	6.90221e-05				Slc25a29	2.20099	6.49748e-11	4.78531e-09	1.72651e-06				Lasp1	-1.375	4.32713e-07	2.94531e-05	0.011498
Gm4737	-1.27766	0.00027437	0.0170541	1				Tmem147os	1.79071	2.60567e-09	2.01085e-07	6.92379e-05				Pnpla3	3.44552	6.51338e-11	4.78531e-09	1.73074e-06				Synpo	-2.06781	4.3593e-07	2.95634e-05	0.0115835
Ampd2	1.08451	0.000275403	0.0170559	1				Gm37486	-2.61864	2.79344e-09	2.14163e-07	7.42272e-05				Dio3	4.36456	6.82178e-11	4.9936e-09	1.81268e-06				Igkv15-103	3.12524	4.38444e-07	2.96253e-05	0.0116503
Mtmr11	2.23704	0.00028189	0.0173941	1				Dffa	1.62859	2.79546e-09	2.14163e-07	7.4281e-05				2610528J11Rik	-2.19087	6.90094e-11	5.03317e-09	1.83372e-06				Cd9	1.75077	4.47039e-07	3.00963e-05	0.0118787
Ankrd9	1.17139	0.000283962	0.0174563	1				Phlda1	2.38511	2.91587e-09	2.22017e-07	7.74805e-05				Agt	2.22236	7.06613e-11	5.13498e-09	1.87761e-06				Gm43682	-1.55508	4.76552e-07	3.1967e-05	0.0126629
Gm5550	1.55392	0.000284954	0.0174563	1				Gm44556	2.88651	2.92569e-09	2.22017e-07	7.77416e-05				Ppp2r5a	-1.40101	7.55254e-11	5.46864e-09	2.00686e-06				Gm45531	1.65656	4.86201e-07	3.24965e-05	0.0129193
Zfp964	-0.960525	0.000291264	0.0177786	1				Gm16551	3.16322	2.92959e-09	2.22017e-07	7.78451e-05				Amt	-2.0437	7.83894e-11	5.6556e-09	2.08296e-06				Col1a1	-2.76007	5.05648e-07	3.36747e-05	0.0134361
Tfrc	1.24275	0.000293502	0.017851	1				D930016D06Rik	1.78287	3.06886e-09	2.31737e-07	8.15456e-05				Rbbp8	2.90224	8.85493e-11	6.36571e-09	2.35293e-06				Plcxd1	2.47658	5.26161e-07	3.49152e-05	0.0139811
Slc27a5	-0.940764	0.000297006	0.0178608	1				Nat8f2	1.96531	3.16307e-09	2.37999e-07	8.40492e-05				Rnf43	-2.49298	9.0978e-11	6.51695e-09	2.41747e-06				Aqp8	-2.09623	5.29607e-07	3.50184e-05	0.0140727
Wfs1	1.37202	0.000297209	0.0178608	1				Ttpal	2.10438	3.26524e-09	2.44812e-07	8.6764e-05				Actg1	1.98559	1.04351e-10	7.44828e-09	2.77281e-06				Aox1	-1.62205	5.32747e-07	3.51006e-05	0.0141561
Mbtd1	-0.961131	0.000297873	0.0178608	1				Tardbp	1.48685	3.46398e-09	2.58791e-07	9.20448e-05				Pop1	-1.80214	1.05632e-10	7.51295e-09	2.80684e-06				Gm12840	2.46664	5.37024e-07	3.5257e-05	0.0142698
Gm5844	1.83382	0.000297684	0.0178608	1				Homer1	1.13644	3.63132e-09	2.70335e-07	9.64915e-05				1810026B05Rik	1.8245	1.09455e-10	7.75736e-09	2.90843e-06				Bnip3l-ps	1.34873	5.41093e-07	3.53986e-05	0.0143779
Traf3	1.07096	0.000300137	0.0178813	1				Gm12258	2.17348	3.71945e-09	2.75921e-07	9.88333e-05				Serinc2	-1.85083	1.10168e-10	7.78044e-09	2.92739e-06				Trp53inp1	2.88221	5.69706e-07	3.71392e-05	0.0151382
Angptl8	1.99146	0.000300322	0.0178813	1				Ccdc169	-2.47289	3.74118e-09	2.76558e-07	9.94106e-05				Adra1a	-2.88471	1.12575e-10	7.92254e-09	2.99135e-06				Hnrnpll	1.38602	6.06753e-07	3.92642e-05	0.0161226
Sec61a1	0.977307	0.000306239	0.0181698	1				Zfp825	2.03196	3.77466e-09	2.78058e-07	0.0001003				Fam114a1	-1.97884	1.13348e-10	7.94904e-09	3.01189e-06				Trpm1	-3.44476	6.08048e-07	3.92642e-05	0.016157
Pdia3	1.3252	0.000318126	0.018744	1				Spata7	-1.65671	4.0558e-09	2.97727e-07	0.000107771				Hmcn2	2.65496	1.16904e-10	8.16981e-09	3.10636e-06				Gem	1.82952	6.12738e-07	3.92642e-05	0.0162817
Rccd1	0.909822	0.00031765	0.018744	1				Slc8b1	-2.26249	4.16254e-09	3.04501e-07	0.000110607				Mug-ps1	-2.43088	1.21909e-10	8.49004e-09	3.23937e-06				2310001K24Rik	2.19684	6.13138e-07	3.92642e-05	0.0162923
Ngp	-2.71869	0.000324336	0.0190438	1				Bcl3	2.17668	4.23795e-09	3.08945e-07	0.000112611				Tlr12	-3.12479	1.27258e-10	8.83186e-09	3.38149e-06				Napb	1.19994	6.1465e-07	3.92642e-05	0.0163325
B4galt5	0.83912	0.000328471	0.0192201	1				Sebox	2.25317	4.26317e-09	3.09712e-07	0.000113281				Cyp2d37-ps	-3.30894	1.34924e-10	9.30662e-09	3.5852e-06				Atp9a	-1.20346	6.15027e-07	3.92642e-05	0.0163425
Grpel2	-1.02895	0.000341134	0.0197567	1				Lasp1	1.60092	4.27973e-09	3.09847e-07	0.000113721				Akr1b7	3.72706	1.35027e-10	9.30662e-09	3.58793e-06				1010001N08Rik	1.5795	6.2713e-07	3.98993e-05	0.0166641
Des	1.10961	0.000339622	0.0197567	1				Irf2bp1	1.76456	4.58435e-09	3.30764e-07	0.000121815				Meiob	-1.93978	1.39438e-10	9.57773e-09	3.70513e-06				Car7	-1.27752	6.46386e-07	4.09836e-05	0.0171758
BC089597	-1.20508	0.000341132	0.0197567	1				Ankrd26	2.01052	4.61178e-09	3.31607e-07	0.000122544				Acad9	-1.264	1.40664e-10	9.62897e-09	3.73771e-06				Ube2l6	-2.41333	6.50793e-07	4.11221e-05	0.0172929
Nek7	-0.700984	0.000361152	0.0208448	1				Mid1ip1	2.45873	4.63991e-09	3.32495e-07	0.000123292				Sucnr1	-2.95856	1.44295e-10	9.84397e-09	3.83421e-06				Acat3	-1.93275	6.61434e-07	4.16524e-05	0.0175756
Fntb	0.91079	0.000368191	0.0211791	1				Inhbe	3.31051	4.67358e-09	3.33773e-07	0.000124186				Map1lc3b	1.44645	1.50533e-10	1.02347e-08	3.99996e-06				Elovl2	-1.65538	6.88408e-07	4.3204e-05	0.0182924
Vash1	1.68427	0.000372292	0.0213426	1				Gm28818	3.41536	4.79597e-09	3.41356e-07	0.000127438				Kcnab1	2.58361	1.52977e-10	1.03419e-08	4.0649e-06				Cyp2c55	1.98058	7.01852e-07	4.38989e-05	0.0186496
Gm5424	-1.09073	0.000376835	0.0215304	1				Ptp4a1	-1.53363	4.93927e-09	3.50372e-07	0.000131246				Ptp4a1	1.67878	1.5314e-10	1.03419e-08	4.06925e-06				Cry1	1.94043	7.16272e-07	4.465e-05	0.0190328
Tymp	-1.43621	0.000378123	0.0215314	1				Arl4a	-2.03601	4.97494e-09	3.51718e-07	0.000132194				Cep41	-1.8897	1.54715e-10	1.04131e-08	4.11108e-06				Cd209f	-3.0214	7.27603e-07	4.52042e-05	0.0193339
Ttll3	1.33207	0.000379567	0.0215414	1				Ntrk3	-2.39901	5.29586e-09	3.73155e-07	0.000140722				Cog4	-1.59647	1.62533e-10	1.09028e-08	4.31883e-06				Exoc4	-2.07721	7.38632e-07	4.57359e-05	0.0196269
Kctd7	1.1477	0.000384981	0.0217758	1				Lyst	2.19959	5.37394e-09	3.77394e-07	0.000142796				Gm37729	-3.86231	1.69424e-10	1.12945e-08	4.50194e-06				Nudt4	1.10759	7.4637e-07	4.59815e-05	0.0198326
Tlcd1	-0.792056	0.00038893	0.0218306	1				Gm45548	3.56501	6.17596e-09	4.32276e-07	0.000164108				3110043O21Rik	2.69414	1.695e-10	1.12945e-08	4.50394e-06				Col3a1	-2.75636	7.49822e-07	4.59815e-05	0.0199243
Tmem214	0.911986	0.000391096	0.0218306	1				Cerkl	-2.47814	6.29316e-09	4.38045e-07	0.000167222				Ttc9c	-1.63851	1.76132e-10	1.16976e-08	4.68019e-06				Shkbp1	-1.21108	7.5005e-07	4.59815e-05	0.0199303
Hist2h3c2	1.84044	0.000391081	0.0218306	1				Ank2	-2.64528	6.29996e-09	4.38045e-07	0.000167403				A530084C06Rik	2.5134	1.88568e-10	1.24822e-08	5.01063e-06				Mfsd13a	-1.10655	7.5927e-07	4.63932e-05	0.0201753
Smim13	-1.16769	0.000388368	0.0218306	1				Gm5970	2.49569	6.34676e-09	4.39847e-07	0.000168646				Gpsm2	-2.20971	1.90997e-10	1.26014e-08	5.07516e-06				Ntrk3	-2.02923	7.96274e-07	4.84942e-05	0.0211586
Pdia6	1.18492	0.00039531	0.0219935	1				Faap24	1.64609	6.57478e-09	4.54155e-07	0.000174705				Zfp467	-1.35934	1.99558e-10	1.31231e-08	5.30265e-06				Entpd6	-1.11391	8.27501e-07	5.02307e-05	0.0219884
Cul1	-0.618082	0.000398615	0.0221049	1				Rnf144a	-2.12743	7.09622e-09	4.88573e-07	0.000188561				Mmd	-1.96228	2.02145e-10	1.32498e-08	5.3714e-06				Gm4951	-1.88225	8.43292e-07	5.10219e-05	0.0224079
Gfpt1	1.10628	0.000402439	0.0222443	1				4933421O10Rik	1.42028	7.14481e-09	4.90316e-07	0.000189852				Gk	-1.56298	2.02853e-10	1.32529e-08	5.39021e-06				Mkx	-2.53679	8.55582e-07	5.15969e-05	0.0227345
Calcoco1	-1.26501	0.000409766	0.0224301	1				Rbm10	1.49217	7.19565e-09	4.92201e-07	0.000191203				Pdlim1	1.69019	2.09771e-10	1.36603e-08	5.57402e-06				Gm44955	2.77034	8.58618e-07	5.16119e-05	0.0228152
Ears2	0.884235	0.000409379	0.0224301	1				Zkscan3	1.14342	8.58606e-09	5.8438e-07	0.000228149				Zfp207	-1.39699	2.30563e-10	1.49657e-08	6.12651e-06				Fam131c	-1.51216	8.68755e-07	5.20522e-05	0.0230846
Ccnb2	-2.3215	0.000407351	0.0224301	1				Skp2	1.84376	8.59872e-09	5.8438e-07	0.000228485				Gm43936	-3.55219	2.33107e-10	1.50454e-08	6.19411e-06				Rec8	2.72839	9.00466e-07	5.37781e-05	0.0239272
Pqlc2	-0.784396	0.000411196	0.022436	1				Tfdp1	1.49062	9.11391e-09	6.17401e-07	0.000242175				Lmbr1l	1.26447	2.33291e-10	1.50454e-08	6.19902e-06				Gm13773	-2.5986	9.19775e-07	5.47547e-05	0.0244403
Fscn1	1.41351	0.000417036	0.0224657	1				BC022687	-1.51375	9.31971e-09	6.29319e-07	0.000247643				Ncald	-2.4797	2.40558e-10	1.54643e-08	6.39211e-06				Six5	-1.04342	9.3086e-07	5.5237e-05	0.0247348
Tuba8	2.0416	0.000416017	0.0224657	1				Sf3a1	1.49852	9.67798e-09	6.51424e-07	0.000257163				Gm826	2.12711	2.43305e-10	1.5591e-08	6.46511e-06				Dcaf6	1.79729	9.35736e-07	5.53489e-05	0.0248644
Usp28	-0.784033	0.00041313	0.0224657	1				Parp9	1.31283	9.84856e-09	6.60795e-07	0.000261696				Dna2	-1.55766	2.60811e-10	1.66595e-08	6.93026e-06				Dusp1	2.14594	9.39495e-07	5.53865e-05	0.0249643
Bag4	-1.04617	0.000416996	0.0224657	1				Zfp438	1.70045	9.94289e-09	6.62682e-07	0.000264202				Nos3	2.05398	2.7921e-10	1.77781e-08	7.41915e-06				Gm13502	-3.49249	9.42354e-07	5.53865e-05	0.0250402
Flcn	-0.96149	0.000420983	0.0226065	1				Pklr	2.33675	9.9589e-09	6.62682e-07	0.000264628				Tead1	2.98735	2.99616e-10	1.89837e-08	7.9614e-06				Slc22a21	1.8416	9.46268e-07	5.54405e-05	0.0251442
Angptl4	-1.54511	0.000449247	0.0239085	1				9430038I01Rik	-1.99077	9.97106e-09	6.62682e-07	0.000264951				Cbln3	-2.07195	3.00037e-10	1.89837e-08	7.97258e-06				Cx3cr1	-2.86396	9.61929e-07	5.61803e-05	0.0255604
Bnip3l	-0.744966	0.000449455	0.0239085	1				Gm20752	3.00584	1.00248e-08	6.64159e-07	0.000266379				Btbd2	-1.35854	3.03079e-10	1.91159e-08	8.05343e-06				Gm4737	1.71884	9.84105e-07	5.72947e-05	0.0261496
Osbpl5	1.11853	0.000447736	0.0239085	1				Zfp873	2.2042	1.01861e-08	6.72732e-07	0.000270666				Slc40a1	-1.79465	3.21668e-10	2.02247e-08	8.54736e-06				Gm15853	2.28935	9.90131e-07	5.7458e-05	0.0263098
Tmed9	1.05668	0.000452562	0.0239985	1				Ncbp2	1.62114	1.04891e-08	6.90577e-07	0.000278717				Mpdz	-2.23687	3.30653e-10	2.07247e-08	8.78611e-06				Sh3glb2	-1.09622	9.95632e-07	5.7458e-05	0.0264559
Lmnb2	0.76634	0.000464977	0.0245801	1				Xbp1	1.57325	1.12411e-08	7.37782e-07	0.000298699				Cyp3a59	-1.78524	3.49121e-10	2.18141e-08	9.27685e-06				Siah1a	1.01143	9.9622e-07	5.7458e-05	0.0264715
Akap17b	0.952005	0.00047032	0.0247853	1				Snapc3	1.66322	1.15693e-08	7.56966e-07	0.000307421				Gprin3	-2.29809	3.86411e-10	2.40691e-08	1.02677e-05				Ralgps1	-1.67071	1.00415e-06	5.77357e-05	0.0266824
Gk	-0.857847	0.000478052	0.0251148	1				Ovol1	-4.25003	1.2019e-08	7.83952e-07	0.000319369				Slc6a16	-3.06088	4.02998e-10	2.50245e-08	1.07085e-05				Acaa1b	-1.99013	1.03037e-06	5.90596e-05	0.027379
Pycr2	1.16686	0.000482938	0.0251465	1				Zfp111	1.76309	1.2196e-08	7.93042e-07	0.000324072				Dsg2	-1.60835	4.04286e-10	2.50271e-08	1.07427e-05				Nyx	2.70291	1.05449e-06	6.02559e-05	0.02802
Kynu	-1.00252	0.000482987	0.0251465	1				1810026B05Rik	-1.60552	1.25437e-08	8.1314e-07	0.000333311				A530013C23Rik	1.92646	4.12229e-10	2.54403e-08	1.09538e-05				Dcaf4	1.71272	1.07425e-06	6.1196e-05	0.028545
Tbc1d30	-1.60214	0.000483101	0.0251465	1				Slc9a9	-2.43403	1.3696e-08	8.85117e-07	0.000363931				Setdb2	2.79085	4.20574e-10	2.58756e-08	1.11755e-05				Cep68	1.28357	1.14703e-06	6.51412e-05	0.0304788
BC037034	0.916541	0.000485772	0.0252082	1				Med22	1.21573	1.39554e-08	8.99117e-07	0.000370822				Gm11788	-2.96395	4.55489e-10	2.79381e-08	1.21033e-05				Porcn	2.04073	1.1533e-06	6.52971e-05	0.0306454
Ppm1k	-1.48458	0.00050008	0.0258715	1				Fam35a	2.27502	1.42468e-08	9.14418e-07	0.000378565				1810034E14Rik	-1.82782	4.71049e-10	2.88044e-08	1.25167e-05				Ctse	-1.92293	1.15732e-06	6.53251e-05	0.0307523
Arhgdia	1.00717	0.00050388	0.0259101	1				Ikbkg	1.45164	1.42796e-08	9.14418e-07	0.000379439				Nampt	1.99834	4.77774e-10	2.91268e-08	1.26954e-05				Slco1a4	2.59953	1.20002e-06	6.74961e-05	0.0318869
3110062M04Rik	1.00781	0.000503269	0.0259101	1				4930556M19Rik	1.81298	1.45922e-08	9.29571e-07	0.000387745				Prps2	-1.54341	4.90571e-10	2.98163e-08	1.30355e-05				Krt18	-1.11744	1.20307e-06	6.74961e-05	0.0319681
Pnn	1.04818	0.000511324	0.025978	1				Irf2bp2	-2.56875	1.46045e-08	9.29571e-07	0.000388071				Ccno	2.88182	5.19968e-10	3.15076e-08	1.38166e-05				Cbr1	1.65823	1.21518e-06	6.79695e-05	0.0322899
42795	-0.81441	0.000507235	0.025978	1				Lrrc59	1.30523	1.50706e-08	9.56348e-07	0.000400456				Mterf2	-2.27067	5.23901e-10	3.16502e-08	1.39211e-05				Anpep	-1.24433	1.25192e-06	6.98134e-05	0.033266
Gm12715	1.42469	0.000510494	0.025978	1				Zfp719	2.03048	1.62807e-08	1.03003e-06	0.00043261				Gm20319	-2.01857	5.36201e-10	3.22961e-08	1.42479e-05				Eml6	-2.42906	1.27292e-06	7.07711e-05	0.0338239
Spaca6	1.22128	0.000508575	0.025978	1				Ppargc1b	-2.63278	1.70327e-08	1.07439e-06	0.000452593				Scgb1b3	4.47172	5.51869e-10	3.31243e-08	1.46643e-05				Eid1	-1.53475	1.40864e-06	7.80825e-05	0.0374304
Atg9b	2.05803	0.000518429	0.0262603	1				Gm30238	2.21181	1.77631e-08	1.11711e-06	0.000472				Gm37486	2.8523	5.53255e-10	3.31243e-08	1.47011e-05				Pold1	-1.21022	1.43156e-06	7.91161e-05	0.0380394
Clec4e	2.58385	0.000522778	0.0264018	1				Kctd11	2.08224	1.78223e-08	1.1175e-06	0.000473575				Gm19950	-2.16012	5.55155e-10	3.31391e-08	1.47516e-05				Gm15502	2.33978	1.44292e-06	7.95065e-05	0.0383412
Hnrnpa3	0.73487	0.000527703	0.0265715	1				Chac1	-3.46056	1.79733e-08	1.12363e-06	0.000477587				Tmem171	3.36023	5.60481e-10	3.33578e-08	1.48931e-05				Ces2h	-2.55521	1.48976e-06	8.18438e-05	0.0395858
Zbtb45	1.05176	0.000537913	0.0270055	1				Ar	3.16904	1.81092e-08	1.12877e-06	0.000481198				Fam109a	1.81668	5.74087e-10	3.3967e-08	1.52546e-05				Slc46a3	-1.61083	1.51431e-06	8.27218e-05	0.0402383
Magt1	0.849487	0.000542939	0.027117	1				Sowaha	-2.74779	1.86126e-08	1.15673e-06	0.000494574				Gm44955	3.60147	5.74105e-10	3.3967e-08	1.52551e-05				Gm16439	1.99788	1.51604e-06	8.27218e-05	0.0402843
Trib3	-1.28724	0.000543332	0.027117	1				Zkscan8	2.21569	1.88382e-08	1.16413e-06	0.000500569				Gm2602	-3.35024	6.13656e-10	3.62003e-08	1.63061e-05				Ddhd2	1.31438	1.51914e-06	8.27218e-05	0.0403667
Gpcpd1	-1.20563	0.000547758	0.0272578	1				Farp1	1.75164	1.88422e-08	1.16413e-06	0.000500675				D030028A08Rik	-2.20081	6.253e-10	3.6779e-08	1.66155e-05				Bglap3	2.54964	1.55874e-06	8.46291e-05	0.0414188
Tubb4b	1.05143	0.000550001	0.0272894	1				Gm14421	2.5587	1.91464e-08	1.17946e-06	0.000508758				Iqcb1	1.74793	6.74752e-10	3.95716e-08	1.79295e-05				Fam102a	-1.33841	1.59395e-06	8.61285e-05	0.0423544
Idi1	2.43314	0.000560581	0.0277332	1				Adgrl2	2.23748	1.95692e-08	1.20199e-06	0.000519992				Zfp956	1.55369	7.09176e-10	4.14692e-08	1.88442e-05				Cyp3a44	1.64158	1.59566e-06	8.61285e-05	0.0423999
Crbn	-0.892483	0.000564243	0.0277609	1				Gopc	1.82796	2.05541e-08	1.25882e-06	0.000546162				Bdh1	-2.54166	7.15083e-10	4.16166e-08	1.90012e-05				Rad18	1.8723	1.67795e-06	9.02968e-05	0.0445866
Gm43966	-1.79486	0.000564412	0.0277609	1				Tbcel	1.64494	2.0753e-08	1.26732e-06	0.00055145				Tg	3.50705	7.15847e-10	4.16166e-08	1.90215e-05				Sbds	1.20302	1.68309e-06	9.02968e-05	0.0447231
Tmem163	-1.53849	0.00057221	0.0279677	1				Selenoi	1.39499	2.1268e-08	1.29501e-06	0.000565133				Nme7	-1.41363	7.26859e-10	4.20452e-08	1.93141e-05				Lrit1	-1.99353	1.68752e-06	9.02968e-05	0.0448407
Srprb	1.25976	0.000573561	0.0279677	1				Arl4d	-2.85587	2.14175e-08	1.30035e-06	0.000569105				Myo16	4.523	7.27411e-10	4.20452e-08	1.93288e-05				Lgals3bp	-1.55524	1.78637e-06	9.53109e-05	0.0474675
Ptges	1.84565	0.000573334	0.0279677	1				Homer2	2.08318	2.181e-08	1.32038e-06	0.000579536				Gm45223	3.2259	7.32609e-10	4.22239e-08	1.94669e-05				Gm45254	-2.24422	1.80917e-06	9.62501e-05	0.0480734
Gm12679	-1.50032	0.000578849	0.0281447	1				Foxa2	1.89402	2.26382e-08	1.36659e-06	0.000601541				Lpgat1	-2.06558	7.81001e-10	4.4884e-08	2.07527e-05				Btg3	2.30444	1.8252e-06	9.68243e-05	0.0484991
Btg1	-1.07951	0.000589647	0.0285878	1				Gm37729	3.3841	2.28509e-08	1.3755e-06	0.000607195				Cdkn1a	3.4954	7.99327e-10	4.5806e-08	2.12397e-05				Tmem252	3.04852	1.87841e-06	9.93627e-05	0.0499132
Mif4gd	-0.708953	0.000613094	0.0292236	1				Gm10680	2.75882	2.38244e-08	1.43001e-06	0.000633062				5033417F24Rik	-2.66525	8.17568e-10	4.66866e-08	2.17244e-05				Grin2c	-2.62665	1.88993e-06	9.96873e-05	0.0502193
Got1	-1.7763	0.000607401	0.0292236	1				Dgcr8	1.19451	2.46392e-08	1.47471e-06	0.000654712				Zfand4	1.95584	8.1935e-10	4.66866e-08	2.17718e-05				Sspo	-2.52843	1.9135e-06	0.000100644	0.0508456
Cth	-0.987352	0.000611576	0.0292236	1				Zfp790	2.02668	2.48019e-08	1.48025e-06	0.000659037				Sdc1	1.12905	8.32592e-10	4.73068e-08	2.21236e-05				Xpa	1.06527	1.92964e-06	0.000101205	0.0512743
Sult1d1	-1.40787	0.000610535	0.0292236	1				Crk	1.0072	2.48885e-08	1.48122e-06	0.000661338				Tmem220	-1.47863	8.35304e-10	4.73268e-08	2.21957e-05				Cyp4v3	-1.76291	1.96654e-06	0.000102849	0.0522549
Lacc1	1.47381	0.000608016	0.0292236	1				Stxbp4	1.96853	2.50589e-08	1.48716e-06	0.000665865				Fam172a	-1.18902	8.38273e-10	4.73613e-08	2.22746e-05				Ddr2	-1.5165	2.04702e-06	0.000106756	0.0543934
Gm7993	1.16478	0.0006055	0.0292236	1				Zfand2a	-1.50546	2.51522e-08	1.4885e-06	0.000668343				Slc22a4	-1.34656	8.41682e-10	4.74202e-08	2.23652e-05				Cux2	3.43031	2.05296e-06	0.000106765	0.0545512
Reep4	-1.04726	0.000616767	0.0293163	1				Gm11517	-2.991	2.54129e-08	1.49972e-06	0.000675273				Esam	1.87113	8.51138e-10	4.78187e-08	2.26164e-05				Tmem161b	1.00024	2.06041e-06	0.000106853	0.0547491
Ddr2	1.09191	0.000622159	0.02949	1				Plekhf2	-1.25057	2.56608e-08	1.51012e-06	0.00068186				Dffb	1.60542	8.82171e-10	4.94238e-08	2.34411e-05				Slc26a4	-2.8719	2.09272e-06	0.000108173	0.0556079
H2afv	-0.982238	0.000628512	0.0295435	1				Gm26583	-3.90841	2.59109e-08	1.52059e-06	0.000688505				Gm42547	-2.68847	8.998e-10	5.01648e-08	2.39095e-05				Slc6a21	-2.52713	2.09756e-06	0.000108173	0.0557363
Mir142hg	2.22002	0.000626925	0.0295435	1				2410006H16Rik	-2.23482	2.66251e-08	1.55602e-06	0.000707482				Pim3	2.9553	9.0062e-10	5.01648e-08	2.39313e-05				Isg20	-1.27327	2.10825e-06	0.000108423	0.0560205
Igkv1-135	-2.17945	0.000626782	0.0295435	1				5033417F24Rik	2.4127	2.66623e-08	1.55602e-06	0.000708472				Pnpla5	4.45988	9.02901e-10	5.01648e-08	2.39919e-05				Madd	-1.20584	2.11451e-06	0.000108443	0.0561868
Unc79	-1.60271	0.000648582	0.0304027	1				4632427E13Rik	2.29115	2.77765e-08	1.61656e-06	0.000738078				Maf1	1.28144	9.28487e-10	5.14438e-08	2.46718e-05				Insig2	1.94139	2.16705e-06	0.000110831	0.0575829
Gpatch4	0.973166	0.000659673	0.0308375	1				Etaa1	-1.08886	2.90053e-08	1.68343e-06	0.00077073				Grasp	2.38757	9.41988e-10	5.20481e-08	2.50305e-05				Slc16a2	-1.63464	2.18995e-06	0.000111645	0.0581914
Zfand6	-0.852652	0.000671399	0.0312136	1				2610021A01Rik	1.70163	2.93369e-08	1.69799e-06	0.00077954				Slc7a6	3.15934	1.04416e-09	5.75352e-08	2.77455e-05				B930094E09Rik	1.75562	2.19504e-06	0.000111645	0.0583266
Gm10447	-1.60086	0.000670465	0.0312136	1				Creb1	1.56948	2.98876e-08	1.72513e-06	0.000794172				C230096K16Rik	2.50046	1.06209e-09	5.83628e-08	2.8222e-05				Fam35a	1.89621	2.27246e-06	0.000115266	0.0603837
Srebf2	0.903928	0.000676358	0.0313582	1				Gm12576	2.66108	3.01914e-08	1.73419e-06	0.000802245				Irf3	-1.45288	1.12857e-09	6.18464e-08	2.99884e-05				Tmtc2	1.89595	2.28973e-06	0.000115825	0.0608426
Kifc3	0.969025	0.000681252	0.0314991	1				Atat1	1.7338	3.02092e-08	1.73419e-06	0.000802718				Arhgap29	-1.38995	1.18851e-09	6.49535e-08	3.15811e-05				1700128E19Rik	3.15993	2.29704e-06	0.000115878	0.0610369
Ppan	0.922308	0.000683417	0.0315024	1				Gm36445	-2.11218	3.04412e-08	1.74276e-06	0.000808884				Gfod2	-1.52162	1.24964e-09	6.81088e-08	3.32055e-05				Gnmt	1.30419	2.37113e-06	0.000119291	0.0630057
Stip1	1.2495	0.000687464	0.0315024	1				Tbc1d24	1.51526	3.11197e-08	1.77678e-06	0.000826914				Hsf2	-1.64625	1.32494e-09	7.20169e-08	3.52062e-05				Dbp	-2.67404	2.37846e-06	0.000119335	0.0632003
Itpka	-0.928957	0.000697384	0.0315024	1				Bsn	-2.6772	3.27399e-08	1.86423e-06	0.000869966				Gm14097	2.10538	1.34811e-09	7.30787e-08	3.58221e-05				Ndrg3	1.32865	2.38678e-06	0.000119429	0.0634216
Slc25a37	0.98501	0.000690395	0.0315024	1				Atp2a1	-4.04415	3.3083e-08	1.87869e-06	0.000879082				Gna14	-2.46911	1.35967e-09	7.35062e-08	3.6129e-05				Bscl2	-0.894292	2.39629e-06	0.000119582	0.0636741
Col27a1	1.43135	0.000694414	0.0315024	1				Gad1	-2.65049	3.33218e-08	1.88716e-06	0.000885427				Inhba	-2.93475	1.38458e-09	7.46519e-08	3.67911e-05				Cyr61	-2.0604	2.4093e-06	0.000119908	0.0640199
Neurl3	2.02012	0.000696126	0.0315024	1				Gm17249	2.43983	3.35502e-08	1.89406e-06	0.000891497				B4galnt3	-2.99147	1.42551e-09	7.66528e-08	3.78787e-05				Slc25a51	1.99691	2.42083e-06	0.000120159	0.0643263
Gm11437	-1.11175	0.000699888	0.0315024	1				Atg4c	1.23187	3.36234e-08	1.89406e-06	0.00089344				Dusp1	2.64807	1.42937e-09	7.66546e-08	3.79811e-05				Gm9826	1.89393	2.43109e-06	0.000120346	0.064599
Gm9992	-1.35553	0.00069645	0.0315024	1				Mpzl1	-1.81492	3.39634e-08	1.90811e-06	0.000902476				Them7	-2.01375	1.51143e-09	8.0731e-08	4.01617e-05				Gls2	1.30727	2.48675e-06	0.000122772	0.0660779
C330021F23Rik	-1.82203	0.000689649	0.0315024	1				Acnat2	2.62492	3.452e-08	1.93422e-06	0.000917265				Ak4	-1.89372	1.51343e-09	8.0731e-08	4.02148e-05				E130102H24Rik	1.51859	2.50852e-06	0.000123518	0.0666563
2310034O05Rik	-1.72533	0.000698076	0.0315024	1				Telo2	1.3222	3.47132e-08	1.93989e-06	0.0009224				Srr	-1.63447	1.53876e-09	8.18644e-08	4.08879e-05				Abca2	-1.10674	2.5366e-06	0.000124569	0.0674026
Rabl6	0.693804	0.000701788	0.0315043	1				Fastkd5	2.13371	3.59744e-08	2.00505e-06	0.000955911				Als2	-2.35971	1.62884e-09	8.64278e-08	4.32816e-05				Aldh3a2	-1.73377	2.55045e-06	0.000124918	0.0677706
Cd163l1	2.57454	0.000711201	0.0318426	1				Zfp189	1.51226	3.6584e-08	2.03364e-06	0.00097211				2810006K23Rik	-1.71378	1.64508e-09	8.70589e-08	4.3713e-05				Cpeb1	-2.12022	2.56457e-06	0.000125278	0.0681458
6720427I07Rik	0.970755	0.000720415	0.0321703	1				Lig4	2.11858	3.75703e-08	2.08298e-06	0.000998319				Acot4	-2.22721	1.66214e-09	8.77305e-08	4.41665e-05				Ptk2b	-1.26589	2.57669e-06	0.000125539	0.0684679
Dnajc3	1.0379	0.000723927	0.0322423	1				A930004D18Rik	2.16502	3.77346e-08	2.0866e-06	0.00100268				Ehhadh	-1.8357	1.6905e-09	8.8993e-08	4.49199e-05				9130204K15Rik	-2.13638	2.60684e-06	0.000126675	0.0692691
Gm4788	-0.792799	0.000726864	0.0322883	1				Ttf1	1.64143	3.84931e-08	2.12296e-06	0.00102284				Spata22	-2.20278	1.70066e-09	8.92934e-08	4.51899e-05				Ttpa	1.0835	2.62457e-06	0.000127202	0.0697401
Chordc1	1.19229	0.000734927	0.0325613	1				Gm43481	2.93789	3.90559e-08	2.14838e-06	0.00103779				Cyp2c55	2.31611	1.72397e-09	9.0281e-08	4.58093e-05				Steap3	-1.30447	2.67554e-06	0.000129334	0.0710944
Mycl	-1.22084	0.000759572	0.0335656	1				Lpin2	-2.18843	3.95937e-08	2.17097e-06	0.00105208				Cyb561a3	-1.63715	1.83981e-09	9.60966e-08	4.88875e-05				Fuz	-1.25301	2.73688e-06	0.000131955	0.0727244
Ubfd1	0.885535	0.00076259	0.0336114	1				Hexim1	1.65253	3.96727e-08	2.17097e-06	0.00105418				Zbtb21	1.83227	1.89098e-09	9.85129e-08	5.02472e-05				Dnttip2	1.03732	2.74668e-06	0.000132083	0.0729849
Tuba4a	1.10031	0.000772356	0.0338092	1				Zbed4	1.61669	4.19114e-08	2.28754e-06	0.00111367				Zfp825	-2.07026	1.93195e-09	1.00386e-07	5.13358e-05				Gdpd1	1.41709	2.76051e-06	0.000132404	0.0733523
Pank1	-1.16336	0.000773055	0.0338092	1				Dapk2	1.9209	4.30312e-08	2.34259e-06	0.00114342				Zfp108	-2.3646	1.98259e-09	1.02584e-07	5.26815e-05				Zfp672	1.08747	2.7759e-06	0.000132798	0.0737612
ENSMUSG00000110755	1.09829	0.000770422	0.0338092	1				Gimap9	1.80019	4.37098e-08	2.3734e-06	0.00116146				Casz1	2.88131	1.98448e-09	1.02584e-07	5.27316e-05				Cep57	0.96786	2.84357e-06	0.000135685	0.0755593
Gnmt	-0.928589	0.000779835	0.0340181	1				ENSMUSG00000111253	-2.9396	4.40021e-08	2.38313e-06	0.00116922				Acsm5	-1.60994	2.17578e-09	1.12184e-07	5.78148e-05				Ccr3	-2.25242	2.96219e-06	0.000140982	0.0787114
Ahnak2	1.76688	0.00078261	0.0340516	1				Myo19	1.56214	4.45397e-08	2.40454e-06	0.00118351				Gm26583	4.29641	2.3025e-09	1.18413e-07	6.1182e-05				Dnaic1	-2.44469	2.97383e-06	0.000141173	0.0790206
Gm17709	1.15295	0.000784664	0.0340536	1				Hsf2	1.48503	4.46258e-08	2.40454e-06	0.0011858				Ets2	2.02741	2.31169e-09	1.18582e-07	6.14263e-05				Ptp4a3	-1.45095	3.00467e-06	0.000142272	0.0798402
Ing2	-0.702003	0.000798819	0.0345795	1				Rabif	1.21456	4.6545e-08	2.50156e-06	0.00123679				Atg16l2	2.49992	2.35116e-09	1.20299e-07	6.2475e-05				Tm4sf1	-1.74728	3.05968e-06	0.000144508	0.0813019
Igkv14-126	-2.47999	0.000803731	0.0347036	1				Ddo	1.76312	4.67645e-08	2.50696e-06	0.00124263				Prox2	-1.77284	2.37591e-09	1.21256e-07	6.31328e-05				Wdpcp	-1.34192	3.09256e-06	0.000145688	0.0821754
Atf6b	0.873443	0.000814638	0.034908	1				A330023F24Rik	1.89829	4.79543e-08	2.56421e-06	0.00127424				Tiprl	1.44573	2.39242e-09	1.21789e-07	6.35713e-05				Nup210	-1.40182	3.10146e-06	0.000145737	0.0824121
Gale	1.78501	0.000813346	0.034908	1				Shf	1.61334	4.81905e-08	2.56872e-06	0.00128052				Pbld2	-1.85041	2.41086e-09	1.22417e-07	6.40614e-05				Kif9	-1.59692	3.15661e-06	0.000147953	0.0838776
Acsl3	0.89149	0.0008114	0.034908	1				Zfp976	1.49536	4.82824e-08	2.56872e-06	0.00128296				Cyp26a1	2.36262	2.42053e-09	1.22598e-07	6.43184e-05				ENSMUSG00000111377	2.26621	3.20509e-06	0.000149846	0.0851656
Hspa13	1.00737	0.000830326	0.0354907	1				Zbtb12	1.78843	4.84864e-08	2.57308e-06	0.00128838				Lhfpl2	-2.24479	2.48361e-09	1.25476e-07	6.59945e-05				Gm29012	-2.84581	3.29061e-06	0.000153457	0.087438
ENSMUSG00000110524	-2.0962	0.000832672	0.0355015	1				Asb1	-1.77092	4.92398e-08	2.60649e-06	0.0013084				Dedd2	1.52834	2.73659e-09	1.37909e-07	7.27166e-05				Pcyox1l	-1.59697	3.31487e-06	0.0001542	0.0880828
Fam69a	-1.04948	0.000847173	0.0360293	1				Gcc1	1.75037	4.96869e-08	2.62357e-06	0.00132028				Prkd3	-1.72816	2.83849e-09	1.42685e-07	7.54242e-05				E330011O21Rik	-1.76005	3.38615e-06	0.000157121	0.0899769
Adam33	1.40267	0.000860672	0.0361503	1				Ripk4	-1.37679	5.00611e-08	2.63672e-06	0.00133022				Lrit2	-2.24004	2.87584e-09	1.44202e-07	7.64169e-05				Bhlha15	-2.80901	3.53102e-06	0.000163426	0.0938262
Osbpl9	-0.64193	0.00086011	0.0361503	1				Prox1	2.11045	5.15e-08	2.70059e-06	0.00136846				Efna5	-1.77587	2.891e-09	1.446e-07	7.68197e-05				ENSMUSG00000110750	2.16184	3.5397e-06	0.000163426	0.0940568
Nktr	0.964916	0.000859958	0.0361503	1				Pde4d	-2.43274	5.15302e-08	2.70059e-06	0.00136926				Atp7b	-1.85068	2.97051e-09	1.48208e-07	7.89324e-05				Gnl2	1.23588	3.67859e-06	0.000169417	0.0977476
Lsm10	-0.842222	0.000856217	0.0361503	1				Slc25a47	-2.1827	5.29245e-08	2.76678e-06	0.00140631				Nat8f4	-1.64908	3.00056e-09	1.49336e-07	7.97309e-05				Slc39a14	1.95778	3.71143e-06	0.000170505	0.0986202
Klf1	-1.31729	0.000852584	0.0361503	1				6030442K20Rik	3.20775	5.36799e-08	2.79932e-06	0.00142638				Itpkc	1.53206	3.01753e-09	1.49808e-07	8.01818e-05				Raet1e	-2.44154	3.77957e-06	0.000172812	0.100431
Trpv1	2.03095	0.00087946	0.0363104	1				Pnpla6	1.48811	5.51975e-08	2.87136e-06	0.00146671				4930447C11Rik	-3.51665	3.05341e-09	1.51215e-07	8.11351e-05				Gm11773	2.45279	3.78033e-06	0.000172812	0.100451
Brdt	-0.952685	0.0008786	0.0363104	1				Mbnl1	1.16383	5.69349e-08	2.95444e-06	0.00151287				Gpat4	1.64646	3.15207e-09	1.55717e-07	8.37567e-05				Adam33	-1.96331	3.79442e-06	0.000172921	0.100825
Gabarapl1	-1.16813	0.000878973	0.0363104	1				Dirc2	-1.61498	5.72093e-08	2.96139e-06	0.00152017				Gm13594	1.94849	3.25368e-09	1.60342e-07	8.64568e-05				Zbtb11os1	1.44473	3.80139e-06	0.000172921	0.10101
Slco1a4	-1.78161	0.000875644	0.0363104	1				Gtf2f1	1.31708	5.9904e-08	3.09328e-06	0.00159177				Rad1	-1.66231	3.48067e-09	1.71107e-07	9.24883e-05				Fam83a	-2.84544	3.81819e-06	0.00017326	0.101457
Rbpms	-0.8351	0.000867597	0.0363104	1				Gm12663	1.33633	6.10343e-08	3.14394e-06	0.0016218				Gpihbp1	1.82831	3.59409e-09	1.76251e-07	9.55021e-05				Tmem243	1.20047	3.84002e-06	0.000173824	0.102037
Gm26532	1.59137	0.000877605	0.0363104	1				Oxnad1	1.33703	6.2604e-08	3.21693e-06	0.00166351				Sap30	1.7199	3.60762e-09	1.76483e-07	9.58617e-05				Gm6652	-1.71456	3.8872e-06	0.000175531	0.103291
Gm45043	-1.69192	0.000877531	0.0363104	1				Dido1	1.79586	6.70239e-08	3.42767e-06	0.00178096				Rsph4a	3.1017	3.70278e-09	1.80697e-07	9.83902e-05				Cxcl10	-3.31419	3.99131e-06	0.000179793	0.106057
Bysl	0.96108	0.000883984	0.0364085	1				Tubd1	1.77919	6.70306e-08	3.42767e-06	0.00178114				Orc2	1.40437	3.75628e-09	1.82864e-07	9.9812e-05				Vnn3	-2.09625	4.07676e-06	0.000183197	0.108328
Chrna4	2.35461	0.000892464	0.0366191	1				Nfil3	-2.21454	6.91138e-08	3.52564e-06	0.00183649				Slc39a14	2.49252	3.8479e-09	1.8687e-07	0.000102246				Gm45369	-2.03147	4.11223e-06	0.000184344	0.10927
Igkv4-53	-2.43428	0.000893413	0.0366191	1				Zfp213	1.39658	7.06861e-08	3.59714e-06	0.00187827				4933428P19Rik	3.88122	3.89419e-09	1.88661e-07	0.000103476				Fam216a	1.23282	4.19246e-06	0.000187299	0.111402
Fbxo32	-1.09685	0.000904804	0.0369967	1				Fam63a	1.43001	7.37039e-08	3.74167e-06	0.00195846				Mafk	1.74709	4.05992e-09	1.96217e-07	0.00010788				Trim68	-1.30352	4.1984e-06	0.000187299	0.11156
Cacybp	1.03596	0.000913082	0.0372454	1				Magt1	1.32254	7.41628e-08	3.75592e-06	0.00197065				Gm26588	-3.17123	4.25475e-09	2.05138e-07	0.000113057				1810013D15Rik	2.4652	4.30837e-06	0.000191743	0.114482
Tcaim	0.869641	0.000920334	0.0374512	1				Suco	-1.67406	7.50546e-08	3.79197e-06	0.00199435				Gm26967	-3.25932	4.58017e-09	2.20298e-07	0.000121704				Ankrd9	1.45329	4.49353e-06	0.000199456	0.119402
Phlda2	2.14427	0.000937058	0.0380252	1				Ptprn	-2.51872	7.95683e-08	4.0104e-06	0.00211429				Plcb4	1.79553	4.63325e-09	2.22318e-07	0.000123115				Zmym5	0.940736	4.50322e-06	0.000199456	0.119659
Ccl4	2.2095	0.000938921	0.0380252	1				Zswim3	1.94935	8.0611e-08	4.05325e-06	0.00214199				Kcnk10	-2.94339	4.74695e-09	2.2723e-07	0.000126136				Ccdc169	2.179	4.53113e-06	0.000200213	0.120401
ENSMUSG00000110774	1.80369	0.000951207	0.038431	1				Ublcp1	1.21371	8.10752e-08	4.06689e-06	0.00215433				Gdf15	2.69451	4.78555e-09	2.28533e-07	0.000127162				Mas1	-3.03041	4.71452e-06	0.000207501	0.125274
Stau2	-0.649254	0.000959044	0.0386556	1				Met	1.52738	8.29674e-08	4.15192e-06	0.00220461				Sav1	1.68166	4.85795e-09	2.31439e-07	0.000129085				Gm16189	3.2551	4.71848e-06	0.000207501	0.125379
Mxra7	1.31629	0.000965925	0.0388407	1				Mavs	2.15597	8.3776e-08	4.18245e-06	0.0022261				BC052040	-1.81318	4.92504e-09	2.33727e-07	0.000130868				Fscn1	-1.83212	4.87703e-06	0.000213965	0.129593
Bhmt	-0.96546	0.000971352	0.0388534	1				Invs	1.43712	8.43875e-08	4.20302e-06	0.00224235				Gm12354	-2.07849	4.92928e-09	2.33727e-07	0.000130981				Cyp2c44	-1.9016	4.89055e-06	0.000214051	0.129952
Ppil6	-1.20105	0.000969937	0.0388534	1				Mafk	-1.58762	8.76437e-08	4.3549e-06	0.00232887				Dpep1	1.91626	4.98894e-09	2.35998e-07	0.000132566				Ces4a	-2.96804	4.91532e-06	0.000214628	0.13061
Gm7278	1.78433	0.00097311	0.0388534	1				Lin37	1.49975	8.98012e-08	4.4516e-06	0.0023862				Cfap69	3.54508	5.0292e-09	2.37295e-07	0.000133636				Ints1	-1.29739	4.94001e-06	0.000215198	0.131266
Gm12195	-1.23605	0.000983643	0.0391818	1				Gm28719	2.91926	9.19079e-08	4.54534e-06	0.00244218				Camk2n2	1.80447	5.04001e-09	2.37295e-07	0.000133923				Kcnab1	1.84	5.04093e-06	0.000219079	0.133947
Mypopos	1.42711	0.000998916	0.039697	1				Slx4ip	1.45999	9.28317e-08	4.5789e-06	0.00246672				Selenoi	-1.45519	5.14843e-09	2.41831e-07	0.000136804				Erp27	2.08686	5.12508e-06	0.000222215	0.136184
Gm32540	-1.68752	0.00102459	0.0406221	1				Zfp780b	1.62149	9.30212e-08	4.5789e-06	0.00247176				Cped1	-1.55453	5.28495e-09	2.47664e-07	0.000140432				Primpol	-0.859838	5.18855e-06	0.000224441	0.13787
Hacl1	-1.35791	0.00103345	0.0407031	1				Ubb	-1.43778	9.37851e-08	4.60574e-06	0.00249206				Sec24c	-1.40778	5.32551e-09	2.48983e-07	0.00014151				Fmo1	-1.50243	5.21374e-06	0.000224596	0.13854
Eml6	1.61686	0.00103136	0.0407031	1				Chd9	1.63699	9.49005e-08	4.64969e-06	0.0025217				Acmsd	2.74313	5.44606e-09	2.54027e-07	0.000144713				Sord	-1.61619	5.2164e-06	0.000224596	0.13861
Gm11832	-1.85345	0.00103383	0.0407031	1				Miga2	1.66222	9.57516e-08	4.6805e-06	0.00254431				Gm36936	-3.03698	5.56455e-09	2.58952e-07	0.000147861				Gm7654	2.77531	5.23924e-06	0.000225057	0.139217
Cep72	-1.22017	0.00104638	0.0407249	1				Rubcn	1.74849	9.62607e-08	4.68848e-06	0.00255784				Paqr7	-2.74071	5.65404e-09	2.62507e-07	0.000150239				Scara5	1.9186	5.27595e-06	0.000226109	0.140192
Tgfb1i1	1.14068	0.00104623	0.0407249	1				Dedd2	-1.36993	9.636e-08	4.68848e-06	0.00256048				Plk3	2.76381	5.66846e-09	2.62569e-07	0.000150622				Pde6h	2.37903	5.31719e-06	0.00022735	0.141288
Slc8b1	-1.26186	0.00104588	0.0407249	1				Spopl	1.48174	9.68688e-08	4.69177e-06	0.002574				Cebpd	2.27542	5.71447e-09	2.63494e-07	0.000151845				Fam114a1	-1.39267	5.36996e-06	0.000229076	0.142691
Igkv8-21	-2.37715	0.00103913	0.0407249	1				Uty	1.39492	9.68731e-08	4.69177e-06	0.00257411				3930402G23Rik	3.19176	5.7147e-09	2.63494e-07	0.000151851				Il4i1	-2.18161	5.38231e-06	0.000229076	0.143019
Gm3571	2.12358	0.00104614	0.0407249	1				Rint1	1.55915	9.77415e-08	4.72298e-06	0.00259719				Tgm1	-1.87221	5.88419e-09	2.70686e-07	0.000156355				Rbl1	-1.81482	5.61238e-06	0.00023832	0.149132
Nuggc	-0.988024	0.00104912	0.0407256	1				Hsd17b1	3.08359	9.82637e-08	4.73735e-06	0.00261106				Wnt5b	-2.16831	6.11942e-09	2.8025e-07	0.000162605				Nln	-0.762995	5.68077e-06	0.000240672	0.150949
Nrg1	2.22389	0.0010512	0.0407256	1				Trp53i13	-1.16514	9.85929e-08	4.74236e-06	0.00261981				Nr1h4	-1.38895	6.12003e-09	2.8025e-07	0.000162621				Necab1	-1.31753	5.72224e-06	0.000241876	0.152051
Trim23	-0.697767	0.00107422	0.0415227	1				Pld6	2.53072	1.00631e-07	4.82936e-06	0.00267396				Agk	-1.13974	6.13859e-09	2.80459e-07	0.000163115				Inhbc	-1.90319	5.74353e-06	0.000242223	0.152617
Preb	0.890548	0.00109797	0.0423441	1				Bbc3	-1.94371	1.01638e-07	4.86664e-06	0.00270074				Shisa9	2.47537	6.19154e-09	2.82236e-07	0.000164522				Gm44878	1.90315	5.79352e-06	0.000243419	0.153945
Cnpy4	0.706391	0.00111404	0.0427694	1				Parp16	-2.23344	1.02777e-07	4.90998e-06	0.00273098				1810011O10Rik	2.18519	6.23415e-09	2.83534e-07	0.000165654				A930038B10Rik	-1.2682	5.79818e-06	0.000243419	0.154069
Snrnp70	0.828687	0.00111252	0.0427694	1				Efna1	-2.73425	1.03305e-07	4.92403e-06	0.00274501				1700113H08Rik	2.7665	6.36521e-09	2.88839e-07	0.000169136				Tep1	-1.30349	5.82276e-06	0.000243897	0.154722
Zfr2	1.14718	0.0011279	0.0431066	1				Txnrd1	1.17219	1.07359e-07	5.10574e-06	0.00285275				Shprh	-1.70031	6.54791e-09	2.96459e-07	0.000173991				Gm45050	2.69789	5.95343e-06	0.000248808	0.158195
ENSMUSG00000110568	-1.37493	0.00112638	0.0431066	1				Gm20219	-2.85309	1.1072e-07	5.25371e-06	0.00294205				Unc5b	2.51709	6.66468e-09	3.01066e-07	0.000177094				H1f0	1.33274	6.06895e-06	0.000253064	0.161264
Smim19	-0.770261	0.00115508	0.0440462	1				Platr4	2.25905	1.12999e-07	5.34981e-06	0.00300261				Stamos	-2.60743	6.81538e-09	3.06924e-07	0.000181098				Blcap	0.970035	6.08758e-06	0.000253271	0.161759
Oser1	-0.871606	0.00118217	0.044978	1				Osbpl8	1.44563	1.13487e-07	5.36086e-06	0.00301558				Zbtb26	-2.40723	6.82495e-09	3.06924e-07	0.000181353				Pcmt1	0.948787	6.13577e-06	0.000254703	0.16304
B130024G19Rik	1.09698	0.00118786	0.0450933	1				Tmem80	1.28561	1.14405e-07	5.39213e-06	0.00303997				Adamts15	3.07037	6.868e-09	3.08169e-07	0.000182496				Rnd2	1.35557	6.16121e-06	0.000255187	0.163716
Slc22a4	-0.700969	0.00119102	0.0451127	1				Lysmd2	-2.42573	1.14715e-07	5.3947e-06	0.00304822				Kbtbd8	-1.93859	6.98078e-09	3.1253e-07	0.000185493				Nek2	2.00436	6.20036e-06	0.000256085	0.164756
Slc17a8	-1.50099	0.00120489	0.0454349	1				Leprot	-1.76092	1.15001e-07	5.39607e-06	0.0030558				Intu	-1.25834	7.54583e-09	3.37075e-07	0.000200508				Morn4	-2.03935	6.21055e-06	0.000256085	0.165027
Frat1	-1.42191	0.001204	0.0454349	1				D6Wsu163e	1.5089	1.15566e-07	5.41055e-06	0.00307082				Gm11337	-2.94733	7.69849e-09	3.4313e-07	0.000204564				Spata24	1.42321	6.22595e-06	0.000256149	0.165436
Gm29216	0.996574	0.00121861	0.0458504	1				Tbc1d13	1.09009	1.18093e-07	5.51659e-06	0.00313797				Grhl1	2.31785	7.81278e-09	3.47452e-07	0.000207601				F830016B08Rik	-1.83835	6.28661e-06	0.000258071	0.167048
Cd99l2	-0.570098	0.00123234	0.0462647	1				Hmcn2	-2.16564	1.21123e-07	5.64562e-06	0.00321848				Mis12	-1.81989	7.97743e-09	3.53989e-07	0.000211976				Abhd1	-1.33307	6.30291e-06	0.000258168	0.167481
Slc15a4	-1.09479	0.00124325	0.0465709	1				Tmem130	-2.9391	1.21822e-07	5.66566e-06	0.00323705				Uba6	-1.74345	8.04813e-09	3.56339e-07	0.000213855				Traf3	-1.33731	6.33914e-06	0.000259079	0.168444
Sun2	-1.29265	0.00124733	0.0466209	1				Camk2b	-1.87237	1.26336e-07	5.85122e-06	0.003357				Rassf1	1.3159	8.34704e-09	3.68759e-07	0.000221798				Abcd1	-1.47388	6.36548e-06	0.000259528	0.169143
Arl4a	-1.12438	0.00125045	0.0466348	1				Fsd2	-2.72057	1.26367e-07	5.85122e-06	0.00335783				R74862	2.27783	8.36829e-09	3.68885e-07	0.000222362				Ffar2	-3.11035	6.37816e-06	0.000259528	0.16948
Pdgfa	1.21231	0.00126042	0.0469036	1				Zfp697	1.68678	1.37348e-07	6.34572e-06	0.00364961				Invs	-1.54575	8.40108e-09	3.69518e-07	0.000223233				Crk	0.813601	6.63461e-06	0.000269359	0.176295
Slc22a5	-1.05119	0.00127386	0.0473	1				Gm17193	3.15049	1.43583e-07	6.61925e-06	0.00381528				Sirt5	-1.60662	8.43291e-09	3.70107e-07	0.000224079				Ifit3b	-2.2846	6.64886e-06	0.000269359	0.176674
Tmed5	-0.754218	0.00127711	0.0473172	1				Abhd17c	-1.32286	1.44214e-07	6.63385e-06	0.00383206				Rce1	1.32827	8.52576e-09	3.73365e-07	0.000226547				Pigf	1.32389	6.68874e-06	0.000270177	0.177733
Mettl21b	1.89573	0.00128315	0.0474373	1				Aph1b	-1.4821	1.45795e-07	6.69194e-06	0.00387406				Greb1l	2.46162	8.79896e-09	3.84489e-07	0.000233806				ENSMUSG00000110659	-2.98859	6.69824e-06	0.000270177	0.177986
Gm11335	-2.34768	0.00128809	0.0475164	1				Plcxd2	2.33441	1.46208e-07	6.69484e-06	0.00388504				Lrig1	-1.49498	9.00868e-09	3.92798e-07	0.000239379				Gm43566	1.52544	6.73836e-06	0.000271204	0.179052
Ctnnal1	-0.734979	0.00129353	0.0476138	1				Fam110c	-2.05445	1.46493e-07	6.69484e-06	0.00389262				Nfkbib	1.43878	9.15418e-09	3.98276e-07	0.000243245				Ifit3	-2.2573	6.78725e-06	0.00027258	0.180351
Mier1	-0.605709	0.00131639	0.0483503	1				Slc30a5	1.15223	1.48045e-07	6.75112e-06	0.00393386				Irf9	-1.84896	9.30067e-09	4.03774e-07	0.000247137				Idi1	-3.17351	6.8061e-06	0.000272591	0.180852
Adamts14	1.3623	0.00133028	0.0487549	1				BC068281	1.75565	1.48819e-07	6.7556e-06	0.00395442				Tmem260	-1.08364	9.37327e-09	4.06047e-07	0.000249067				Mup-ps23	-3.41883	6.81698e-06	0.000272591	0.181141
Adamts6	-1.74977	0.0013411	0.0489401	1				D11Wsu47e	1.44338	1.48871e-07	6.7556e-06	0.0039558				Sdpr	1.30983	9.39903e-09	4.06285e-07	0.000249751				Fads2	-1.53345	6.89808e-06	0.000275239	0.183296
Pde6h	-1.68698	0.00133923	0.0489401	1				Cptp	1.21973	1.49105e-07	6.7556e-06	0.00396203				2010003K11Rik	-1.94938	9.45237e-09	4.07712e-07	0.000251168				Col6a2	-1.67987	7.07202e-06	0.000281573	0.187918
Oas2	1.54323	0.00134774	0.0490767	1				Wdr77	1.44219	1.53437e-07	6.93693e-06	0.00407713				Rd3	-2.66467	9.57268e-09	4.12016e-07	0.000254365				Jam2	1.66809	7.36716e-06	0.000292695	0.19576
Srsf2	0.610432	0.00135146	0.0490872	1				Lhfpl2	1.97346	1.58606e-07	7.15527e-06	0.00421448				Kdm1b	-1.88516	9.73776e-09	4.18223e-07	0.000258752				Pdlim1	1.19101	7.42674e-06	0.00029443	0.197343
Plekha7	1.02373	0.00135381	0.0490872	1				Zfp454	2.52813	1.60326e-07	7.21064e-06	0.00426019				Shroom3	-2.34541	1.01258e-08	4.33962e-07	0.000269064				Eif4ebp3	2.59863	7.64153e-06	0.000302298	0.203051
Ass1	-1.08693	0.00135733	0.0491098	1				3110056K07Rik	1.63164	1.60518e-07	7.21064e-06	0.00426528				Pnldc1	-3.08971	1.03873e-08	4.44218e-07	0.000276011				Mff	1.15576	7.70678e-06	0.000304229	0.204785
Alas1	1.49023	0.00136349	0.0492279	1				Atp7b	1.63316	1.63914e-07	7.34754e-06	0.00435552				Gm45504	-3.4107	1.04114e-08	4.44299e-07	0.00027665				Gm15611	-2.31601	7.82474e-06	0.000308228	0.207919
Nlrp12	-1.56949	0.0013979	0.0502918	1				4833411C07Rik	-2.16979	1.66024e-07	7.42633e-06	0.0044116				Dync2li1	2.20307	1.05917e-08	4.51037e-07	0.000281444				Col5a3	-1.745	7.97169e-06	0.00031335	0.211824
ENSMUSG00000111312	1.69519	0.00139889	0.0502918	1				Mid1	-1.95562	1.67523e-07	7.47747e-06	0.00445141				Ssbp3	-1.97793	1.07587e-08	4.57176e-07	0.00028588				Zfp189	1.22072	8.0656e-06	0.00031637	0.214319
Npnt	-1.64729	0.00142481	0.0511154	1				Napepld	1.65985	1.79098e-07	7.97726e-06	0.004759				Rnpep	-1.32032	1.12182e-08	4.75695e-07	0.00029809				Zfc3h1	1.15528	8.10841e-06	0.000317377	0.215457
Hsbp1l1	-1.35781	0.00143173	0.0512555	1				Rbm12b1	1.69322	1.81778e-07	8.07951e-06	0.00483019				Hspb8	1.72173	1.13723e-08	4.81211e-07	0.000302184				Crot	-1.64934	8.21382e-06	0.000320824	0.218258
Fblim1	1.7243	0.00143695	0.051334	1				Zfp54	1.72435	1.87344e-07	8.30939e-06	0.0049781				Trim13	1.33703	1.14787e-08	4.84693e-07	0.000305013				Mospd1	0.975799	8.4056e-06	0.000327624	0.223354
Cfi	-0.715271	0.00144362	0.0514638	1				Gm4631	1.70457	1.89319e-07	8.37933e-06	0.00503057				Zfp174	-2.1142	1.15181e-08	4.85332e-07	0.000306058				Hist1h1e	-2.10871	8.50015e-06	0.000330613	0.225866
Pdk1	-1.08013	0.00145177	0.0516459	1				Strn3	1.39576	1.89851e-07	8.3853e-06	0.00504473				Casp7	-1.15547	1.16407e-08	4.89472e-07	0.000309318				Socs2	2.36352	8.57073e-06	0.000332659	0.227741
Omd	-1.13723	0.00147439	0.0523408	1				Atp8b1	1.83229	1.90375e-07	8.39085e-06	0.00505865				Chp2	-2.41101	1.20077e-08	5.03848e-07	0.00031907				Myh14	-1.72962	8.66539e-06	0.00033563	0.230257
Ssr1	0.854062	0.00150704	0.053277	1				2410131K14Rik	-1.44107	1.98446e-07	8.72832e-06	0.00527311				Nfil3	2.33475	1.3031e-08	5.45642e-07	0.00034626				Agmat	-1.56177	9.04933e-06	0.000349769	0.240459
Fam83a	1.95237	0.00150493	0.053277	1				Arvcf	-1.74286	1.99689e-07	8.7647e-06	0.00530615				Serpinb8	-2.31048	1.33001e-08	5.55752e-07	0.000353411				Fam3c	-0.947926	9.20363e-06	0.000354279	0.244559
Pgs1	0.823436	0.00151798	0.0535224	1				Rspry1	1.49263	2.05002e-07	8.97919e-06	0.00544732				Zfp638	-1.6628	1.38418e-08	5.77184e-07	0.000367805				Tfdp2	1.59899	9.22087e-06	0.000354279	0.245017
Erp27	-1.45423	0.00152029	0.0535224	1				1700056E22Rik	-1.69923	2.09197e-07	9.14388e-06	0.00555877				2010308F09Rik	2.86828	1.40533e-08	5.84306e-07	0.000373425				Tdrkh	-1.9868	9.22342e-06	0.000354279	0.245085
Nbeal2	0.856517	0.00154379	0.0540135	1				Pdgfrl	-2.62568	2.11016e-07	9.20434e-06	0.00560713				1500017E21Rik	-3.52325	1.40709e-08	5.84306e-07	0.000373892				Ttll12	-1.15843	9.29607e-06	0.00035633	0.247015
Igkv4-86	-2.13828	0.00153795	0.0540135	1				Gabrg2	-3.18929	2.15722e-07	9.3642e-06	0.00573216				Gstm4	-1.74687	1.41023e-08	5.84401e-07	0.000374727				Cul1	0.773111	9.38133e-06	0.000358263	0.249281
Gm16845	-0.851366	0.00154371	0.0540135	1				Shisa9	-2.17195	2.15786e-07	9.3642e-06	0.00573386				Mmp15	-1.95363	1.50841e-08	6.23796e-07	0.000400814				Cyp2g1	-2.69276	9.38519e-06	0.000358263	0.249383
2810403D21Rik	-1.01743	0.00155725	0.0543722	1				Rgs8	-2.20227	2.16015e-07	9.3642e-06	0.00573995				Rubcn	-1.85588	1.51852e-08	6.24448e-07	0.000403502				Slc25a30	-2.31935	9.42513e-06	0.000359047	0.250444
Enpp6	-1.39712	0.00156474	0.0545218	1				Gspt1	1.29182	2.19387e-07	9.49083e-06	0.00582954				Fgfr4	-1.28075	1.51869e-08	6.24448e-07	0.000403547				Mrvi1	-1.64842	9.48192e-06	0.000360469	0.251953
Fdft1	0.976913	0.00161121	0.0559113	1				Pop1	1.44621	2.20145e-07	9.50414e-06	0.0058497				Zfp873	-2.18048	1.51932e-08	6.24448e-07	0.000403714				Caprin2	-1.49954	9.56217e-06	0.000362774	0.254086
Gm45526	1.16239	0.00160941	0.0559113	1				Gpkow	1.04989	2.21651e-07	9.54957e-06	0.0058897				Cyb5rl	-1.40852	1.53394e-08	6.2912e-07	0.000407597				Col5a1	-1.74207	9.65723e-06	0.000365632	0.256612
4732465J04Rik	-1.09936	0.00162475	0.0562662	1				Gmpr	-1.92348	2.23344e-07	9.58739e-06	0.00593468				Sorbs2	-2.25833	1.53696e-08	6.2912e-07	0.000408402				Hlcs	-1.31059	9.71898e-06	0.000367219	0.258253
3010026O09Rik	-1.1659	0.00165582	0.0570845	1				Lbhd1	1.69905	2.23439e-07	9.58739e-06	0.00593722				Lrrc73	2.56132	1.55463e-08	6.35055e-07	0.000413096				Slc20a1	-1.21992	9.76599e-06	0.000367586	0.259502
Gpbp1l1	-0.653193	0.00165848	0.0570845	1				Gm10766	2.71798	2.26193e-07	9.68584e-06	0.0060104				Arrdc3	-3.00362	1.58067e-08	6.44379e-07	0.000420015				Ears2	-1.10623	9.7684e-06	0.000367586	0.259566
Prkcdbp	1.24259	0.00165676	0.0570845	1				Fam131b	-3.27254	2.2938e-07	9.80237e-06	0.00609507				Pnkd	-1.50168	1.58811e-08	6.461e-07	0.000421993				Cyp51	-2.26062	9.85126e-06	0.000369952	0.261768
Gga3	0.963318	0.00168763	0.0579706	1				Camk4	-2.51175	2.3451e-07	1.00013e-05	0.00623139				Nat2	-1.79174	1.59426e-08	6.47289e-07	0.000423627				Gabrb3	-1.52378	1.05187e-05	0.000394218	0.279504
Slc30a4	-0.569408	0.00169287	0.0580329	1				Dgke	-1.48238	2.3649e-07	1.00654e-05	0.00628402				Cldn14	2.01453	1.59984e-08	6.48241e-07	0.000425109				Mpv17l2	1.15011	1.06969e-05	0.000400086	0.284238
Calr	1.12872	0.001698	0.0580913	1				Gmppb	2.02637	2.39909e-07	1.01903e-05	0.00637486				Dusp8	3.25795	1.63355e-08	6.60566e-07	0.000434066				Kcnk1	-2.44955	1.0795e-05	0.000402941	0.286845
Dhfr	-0.842114	0.00170371	0.0581696	1				Lpar1	-1.65402	2.44702e-07	1.0373e-05	0.00650222				Armcx5	1.77989	1.68652e-08	6.80612e-07	0.000448141				Uba7	-2.23797	1.08478e-05	0.000404098	0.288248
Mir22hg	-0.896146	0.00171146	0.0583168	1				Scn1a	-2.91365	2.67647e-07	1.13229e-05	0.00711191				ENSMUSG00000110838	-3.22546	1.69415e-08	6.82321e-07	0.00045017				Hsd3b5	-3.07029	1.08896e-05	0.000404841	0.28936
Kng1	-0.823571	0.00172334	0.0584866	1				D7Ertd443e	-3.83256	2.70659e-07	1.14274e-05	0.00719196				Acsf2	-1.53753	1.74595e-08	7.01776e-07	0.000463935				Rhot1	0.823458	1.10609e-05	0.000410383	0.29391
Zfp707	-0.942985	0.00172265	0.0584866	1				Ampd2	1.53642	2.71421e-07	1.14344e-05	0.00721219				Cldn4	3.42225	1.79859e-08	7.21488e-07	0.000477922				Cdon	-1.58833	1.11631e-05	0.000412982	0.296626
Fam83d	-2.00764	0.00172969	0.0585852	1				Armc6	1.41705	2.71911e-07	1.14344e-05	0.00722521				Lox	3.26136	1.8088e-08	7.22779e-07	0.000480635				Mif4gd	0.908707	1.11755e-05	0.000412982	0.296957
Wdr45	-0.803908	0.00174053	0.0588348	1				Aldoa	1.03208	2.74475e-07	1.15192e-05	0.00729336				Nuggc	-1.71492	1.80902e-08	7.22779e-07	0.000480693				Ddx60	-1.46979	1.12861e-05	0.000416238	0.299895
Ctsl	-1.01842	0.00176569	0.0592235	1				Tmem140	-2.03336	2.76348e-07	1.15748e-05	0.00734312				Zc2hc1c	-1.76556	1.81989e-08	7.25675e-07	0.00048358				Gale	-2.34038	1.13701e-05	0.000418291	0.302126
Speg	1.04481	0.0017606	0.0592235	1				Zfp229	1.42386	2.79241e-07	1.16727e-05	0.00741999				Steap4	2.03613	1.85219e-08	7.36062e-07	0.000492164				Tchh	2.04668	1.1387e-05	0.000418291	0.302575
Sphk2	-0.810486	0.00176599	0.0592235	1				Gpsm2	1.78107	2.86214e-07	1.19405e-05	0.00760528				Gm13421	-2.27312	1.85327e-08	7.36062e-07	0.000492452				Gja4	1.30812	1.15567e-05	0.000423686	0.307086
Trmt61a	1.03305	0.00175625	0.0592235	1				Col6a3	-2.35121	2.89884e-07	1.20697e-05	0.0077028				Sez6l2	1.73148	1.87689e-08	7.43969e-07	0.000498728				Enho	-1.5372	1.1594e-05	0.000424212	0.308076
Ppm1a	-0.637691	0.00177544	0.059423	1				Lpgat1	1.72313	2.90759e-07	1.20823e-05	0.00772606				1700109H08Rik	2.23013	1.88867e-08	7.47161e-07	0.000501857				Mcf2l	-1.89956	1.17107e-05	0.000427637	0.311177
Ajuba	1.36306	0.00178068	0.059481	1				Mtnr1a	-1.91288	2.9528e-07	1.22247e-05	0.00784618				Lrsam1	-1.17906	1.978e-08	7.8096e-07	0.000525595				Col6a3	-2.0049	1.21805e-05	0.000443917	0.32366
Cyp2c55	-1.26482	0.00180034	0.0600196	1				Exo5	1.6913	2.95348e-07	1.22247e-05	0.00784799				Fbxl12	1.39944	2.05419e-08	8.09448e-07	0.000545839				Mylk	-1.4571	1.23227e-05	0.000448218	0.327439
Mpzl1	-1.0301	0.0018062	0.0600968	1				Fzd7	1.66996	2.99001e-07	1.23517e-05	0.00794506				Il20rb	2.82219	2.0707e-08	8.14353e-07	0.000550226				Msi1	-2.35258	1.24553e-05	0.000451889	0.330962
Mecom	1.37405	0.00181894	0.0603689	1				Fbxo22	1.12984	3.01305e-07	1.24214e-05	0.00800629				Nln	-0.94289	2.0917e-08	8.21001e-07	0.000555806				Fntb	-1.11607	1.24725e-05	0.000451889	0.331418
Caln1	-1.02534	0.00182466	0.0603689	1				A930038B10Rik	1.52378	3.0233e-07	1.24214e-05	0.0080335				Sec14l2	-1.68113	2.14065e-08	8.38576e-07	0.000568815				Raet1d	-2.26533	1.25885e-05	0.000455202	0.334502
Gm44096	-1.58761	0.00182505	0.0603689	1				2700097O09Rik	1.47467	3.02457e-07	1.24214e-05	0.00803688				Gm45622	-2.76589	2.17691e-08	8.51117e-07	0.000578449				Gm45526	-1.61778	1.26834e-05	0.000457739	0.337023
Lgalsl	-0.796319	0.00185046	0.0604805	1				Stat5a	1.0256	3.04821e-07	1.24941e-05	0.00809972				Adra2b	-1.95497	2.18828e-08	8.53898e-07	0.00058147				Gm10602	1.12072	1.27408e-05	0.000458918	0.33855
Zbtb44	-0.931027	0.00184668	0.0604805	1				Thap6	1.59588	3.10878e-07	1.27176e-05	0.00826065				Gm44556	3.13907	2.27354e-08	8.85446e-07	0.000604126				Tbcd	-0.727596	1.27989e-05	0.000460116	0.340094
Rpp38	1.03311	0.00184427	0.0604805	1				Tpi1	0.911644	3.17499e-07	1.29633e-05	0.00843658				Hsd3b2	-2.46798	2.27809e-08	8.85498e-07	0.000605335				Acy3	-1.46193	1.367e-05	0.000490479	0.36324
Rgs3	1.25742	0.00184611	0.0604805	1				Tril	-2.41524	3.18405e-07	1.29752e-05	0.00846066				Zfp101	-1.4517	2.33078e-08	9.04225e-07	0.000619335				Fbxo8	0.905391	1.38527e-05	0.000496071	0.368094
Bglap3	1.78286	0.0018477	0.0604805	1				Usp49	-1.52389	3.20149e-07	1.3021e-05	0.00850699				Arap1	-1.53622	2.39964e-08	9.29142e-07	0.000637632				Aldob	1.38679	1.4044e-05	0.00050195	0.373176
Zfp970	1.34818	0.00185337	0.0604805	1				Slc30a10	2.32194	3.29875e-07	1.33908e-05	0.00876545				Inhbc	-2.34172	2.43248e-08	9.40045e-07	0.00064636				Gm14319	2.48709	1.40744e-05	0.000502069	0.373985
Gm16230	-1.03728	0.00183904	0.0604805	1				Cobl	2.47238	3.33284e-07	1.34999e-05	0.00885603				Arl2bp	2.0868	2.48936e-08	9.60173e-07	0.000661471				Acot12	1.09205	1.41329e-05	0.000503187	0.375541
Lmbr1	-0.665308	0.00186415	0.0607155	1				Gga3	1.56882	3.33845e-07	1.34999e-05	0.00887094				Zfp322a	-1.55567	2.50035e-08	9.62565e-07	0.000664394				Ralgps2	-1.06389	1.41639e-05	0.000503323	0.376364
B130055M24Rik	1.03379	0.00187148	0.0608375	1				Tiprl	-1.23492	3.34615e-07	1.35051e-05	0.00889138				Tha1	-1.41135	2.52405e-08	9.69824e-07	0.00067069				Gm35986	2.00283	1.41988e-05	0.000503595	0.377291
Ces2a	-1.08139	0.00188937	0.0613015	1				A530020G20Rik	3.09451	3.35773e-07	1.35259e-05	0.00892216				Scly	-1.45692	2.58452e-08	9.9116e-07	0.000686758				Pctp	-1.94091	1.42423e-05	0.000504033	0.378447
Arfgap3	1.06945	0.00190445	0.0616731	1				Nudt12	1.34365	3.40672e-07	1.36971e-05	0.00905234				Ptk2b	-1.50156	2.5977e-08	9.94313e-07	0.00069026				Gm17638	2.95599	1.42656e-05	0.000504033	0.379066
Clec4f	-1.03298	0.00191449	0.06188	1				Ccdc137	1.35024	3.42621e-07	1.37492e-05	0.00910413				Fsd2	2.92108	2.67452e-08	1.02177e-06	0.000710674				Fkbp9	-0.82123	1.43098e-05	0.000504053	0.38024
Acot3	-1.94847	0.00194455	0.0621668	1				Scrn1	-2.04968	3.45992e-07	1.38581e-05	0.00919369				Hdac11	-1.5904	2.78469e-08	1.06183e-06	0.000739947				Tmem132a	-2.08266	1.43206e-05	0.000504053	0.380527
Dcaf6	-1.13563	0.00194534	0.0621668	1				Gm14416	2.33961	3.49963e-07	1.39906e-05	0.00929923				B3galnt2	-1.53435	2.88484e-08	1.09794e-06	0.000766559				E130208F15Rik	1.46168	1.43992e-05	0.000505858	0.382616
Gzf1	-0.604672	0.00194366	0.0621668	1				Dcaf12	1.12238	3.5263e-07	1.4052e-05	0.00937008				Nsmf	-1.47971	2.9157e-08	1.10677e-06	0.000774759				Phospho2	1.35194	1.45774e-05	0.000511149	0.387351
Sytl1	-1.20861	0.00194092	0.0621668	1				Pim3	-2.45668	3.52834e-07	1.4052e-05	0.00937551				Bco2	-1.46678	2.91908e-08	1.10677e-06	0.000775658				Pth1r	-1.31095	1.46158e-05	0.000511527	0.388372
Slc25a20	-0.976422	0.00193057	0.0621668	1				Srd5a1	-1.63916	3.54625e-07	1.40967e-05	0.00942308				Irx1	-2.79215	3.02156e-08	1.14346e-06	0.000802888				Serpina3e-ps	1.95272	1.48515e-05	0.000518792	0.394633
Gm12354	-1.08457	0.00193155	0.0621668	1				Bzrap1	-2.27075	3.60108e-07	1.42877e-05	0.00956879				Homer1	-1.07006	3.05665e-08	1.15456e-06	0.000812213				Clpx	0.978912	1.50225e-05	0.000523777	0.399177
Nfil3	-1.27213	0.0019624	0.0625797	1				Cnih2	-2.74234	3.63332e-07	1.43885e-05	0.00965447				Dhfr	-1.48795	3.08416e-08	1.16165e-06	0.000819524				Sdc1	0.795691	1.51661e-05	0.000527793	0.402995
Gm37784	1.2409	0.00196564	0.0625797	1				A330009N23Rik	2.52251	3.74622e-07	1.48001e-05	0.00995445				Ovol1	4.13722	3.09278e-08	1.16165e-06	0.000821814				Trim23	0.920372	1.56876e-05	0.000544917	0.416852
Fabp7	-1.54625	0.00198797	0.0629364	1				Ddit4	-3.12678	3.7513e-07	1.48001e-05	0.00996794				D930048N14Rik	-2.02445	3.0928e-08	1.16165e-06	0.000821818				Ptar1	1.66341	1.61215e-05	0.000558941	0.428382
Cpeb1	1.39129	0.00198098	0.0629364	1				Zfp36l2	-1.73183	3.77415e-07	1.48624e-05	0.0100287				Gm11789	-2.6297	3.20694e-08	1.20227e-06	0.000852147				Gm26903	-3.06501	1.65051e-05	0.000571168	0.438573
Gm1045	-1.79593	0.0019864	0.0629364	1				Zfp672	1.17957	3.81169e-07	1.49822e-05	0.0101284				Chd1l	1.24238	3.22651e-08	1.20735e-06	0.000857349				BC048671	-3.26796	1.66639e-05	0.000575587	0.442792
Ttpa	-0.712463	0.00200689	0.0634169	1				Gm20721	1.80217	3.89911e-07	1.52973e-05	0.0103607				Ppp2r3d	1.08426	3.35612e-08	1.25351e-06	0.000891788				Gm20540	2.11101	1.67305e-05	0.0005766	0.444564
Insig2	-1.26459	0.00203084	0.0636361	1				Tmem158	-2.05988	3.92172e-07	1.53574e-05	0.0104208				Layn	2.13693	3.41139e-08	1.27179e-06	0.000906475				Gm2061	1.70781	1.67555e-05	0.0005766	0.445226
Asl	-1.01472	0.00202732	0.0636361	1				Srms	2.66159	3.94111e-07	1.54047e-05	0.0104723				Gm43569	2.48944	3.419e-08	1.27226e-06	0.000908497				Pcsk9	-1.78078	1.69146e-05	0.000580997	0.449455
Abtb1	-0.715069	0.00203257	0.0636361	1				Gtpbp8	1.573	3.98303e-07	1.55397e-05	0.0105837				Capn2	-1.16466	3.43911e-08	1.27599e-06	0.000913839				Tnfsf13os	-1.41945	1.69873e-05	0.000582413	0.451387
Mlh1	0.75736	0.00202953	0.0636361	1				Pcolce	-2.06831	3.99698e-07	1.55653e-05	0.0106208				BC024978	-1.80476	3.44174e-08	1.27599e-06	0.000914539				Nrg4	2.01784	1.71019e-05	0.000584318	0.454431
Lins1	0.691418	0.00203196	0.0636361	1				Cntn1	-2.70371	4.05509e-07	1.57625e-05	0.0107752				Parp16	2.31557	3.45499e-08	1.27854e-06	0.00091806				ENSMUSG00000110597	-3.0048	1.7106e-05	0.000584318	0.45454
Pnpla3	1.64082	0.00204562	0.0639266	1				Ptpn3	1.74773	4.08207e-07	1.58116e-05	0.0108469				Srd5a2	-2.40619	3.54789e-08	1.3105e-06	0.000942744				Ick	-1.03259	1.72457e-05	0.000588005	0.458253
Tgm2	1.1892	0.00206551	0.0644296	1				Btg1	-1.59042	4.08273e-07	1.58116e-05	0.0108486				Mettl8	-1.31644	3.60636e-08	1.32965e-06	0.000958283				Surf2	0.989964	1.73708e-05	0.000591182	0.461577
Mettl15	-0.766058	0.00207754	0.0646858	1				Atf5	1.66663	4.09578e-07	1.5833e-05	0.0108833				Prkca	-2.00963	3.63597e-08	1.3381e-06	0.000966149				Cd248	-1.52794	1.74535e-05	0.000591873	0.463774
Dlgap1	-1.35227	0.00208839	0.064786	1				Fam126b	1.92152	4.12068e-07	1.59001e-05	0.0109495				Osbpl8	-1.50134	3.6505e-08	1.34099e-06	0.000970012				Ugt1a5	2.26362	1.7455e-05	0.000591873	0.463815
Tox	-1.27554	0.00208614	0.064786	1				Gm38220	-3.15153	4.19161e-07	1.61442e-05	0.0111379				Slc25a18	3.26352	3.73291e-08	1.36876e-06	0.00099191				Acaca	1.29104	1.78965e-05	0.000604334	0.475546
Rarg	0.909159	0.00209849	0.0648995	1				ENSMUSG00000110830	3.50299	4.22895e-07	1.62583e-05	0.0112372				Wdr76	-1.55393	3.76334e-08	1.3774e-06	0.000999994				Ciapin1	0.985929	1.79093e-05	0.000604334	0.475885
Insc	1.03754	0.0020997	0.0648995	1				Kdm1b	1.66034	4.38155e-07	1.68143e-05	0.0116427				Cldn2	-1.44187	3.78747e-08	1.3837e-06	0.00100641				Cerkl	1.83612	1.79205e-05	0.000604334	0.476183
Ttc41	1.28073	0.00210474	0.0649371	1				Pus7l	1.48386	4.47053e-07	1.71246e-05	0.0118791				Npr2	-1.9927	3.88309e-08	1.41606e-06	0.00103181				Gm45353	-2.70241	1.81621e-05	0.000611369	0.482603
Cnpy3	0.794504	0.00212255	0.0652974	1				Asun	1.31739	4.50668e-07	1.72317e-05	0.0119751				Ccdc51	-1.52478	3.97067e-08	1.44537e-06	0.00105509				Chchd4	1.18502	1.82853e-05	0.000613729	0.485878
Espnl	1.84664	0.00212412	0.0652974	1				Map1b	-2.22112	4.54183e-07	1.73347e-05	0.0120686				9430034N14Rik	2.54803	4.10854e-08	1.49224e-06	0.00109172				Hnrnpdl	1.01208	1.82985e-05	0.000613729	0.486227
Btd	-0.718539	0.00213369	0.0654672	1				Gadd45g	-2.64315	4.60149e-07	1.75306e-05	0.0122271				Rnf152	-1.92939	4.11432e-08	1.49224e-06	0.00109326				Osbpl9	0.824701	1.84871e-05	0.000618934	0.49124
Paics	-0.719073	0.00213736	0.0654672	1				Hspa1b	2.93487	4.61297e-07	1.75426e-05	0.0122576				Gm35315	-2.18024	4.36215e-08	1.57927e-06	0.00115911				Prps1l3	0.964487	1.88497e-05	0.000629935	0.500875
Avl9	-0.914088	0.00214677	0.0655189	1				B3galt1	2.84181	4.6775e-07	1.7756e-05	0.0124291				Nnmt	2.97995	4.44094e-08	1.6029e-06	0.00118005				Rhoq	1.67892	1.90114e-05	0.000634192	0.50517
B4gat1	-0.579262	0.00214656	0.0655189	1				Rab4a	1.16482	4.72597e-07	1.79077e-05	0.0125579				Flot2	-1.05377	4.4434e-08	1.6029e-06	0.0011807				Zfp715	0.963914	1.92603e-05	0.00064134	0.511784
Slc17a5	-0.901782	0.00216592	0.0659848	1				Slc2a13	-2.20036	4.84921e-07	1.83417e-05	0.0128853				Igsf11	-1.35417	4.48684e-08	1.61567e-06	0.00119224				Unc119b	1.06422	1.95113e-05	0.000648533	0.518455
Fam184a	1.45263	0.00217465	0.0661318	1				Baz1b	1.38253	4.89623e-07	1.84863e-05	0.0130103				Brip1os	-1.12059	4.50283e-08	1.61852e-06	0.00119649				Casp7	-0.862284	1.95942e-05	0.00065012	0.520657
Fkbp4	1.16709	0.00217871	0.066137	1				Uhrf2	1.04692	4.9941e-07	1.88221e-05	0.0132703				Gm10390	3.8909	4.55119e-08	1.63297e-06	0.00120934				Col27a1	-1.80146	1.96791e-05	0.00065177	0.522914
Zfp862-ps	1.04345	0.00218836	0.0663114	1				Otud1	-1.53835	5.03784e-07	1.89531e-05	0.0133865				Snhg14	2.03903	4.63925e-08	1.6616e-06	0.00123274				Elf3	-2.59832	1.9757e-05	0.000653179	0.524982
Slc46a3	1.02532	0.00220006	0.0664558	1				Wdr12	1.3152	5.35612e-07	2.01146e-05	0.0142323				Gm45254	-2.55061	4.65634e-08	1.66439e-06	0.00123728				Abhd2	-1.51263	1.98789e-05	0.000656039	0.528222
Gm10390	2.20019	0.00220096	0.0664558	1				Chek1	-2.13168	5.51876e-07	2.06885e-05	0.0146644				Aass	1.98149	4.66365e-08	1.66439e-06	0.00123923				Intu	-0.917729	2.03545e-05	0.000670541	0.540861
Ccdc138	-0.722913	0.00221607	0.0667931	1				Pigh	1.58504	5.55619e-07	2.07887e-05	0.0147639				Ints6	-1.71773	4.67439e-08	1.66526e-06	0.00124208				Ifit1	-2.13605	2.06345e-05	0.000678557	0.548301
Tmem120a	-0.819296	0.00222397	0.0669125	1				Tstd2	1.03159	5.56523e-07	2.07887e-05	0.0147879				Mbip	1.64351	4.71571e-08	1.677e-06	0.00125306				Atp6ap2	0.929687	2.08126e-05	0.000682235	0.553034
Fbxl17	-0.703986	0.00225462	0.0673723	1				Msi1	-2.69311	5.70926e-07	2.1289e-05	0.0151706				Adamts14	2.31227	4.77723e-08	1.69588e-06	0.00126941				1700028E10Rik	-1.72801	2.08201e-05	0.000682235	0.553231
Mmp24	1.92288	0.00225038	0.0673723	1				Cab39l	-1.38856	5.73553e-07	2.13176e-05	0.0152405				Glt8d2	2.78599	4.85724e-08	1.72123e-06	0.00129067				Igfbp3	1.352	2.09586e-05	0.00068556	0.556911
Acta2	1.67111	0.00225514	0.0673723	1				Arid5a	-2.39027	5.73718e-07	2.13176e-05	0.0152448				Cyp2u1	-2.61557	4.91529e-08	1.73873e-06	0.00130609				Ephb1	-2.8173	2.1231e-05	0.000693246	0.564149
Ero1lb	0.986833	0.00224375	0.0673723	1				Klhl42	1.22497	5.83707e-07	2.16506e-05	0.0155103				Prr16	-1.6636	4.93524e-08	1.74271e-06	0.00131139				Gm42743	-2.01671	2.14139e-05	0.000697988	0.569011
Pim2	0.90052	0.00227363	0.0678054	1				Tcaim	1.31269	5.91417e-07	2.18887e-05	0.0157151				Gm20219	2.97883	5.11282e-08	1.80225e-06	0.00135858				Hgd	1.1086	2.14812e-05	0.00069895	0.570798
Esyt1	0.77157	0.00229165	0.0682224	1				Gm14400	2.79416	5.92841e-07	2.18887e-05	0.015753				Adrb2	3.30579	5.15897e-08	1.81533e-06	0.00137084				Vmp1	1.22963	2.16213e-05	0.000702275	0.574522
Vps37c	0.854158	0.00229566	0.0682224	1				Zfp146	1.39003	5.93244e-07	2.18887e-05	0.0157637				Cfap43	2.80117	5.24743e-08	1.84322e-06	0.00139435				Slc22a3	1.66004	2.18225e-05	0.00070757	0.579868
Col20a1	1.00606	0.00231065	0.0685478	1				Gm11752	2.40373	5.94907e-07	2.19117e-05	0.0158079				Gm16188	3.59672	5.35251e-08	1.87684e-06	0.00142227				Gm26619	2.42645	2.23092e-05	0.000721194	0.592801
Epb42	-2.22154	0.00232414	0.0688278	1				Cyp1a1	1.99571	5.99876e-07	2.20562e-05	0.0159399				Ugt1a6a	-1.77441	5.38036e-08	1.88331e-06	0.00142967				Nans	-1.38906	2.23206e-05	0.000721194	0.593104
Ugt3a2	-0.684479	0.00233184	0.0689354	1				Pycrl	1.79263	6.3278e-07	2.32255e-05	0.0168142				Gm7463	-2.71254	5.38987e-08	1.88336e-06	0.0014322				Gm826	1.4186	2.30548e-05	0.0007428	0.612612
Fasn	1.19967	0.00234696	0.0692619	1				Zfp148	1.26602	6.47321e-07	2.37179e-05	0.0172006				Gm6061	1.75498	5.44785e-08	1.9003e-06	0.0014476				Kdelc2	-1.08873	2.3102e-05	0.0007428	0.613865
Lgals4	-1.16159	0.00236724	0.069739	1				Mlh3	1.44213	6.50151e-07	2.37802e-05	0.0172758				Gm38220	3.52148	5.59198e-08	1.94719e-06	0.0014859				Mterf2	-1.52791	2.31097e-05	0.0007428	0.614071
2700033N17Rik	-1.08556	0.00239171	0.0703377	1				Dnajb4	1.22204	6.7331e-07	2.45846e-05	0.0178912				Scd1	2.7964	5.66012e-08	1.96388e-06	0.00150401				Xaf1	-2.09729	2.32512e-05	0.000746054	0.617831
Fmn2	-1.16666	0.00240624	0.0705206	1				Crebzf	1.79688	6.80872e-07	2.48177e-05	0.0180921				Abhd1	-1.60326	5.66657e-08	1.96388e-06	0.00150572				E230001N04Rik	2.28427	2.33945e-05	0.000749353	0.621639
Gm38037	-1.84583	0.00240331	0.0705206	1				Zbtb46	-1.19014	6.92385e-07	2.51937e-05	0.0183981				Frmpd1	3.10639	5.66927e-08	1.96388e-06	0.00150644				Dsg1c	-1.72875	2.36874e-05	0.000757423	0.629421
Lpcat3	-1.00041	0.00241602	0.0706854	1				Per2	2.02545	6.98367e-07	2.53676e-05	0.018557				Msx1	2.44418	5.71183e-08	1.97521e-06	0.00151775				Abcd2	-1.32957	2.38487e-05	0.000758098	0.633707
Cage1	-0.705829	0.00242162	0.070727	1				Tmem50a	-1.83368	7.09955e-07	2.57441e-05	0.0188649				Arl4a	1.88935	5.74726e-08	1.98404e-06	0.00152716				Iigp1	-1.78416	2.38517e-05	0.000758098	0.633788
Gm12337	-1.66675	0.00242647	0.070747	1				Syt1	-1.39656	7.15724e-07	2.58452e-05	0.0190182				Plin5	1.8092	5.82443e-08	2.00723e-06	0.00154767				Herc6	-1.7047	2.38685e-05	0.000758098	0.634234
Dpep2	2.06325	0.00243727	0.07094	1				Prickle1	-1.36014	7.16354e-07	2.58452e-05	0.019035				Agl	-1.58436	6.02528e-08	2.07002e-06	0.00160104				Telo2	-0.982602	2.38723e-05	0.000758098	0.634334
Fgf21	-1.72406	0.0024443	0.0710071	1				Zfp956	-1.24384	7.16424e-07	2.58452e-05	0.0190368				Gm17690	-1.99584	6.02727e-08	2.07002e-06	0.00160157				Gm44992	-2.61063	2.40797e-05	0.000763377	0.639846
Krt8-ps	1.229	0.00244794	0.0710071	1				Gm17690	1.8243	7.1966e-07	2.59176e-05	0.0191228				Bace1	-1.77442	6.09619e-08	2.09011e-06	0.00161988				Slc36a1	-1.22134	2.41743e-05	0.000765065	0.64236
Gm38388	1.78874	0.002457	0.0711483	1				Rnf125	-2.45351	7.22246e-07	2.59495e-05	0.0191915				Ppp1r36	3.29529	6.12204e-08	2.09539e-06	0.00162675				Hapln1	1.53311	2.4247e-05	0.000766056	0.644291
Fam110a	0.850613	0.00246468	0.071249	1				Camkk2	1.4764	7.23048e-07	2.59495e-05	0.0192128				Lysmd2	2.49595	6.17153e-08	2.10873e-06	0.0016399				Rbms3	-1.55951	2.43301e-05	0.000767373	0.6465
Gm45609	-1.38086	0.00246941	0.0712643	1				Fv1	2.36882	7.24242e-07	2.59495e-05	0.0192446				Mkx	-2.83114	6.19128e-08	2.11188e-06	0.00164515				Serinc3	1.26284	2.45375e-05	0.000772357	0.652009
Bicd2	0.884708	0.00249092	0.0716414	1				Ndn	-2.13141	7.28223e-07	2.60479e-05	0.0193503				Abca2	-1.27509	6.26018e-08	2.12847e-06	0.00166345				A530041M06Rik	1.30797	2.45716e-05	0.000772357	0.652916
Nim1k	-0.70233	0.00249086	0.0716414	1				Casp16-ps	2.68132	7.31647e-07	2.6126e-05	0.0194413				Nmd3	1.36863	6.27143e-08	2.12847e-06	0.00166645				Gm11337	-2.14148	2.46407e-05	0.000773215	0.654751
Morf4l2	0.942182	0.00250042	0.0716716	1				Arhgap18	-1.66758	7.3676e-07	2.62489e-05	0.0195772				Jun	2.39715	6.27175e-08	2.12847e-06	0.00166653				Bcas3os2	-2.74133	2.47694e-05	0.000775941	0.658173
Slc39a8	-0.772411	0.00249966	0.0716716	1				9030622O22Rik	1.60358	7.37579e-07	2.62489e-05	0.019599				Sgk1	2.30272	6.32103e-08	2.14157e-06	0.00167962				Mfsd7a	-1.57198	2.498e-05	0.000781215	0.663768
Chac1	-1.86133	0.00252103	0.0721405	1				Heatr6	1.29856	7.40534e-07	2.63096e-05	0.0196775				Akap1	-1.49536	6.35911e-08	2.15084e-06	0.00168974				Gm11266	-2.33556	2.55452e-05	0.000797544	0.678786
Tnfrsf23	1.98149	0.00256227	0.0731972	1				Pvr	-1.13297	7.47701e-07	2.65195e-05	0.0198679				Sorbs1	-2.09941	6.41638e-08	2.16656e-06	0.00170496				Selp	1.54849	2.58011e-05	0.000804177	0.685586
C1qtnf6	1.07657	0.00257525	0.073386	1				Fam149a	1.26023	7.69567e-07	2.72491e-05	0.0204489				Tpst2	1.2243	6.47754e-08	2.18162e-06	0.00172121				Ldb1	1.23144	2.6241e-05	0.000815692	0.697276
F9	-0.620683	0.00257753	0.073386	1				Zfp750	2.1083	7.74142e-07	2.73651e-05	0.0205705				Clstn3	-2.36329	6.48276e-08	2.18162e-06	0.0017226				Gm5540	-1.5625	2.62586e-05	0.000815692	0.697745
Dhrs3	-0.747259	0.00258557	0.0734918	1				Tmprss7	-3.64637	7.79413e-07	2.75053e-05	0.0207106				Mphosph6	1.60374	6.89741e-08	2.31728e-06	0.00183278				Ablim2	-1.30055	2.64298e-05	0.000819634	0.702293
Lamp2	-0.661985	0.00260311	0.0737098	1				Cyp2u1	2.36837	7.85387e-07	2.76698e-05	0.0208693				Cyp2a4	3.22205	7.04799e-08	2.3639e-06	0.00187279				Nasp	0.854117	2.64811e-05	0.000819852	0.703656
Tgoln1	-0.941102	0.00260734	0.0737098	1				A230050P20Rik	1.57578	7.87411e-07	2.76948e-05	0.0209231				Plcl1	2.20626	7.09041e-08	2.37416e-06	0.00188406				Mpv17l	1.16376	2.68463e-05	0.000829121	0.713359
6330403L08Rik	1.20891	0.00260957	0.0737098	1				Il10	-3.74851	7.97716e-07	2.80105e-05	0.0211969				Vstm4	1.71382	7.10696e-08	2.37574e-06	0.00188846				ENSMUSG00000107838	1.35195	2.68701e-05	0.000829121	0.713991
ENSMUSG00000111377	-1.48616	0.00261062	0.0737098	1				Ube2t	-2.65767	8.07691e-07	2.83135e-05	0.021462				Gm42941	3.79829	7.14042e-08	2.38295e-06	0.00189735				Proz	-1.33839	2.73701e-05	0.000842095	0.727278
Gripap1	0.769457	0.00262603	0.0740218	1				Spock1	-3.05355	8.21984e-07	2.87667e-05	0.0218418				Osgin2	1.33503	7.22579e-08	2.40744e-06	0.00192004				Dmxl2	1.42404	2.74168e-05	0.000842095	0.72852
Mmp12	1.9227	0.00263075	0.0740319	1				Rbm12b2	1.542	8.26715e-07	2.88843e-05	0.0219675				Elp4	-1.47699	7.29855e-08	2.42765e-06	0.00193937				Pkp3	-1.39687	2.7443e-05	0.000842095	0.729214
Cdc25a	0.776281	0.00264545	0.0743221	1				Thop1	1.22491	8.40807e-07	2.9328e-05	0.0223419				Xrcc6	-1.31356	7.61093e-08	2.52736e-06	0.00202238				Per3	-2.03858	2.74725e-05	0.000842095	0.729999
Stom	-0.710003	0.00266243	0.0743702	1				ENSMUSG00000110945	1.89262	8.5199e-07	2.9669e-05	0.0226391				AV026068	2.28234	7.6676e-08	2.54197e-06	0.00203743				Atp1a3	-2.35608	2.76265e-05	0.000845416	0.734091
Cish	1.82516	0.00266469	0.0743702	1				Axin2	1.336	8.54946e-07	2.97228e-05	0.0227176				Nyx	3.02414	7.68039e-08	2.54201e-06	0.00204083				Zfp532	-1.30653	2.7834e-05	0.000850361	0.739605
Phldb1	0.89042	0.00265602	0.0743702	1				Ppp1r9a	-1.83414	8.60722e-07	2.98581e-05	0.0228711				Gm37893	-2.67199	7.72887e-08	2.55384e-06	0.00205371				Slc13a4	-3.01105	2.83447e-05	0.000864537	0.753176
Ccdc157	0.779614	0.00265252	0.0743702	1				Gm14405	2.70858	8.61674e-07	2.98581e-05	0.0228964				Ngef	-1.4867	7.76933e-08	2.56298e-06	0.00206447				Gm7334	2.13705	2.84128e-05	0.000865187	0.754984
Ikzf4	1.68833	0.00268011	0.0745555	1				Cdk5r1	-1.84498	8.73241e-07	3.02093e-05	0.0232038				C330013E15Rik	-1.98974	7.82548e-08	2.57727e-06	0.00207939				ENSMUSG00000110710	-2.41865	2.84686e-05	0.000865465	0.756469
Mthfd2	1.05495	0.00267581	0.0745555	1				5730405O15Rik	2.27478	8.85769e-07	3.05603e-05	0.0235367				Fbxo32	1.757	7.86501e-08	2.58604e-06	0.00208989				Serpina3n	1.76357	2.86907e-05	0.000870423	0.76237
Usp2	1.68232	0.00268924	0.0746869	1				Zfp235	1.3473	8.86289e-07	3.05603e-05	0.0235505				Trim12c	-1.70742	7.90446e-08	2.59476e-06	0.00210037				Prkar1a	0.844285	2.87257e-05	0.000870423	0.7633
Esco2	-1.88349	0.0027177	0.0753541	1				Tubb4b	1.49566	8.91508e-07	3.069e-05	0.0236891				Zfp780b	-1.63248	7.95483e-08	2.60703e-06	0.00211376				Ctsj	2.60698	2.89277e-05	0.000875078	0.768668
Ckap2	-2.26365	0.00273438	0.0755694	1				1700020I14Rik	1.14368	8.98261e-07	3.0872e-05	0.0238686				Arpin	-1.50806	8.07772e-08	2.64298e-06	0.00214641				Ppp4r4	1.5358	2.89739e-05	0.000875078	0.769895
Ch25h	2.25574	0.00273291	0.0755694	1				Gm17638	3.45085	9.04703e-07	3.10428e-05	0.0240398				Lin7a	-2.17992	8.15159e-08	2.66281e-06	0.00216604				Zdhhc20	1.05349	2.92065e-05	0.000879441	0.776074
Ctcflos	-0.893466	0.00276334	0.0762457	1				Gm43936	2.77208	9.11876e-07	3.1238e-05	0.0242304				Plekhf2	1.204	8.51025e-08	2.77412e-06	0.00226134				Recql4	-1.87297	2.92134e-05	0.000879441	0.776258
Wdr66	1.0743	0.00277716	0.0765026	1				Tk1	-1.58434	9.13808e-07	3.12534e-05	0.0242817				Slc36a1	-1.55344	8.52001e-08	2.77412e-06	0.00226394				Dlec1	-1.75236	2.93659e-05	0.000882598	0.780311
Timp1	2.23536	0.00283757	0.0777774	1				Rbfox3	-1.6615	9.35086e-07	3.19293e-05	0.0248471				Naprt	-1.29775	8.83075e-08	2.86742e-06	0.00234651				Tbxas1	-2.57892	2.94556e-05	0.000883859	0.782694
Raph1	0.933334	0.00283737	0.0777774	1				Slc2a4rg-ps	1.59696	9.52096e-07	3.24575e-05	0.0252991				Zfp454	-2.58529	8.83515e-08	2.86742e-06	0.00234768				Esam	1.27312	2.96578e-05	0.000888486	0.788067
Nop2	0.889255	0.00284177	0.0777774	1				Col27a1	-2.06812	9.57368e-07	3.25845e-05	0.0254392				9330162012Rik	-1.42658	8.85023e-08	2.86767e-06	0.00235168				Gm14327	1.47096	3.01428e-05	0.000901556	0.800954
Gm9260	1.11961	0.00283629	0.0777774	1				Gm43267	2.81523	9.64406e-07	3.27711e-05	0.0256262				Ctla2a	2.29193	9.01572e-08	2.91658e-06	0.00239566				Hspb1	-2.34763	3.02617e-05	0.000903654	0.804114
Slfn4	2.00064	0.00285981	0.0781452	1				Rcl1	-1.98944	9.66993e-07	3.28061e-05	0.0256949				Abcd1	-1.74841	9.09652e-08	2.93798e-06	0.00241713				Klhl10	-3.01218	3.06541e-05	0.000913897	0.814541
Ppp1r3g	-1.46632	0.00287566	0.0784518	1				Taco1	1.54375	1.00152e-06	3.39228e-05	0.0266124				Phka2	-1.32113	9.16483e-08	2.95498e-06	0.00243528				Gm10447	1.95224	3.10357e-05	0.000923785	0.82468
Ccdc15	-1.43398	0.00288462	0.0785699	1				Ndrg4	-2.16076	1.00949e-06	3.41379e-05	0.0268241				Gm8941	-2.69853	9.18754e-08	2.95498e-06	0.00244131				Aste1	1.15736	3.14408e-05	0.000934341	0.835444
Snhg14	1.11612	0.00291938	0.0793894	1				C1galt1	0.986587	1.04633e-06	3.53272e-05	0.0278032				Ap2a2	-1.04196	9.19333e-08	2.95498e-06	0.00244285				Kynu	1.19531	3.1627e-05	0.000937473	0.840392
Trim47	1.15364	0.00292594	0.0794403	1				Flad1	1.33133	1.06017e-06	3.57369e-05	0.0281707				Apon	-1.32734	9.21804e-08	2.95818e-06	0.00244942				Il1r1	2.21364	3.16474e-05	0.000937473	0.840936
Adamts10	1.04249	0.00295053	0.0799802	1				Zfp949	-1.31848	1.06825e-06	3.59519e-05	0.0283855				Osbpl10	2.39901	9.97994e-08	3.19757e-06	0.00265187				Bmp2k	1.2192	3.18723e-05	0.000942627	0.846912
Gm12960	0.879754	0.00296591	0.0802688	1				Gm43437	2.46665	1.07922e-06	3.62633e-05	0.0286771				Gm5801	1.27468	1.00809e-07	3.22475e-06	0.00267869				Tpd52l1	1.32619	3.27176e-05	0.000966083	0.869372
Gmppa	0.818406	0.0029935	0.0808863	1				Bysl	1.40896	1.0987e-06	3.68589e-05	0.0291947				Cebpb	1.74134	1.01847e-07	3.25278e-06	0.00270628				Agxt	1.85575	3.28794e-05	0.000969315	0.873672
Ccdc120	1.52936	0.00299981	0.0809281	1				4632415L05Rik	1.59398	1.10054e-06	3.68619e-05	0.0292435				Ddo	-1.71811	1.02581e-07	3.27101e-06	0.00272578				42983	-1.6035	3.31552e-05	0.000974598	0.880999
Stt3a	0.699968	0.00302215	0.0814015	1				Arl2bp	-1.81485	1.10778e-06	3.70456e-05	0.029436				Atp2a1	3.90509	1.05118e-07	3.34661e-06	0.00279321				Slc35d2	-1.88035	3.31957e-05	0.000974598	0.882076
Gm44244	-1.44442	0.00305943	0.0822749	1				Gm42462	-2.38787	1.11181e-06	3.71116e-05	0.0295431				Aldh3a2	-1.95968	1.05662e-07	3.35857e-06	0.00280764				Jmjd8	-1.05555	3.32166e-05	0.000974598	0.882631
Gnat2	1.46153	0.00306455	0.0822822	1				Gpatch4	1.39227	1.11328e-06	3.71116e-05	0.029582				A930004D18Rik	-2.1019	1.06993e-07	3.39551e-06	0.00284302				Srd5a1	-1.33566	3.33746e-05	0.000976332	0.88683
Zfp710	0.908423	0.00308515	0.0827043	1				Cacna1e	-2.28114	1.1189e-06	3.72068e-05	0.0297313				Nfya	-1.53939	1.07583e-07	3.40882e-06	0.00285868				Phka2	-1.02499	3.33811e-05	0.000976332	0.887003
Plscr2	-1.00872	0.00309527	0.0827377	1				Zfp971	1.36865	1.11967e-06	3.72068e-05	0.0297518				Pigh	-1.68305	1.07968e-07	3.41564e-06	0.00286892				4930481A15Rik	2.50689	3.35254e-05	0.000979004	0.890836
Insig1	1.26481	0.00309614	0.0827377	1				Irak4	1.25874	1.12195e-06	3.72241e-05	0.0298126				Plcxd2	-2.35747	1.10214e-07	3.4812e-06	0.00292861				Tmem220	-0.997256	3.40899e-05	0.000993922	0.905837
Jph2	1.75575	0.0031303	0.0833175	1				Zfp101	1.26414	1.12381e-06	3.7227e-05	0.0298618				Epha1	-1.55411	1.11542e-07	3.5176e-06	0.00296389				Amica1	1.97183	3.42852e-05	0.000998002	0.911025
8430408G22Rik	-2.10642	0.00313165	0.0833175	1				Esrrg	2.67224	1.13131e-06	3.74167e-05	0.0300612				Gm16892	-3.75146	1.14057e-07	3.59127e-06	0.00303072				Aars2	-1.19705	3.43377e-05	0.000998002	0.91242
Gm14296	0.850945	0.00313529	0.0833175	1				Fam89a	2.24502	1.1423e-06	3.77208e-05	0.0303531				Cyp1b1	2.26813	1.17354e-07	3.68931e-06	0.00311834				Hunk	-2.17083	3.45806e-05	0.00100349	0.918875
Gm14027	-1.4262	0.00313748	0.0833175	1				Inpp5b	1.66226	1.14779e-06	3.78429e-05	0.0304991				Usp9y	4.00489	1.18124e-07	3.70538e-06	0.0031388				Mx1	-2.40839	3.47243e-05	0.00100608	0.922695
Ddr1	1.6097	0.00315096	0.0833639	1				Eif2b4	1.41674	1.15269e-06	3.79018e-05	0.0306292				Zfp62	-1.26252	1.18235e-07	3.70538e-06	0.00314175				Smpd2	0.836958	3.51481e-05	0.00101677	0.933955
Chst12	1.33988	0.00315396	0.0833639	1				Map1lc3b	-1.09824	1.15317e-06	3.79018e-05	0.0306421				Thap6	-1.65045	1.24867e-07	3.90711e-06	0.00331796				Pdzk1	-1.30926	3.52571e-05	0.00101833	0.936853
1700080G11Rik	-1.48676	0.00315322	0.0833639	1				Pf4	-1.70017	1.15852e-06	3.80183e-05	0.0307842				Gpr157	1.65071	1.25812e-07	3.93055e-06	0.00334308				Miip	0.920777	3.53314e-05	0.00101889	0.938825
Cables1	-1.29658	0.00318377	0.0837603	1				Cx3cl1	-2.45918	1.19123e-06	3.90308e-05	0.0316533				Plaur	2.77041	1.26187e-07	3.93613e-06	0.00335304				1810008I18Rik	-1.25795	3.59534e-05	0.00103521	0.955354
Fgf11	1.32291	0.00318054	0.0837603	1				Gtf2h3	1.22492	1.20121e-06	3.92968e-05	0.0319186				Acsl3	1.40592	1.26867e-07	3.95121e-06	0.00337112				Spats2l	-2.23292	3.65828e-05	0.0010517	0.972078
Gm29669	-1.32521	0.00317788	0.0837603	1				Mettl6	1.17861	1.21996e-06	3.98482e-05	0.0324167				Esrrg	-2.89993	1.2845e-07	3.98833e-06	0.00341318				Fdps	-2.13807	3.676e-05	0.00105515	0.976786
Tgfb2	1.77633	0.0032056	0.0839749	1				Dusp6	1.38978	1.23497e-06	4.0276e-05	0.0328156				Armc9	-1.47653	1.28457e-07	3.98833e-06	0.00341336				Plpp5	-1.56807	3.68792e-05	0.00105694	0.979954
Wfdc12	-2.02642	0.00320677	0.0839749	1				Farsa	1.09812	1.24571e-06	4.05635e-05	0.033101				Skp2	-1.69746	1.28763e-07	3.99164e-06	0.00342148				Oas2	-1.98706	3.70334e-05	0.00105971	0.98405
0610040B10Rik	-0.970477	0.00320013	0.0839749	1				Cacna1b	-3.17471	1.26039e-06	4.09781e-05	0.033491				Nfe2l3	2.27412	1.29335e-07	4.0032e-06	0.00343669				Tbx3os1	-2.17321	3.72489e-05	0.00106424	0.989777
Kansl1l	-0.643809	0.003213	0.0840082	1				Tnfrsf4	-2.49423	1.26493e-06	4.10624e-05	0.0336117				Bloc1s4	1.23597	1.31388e-07	4.06047e-06	0.00349124				3110082I17Rik	-1.21971	3.75047e-05	0.00106989	0.996574
Usp38	-0.819468	0.00322039	0.0840719	1				Sesn2	-1.94116	1.27281e-06	4.12546e-05	0.033821				Fmo1	-1.74051	1.31889e-07	4.06968e-06	0.00350455				P2rx3	-2.05356	3.7941e-05	0.00108065	1
Zkscan17	-1.05369	0.00322801	0.0841414	1				Plp1	-1.88906	1.2799e-06	4.14208e-05	0.0340095				Xrcc5	-1.28302	1.32828e-07	4.09236e-06	0.0035295				Ndufaf4	1.25323	3.79983e-05	0.00108065	1
Gm44200	1.65918	0.00323421	0.0841737	1				AA386476	2.99784	1.31171e-06	4.23852e-05	0.0348548				Igfals	-2.2548	1.33567e-07	4.10883e-06	0.00354915				Megf6	-1.82832	3.82765e-05	0.0010864	1
Dnase1l2	1.27136	0.00325351	0.0845465	1				AI464131	1.23914	1.31899e-06	4.2555e-05	0.0350482				Slc25a51	2.23296	1.34699e-07	4.13282e-06	0.00357921				2610203C20Rik	-1.88702	3.83182e-05	0.0010864	1
F13b	-0.636332	0.00326002	0.0845861	1				Nfkbia	-1.84726	1.3234e-06	4.26322e-05	0.0351654				6820431F20Rik	1.10124	1.34759e-07	4.13282e-06	0.00358082				Unc79	-2.11263	3.85828e-05	0.00109224	1
Taf1c	0.775938	0.0032824	0.0850366	1				Pls3	1.2822	1.33476e-06	4.29324e-05	0.0354673				Camkk2	-1.57107	1.36646e-07	4.18428e-06	0.00363095				Atl2	1.30432	3.86794e-05	0.0010933	1
Gadd45b	-1.15954	0.00329313	0.0851848	1				Gm10644	1.85663	1.35426e-06	4.34931e-05	0.0359853				Capn3	-2.00048	1.37983e-07	4.2188e-06	0.00366649				Dhx58	-1.37118	3.88457e-05	0.0010955	1
Map1s	0.896273	0.0033185	0.0856721	1				Slc22a17	-1.51172	1.38896e-06	4.45398e-05	0.0369075				BC022687	1.39417	1.38506e-07	4.22434e-06	0.00368038				Dgat1	0.841212	3.91124e-05	0.0010955	1
Lrat	1.22728	0.00332207	0.0856721	1				Brdt	-1.38325	1.42259e-06	4.55489e-05	0.0378011				Tnip2	1.36894	1.38586e-07	4.22434e-06	0.0036825				Pik3c2a	0.918978	3.89508e-05	0.0010955	1
Gm9826	-1.18204	0.00335364	0.0863551	1				Dgkq	1.24133	1.4866e-06	4.75261e-05	0.039502				Nav2	-1.88589	1.40235e-07	4.26813e-06	0.00372633				Pomk	-1.18912	3.91102e-05	0.0010955	1
Chp2	-1.22162	0.0033628	0.0864596	1				Zfp970	2.0828	1.5045e-06	4.80255e-05	0.0399776				Cd9	1.82517	1.42382e-07	4.3269e-06	0.00378337				Mup-ps1	-2.59085	3.91032e-05	0.0010955	1
Dubr	1.15329	0.00339567	0.0871727	1				Gad2	-2.16696	1.51833e-06	4.83936e-05	0.040345				Acbd4	-1.92892	1.47114e-07	4.46393e-06	0.0039091				4632428C04Rik	-2.00036	3.88938e-05	0.0010955	1
Gimap8	1.04831	0.00340652	0.0873191	1				Etohd2	1.67512	1.55716e-06	4.95561e-05	0.0413768				Insig1	2.24682	1.48195e-07	4.48994e-06	0.00393783				Tubb5	-1.06902	3.96882e-05	0.00110995	1
Asic5	-1.23345	0.00341328	0.0873604	1				Insc	1.61947	1.56606e-06	4.97644e-05	0.0416134				Cyp2c70	2.02575	1.51164e-07	4.57299e-06	0.00401672				Gm16755	2.14238	4.03426e-05	0.00112655	1
Slc3a1	-1.09376	0.00346964	0.0883751	1				Fbxl16	-2.02306	1.58184e-06	5.019e-05	0.0420326				Steap3	-1.45961	1.55721e-07	4.70375e-06	0.00413781				Ppp2ca	0.701137	4.05285e-05	0.00113004	1
Prkab2	0.735671	0.00349701	0.0883751	1				Gemin5	1.50454	1.59357e-06	5.04861e-05	0.0423442				Fermt2	-1.41617	1.60996e-07	4.85579e-06	0.00427799				Shf	1.2077	4.151e-05	0.00115566	1
Arl5c	2.04047	0.00349396	0.0883751	1				Usp11	-1.6229	1.62866e-06	5.15206e-05	0.0432769				Hnrnpdl	1.23684	1.63868e-07	4.93498e-06	0.0043543				Mier1	0.771319	4.24247e-05	0.00117759	1
Cyp3a16	-1.84366	0.00348635	0.0883751	1				Nat2	1.51997	1.63418e-06	5.16174e-05	0.0434233				Tprn	1.89503	1.6534e-07	4.97185e-06	0.00439341				Scn1a	-2.32707	4.23866e-05	0.00117759	1
D930007J09Rik	-1.74415	0.00349012	0.0883751	1				Pdia4	1.59024	1.64246e-06	5.18016e-05	0.0436436				Tmtc4	-1.69814	1.68286e-07	5.05285e-06	0.00447168				Gm15690	2.3285	4.29416e-05	0.00119015	1
Tdrp	-0.780029	0.0034751	0.0883751	1				Gm9958	1.89757	1.64677e-06	5.18598e-05	0.043758				Tcea3	-2.04917	1.69436e-07	5.0798e-06	0.00450226				Sorbs2	-1.63133	4.30358e-05	0.00119098	1
Rft1	-0.600219	0.00347945	0.0883751	1				Cad	1.61628	1.66209e-06	5.22324e-05	0.0441651				Fam63a	-1.38887	1.72584e-07	5.16646e-06	0.00458591				Ncald	-1.59615	4.34645e-05	0.00120105	1
Ubxn1	-0.732431	0.00346999	0.0883751	1				Angptl4	-2.10895	1.66356e-06	5.22324e-05	0.0442042				Prok1	-2.8436	1.74105e-07	5.20422e-06	0.00462633				Eml2	-1.31137	4.35946e-05	0.00120106	1
Gm20342	1.05513	0.0034998	0.0883751	1				Phf13	-1.58003	1.6743e-06	5.24914e-05	0.0444896				Atat1	-1.63603	1.75304e-07	5.23226e-06	0.00465818				Gm28076	-1.62065	4.35312e-05	0.00120106	1
Slc4a1	-2.22706	0.00350504	0.0883761	1				Gm17655	2.00941	1.68473e-06	5.27399e-05	0.0447668				Spon2	-2.3224	1.75757e-07	5.23533e-06	0.00467021				Cxcl2	-2.56601	4.41187e-05	0.00121369	1
Tgfb3	1.16292	0.00351398	0.08847	1				Ogfod1	1.35389	1.70406e-06	5.32658e-05	0.0452803				Cxcl2	3.19621	1.75929e-07	5.23533e-06	0.00467479				Hist2h4	-2.00589	4.42736e-05	0.00121614	1
Smarca1	1.53684	0.00353255	0.0888056	1				Ncan	-2.69866	1.71464e-06	5.35172e-05	0.0455615				Gm37691	-3.00169	1.77487e-07	5.27385e-06	0.00471617				Adam32	-2.51903	4.51584e-05	0.00123861	1
Gm16573	-1.16222	0.00359248	0.0901786	1				2810006K23Rik	1.35964	1.72918e-06	5.3891e-05	0.0459477				Chn2	-1.36079	1.82702e-07	5.42078e-06	0.00485475				Lurap1l	1.39823	4.55039e-05	0.00124624	1
Ddx55	0.603191	0.00360151	0.0902441	1				Nupl1	1.11378	1.73611e-06	5.40271e-05	0.0461319				Cideb	-1.36524	1.83465e-07	5.43537e-06	0.00487502				Tha1	-1.02196	4.60231e-05	0.0012586	1
Gm45299	-1.29846	0.00360572	0.0902441	1				Cyb561a3	1.30227	1.74147e-06	5.41141e-05	0.0462744				Gm5970	-2.24849	1.84134e-07	5.44716e-06	0.00489281				Ppp2r2d	0.999555	4.61138e-05	0.00125922	1
Iglc1	-1.84249	0.00361687	0.0903898	1				Nucb2	-1.54926	1.76523e-06	5.47716e-05	0.0469058				Dcun1d2	-1.4018	1.89202e-07	5.58883e-06	0.00502746				Ikbke	-1.96635	4.67866e-05	0.00127196	1
Slc4a4	-1.09188	0.00362985	0.0905809	1				Yars	1.37532	1.80484e-06	5.59181e-05	0.0479581				1110002J07Rik	-2.84476	1.92075e-07	5.66536e-06	0.00510382				Mup-ps11	-2.84105	4.6777e-05	0.00127196	1
Spsb3	0.70819	0.00363838	0.0906603	1				Gm13528	2.33719	1.81973e-06	5.62967e-05	0.0483539				Shmt2	-1.4381	1.94575e-07	5.73067e-06	0.00517024				Gm37335	3.05005	4.66693e-05	0.00127196	1
Ptrf	1.0049	0.0036497	0.0908089	1				A430046D13Rik	1.96722	1.83077e-06	5.65551e-05	0.0486471				Zbtb40	-1.92342	1.96147e-07	5.7622e-06	0.00521201				Tmtc4	-1.3132	4.70651e-05	0.00127766	1
Zkscan14	-0.762692	0.0036556	0.0908226	1				Tomm6os	2.07848	1.84829e-06	5.70128e-05	0.0491127				Gm16973	-1.64735	1.9622e-07	5.7622e-06	0.00521396				Disp1	-1.22381	4.77188e-05	0.00129351	1
Efhd2	1.03001	0.00366775	0.0908585	1				Alg12	1.43384	1.87165e-06	5.76489e-05	0.0497334				Fads6	-1.44551	1.97413e-07	5.78875e-06	0.00524565				Mapkapk2	0.940673	4.81833e-05	0.00130419	1
Gprin3	-1.06267	0.00366772	0.0908585	1				ENSMUSG00000110710	-2.75509	1.8786e-06	5.77785e-05	0.0499181				Nufip1	1.4143	2.08437e-07	6.1031e-06	0.00553859				Gm10369	2.06407	4.90369e-05	0.00132536	1
Fam47e	1.30169	0.00368168	0.0910705	1				Dock3	-2.19004	1.91448e-06	5.87963e-05	0.0508716				Dclk3	-2.82149	2.11168e-07	6.17406e-06	0.00561116				Col6a1	-1.42854	4.92126e-05	0.00132817	1
Slc26a6	1.22171	0.00369414	0.0912457	1				Arhgef4	-2.54132	1.92814e-06	5.91298e-05	0.0512347				Tgfb3	2.06293	2.12656e-07	6.2085e-06	0.00565069				Rnf149	0.879437	4.94072e-05	0.00133148	1
Nop58	0.74857	0.0037235	0.0917715	1				Gm10642	-2.1513	1.93354e-06	5.92091e-05	0.0513781				ENSMUSG00000110459	-2.87105	2.13796e-07	6.23271e-06	0.00568098				Arhgap44	-1.61863	5.02668e-05	0.00135035	1
Tmem218	-0.93261	0.00374008	0.0917715	1				Hist1h1e	-2.25874	1.96363e-06	6.00431e-05	0.0521775				P2ry13	-2.90545	2.14186e-07	6.23501e-06	0.00569134				Etnk2	0.866191	5.02785e-05	0.00135035	1
Eef1a1	-0.789039	0.00374658	0.0917715	1				Nat8f4	1.32191	1.99967e-06	6.10565e-05	0.0531352				Shmt1	-1.63429	2.1516e-07	6.25429e-06	0.00571722				K230010J24Rik	-1.56728	5.03264e-05	0.00135035	1
Serpinf2	-0.584615	0.00373344	0.0917715	1				Slc25a18	-2.73567	2.00675e-06	6.11839e-05	0.0533232				S1pr5	-1.76016	2.20978e-07	6.41411e-06	0.00587182				Gm15199	-2.96735	5.04984e-05	0.00135301	1
Hes6	1.32235	0.00374787	0.0917715	1				Clpx	-1.07428	2.01238e-06	6.1267e-05	0.0534729				Tbc1d8b	-1.36554	2.27184e-07	6.58473e-06	0.00603674				Mup-ps13	-1.83689	5.06398e-05	0.00135484	1
A330074K22Rik	2.21302	0.00372845	0.0917715	1				Sun1	-1.0228	2.02193e-06	6.14689e-05	0.0537266				Tnfrsf4	2.69808	2.29072e-07	6.62987e-06	0.00608691				Endod1	-1.91908	5.10153e-05	0.00136291	1
Prpf31	0.675535	0.00376061	0.0919508	1				Mblac2	1.3786	2.05459e-06	6.23718e-05	0.0545945				Zfp329	-1.73139	2.31162e-07	6.68072e-06	0.00614244				Cplx2	-1.42045	5.11838e-05	0.00136544	1
Sdc4	-0.85208	0.00377343	0.0921313	1				Gm10658	1.84395	2.06574e-06	6.26201e-05	0.0548908				Gclm	-1.27723	2.31638e-07	6.68484e-06	0.00615509				Cad	-1.3555	5.30031e-05	0.00140991	1
Fam210a	-0.803173	0.00378725	0.092336	1				Tmem132a	-2.27936	2.0875e-06	6.31888e-05	0.055469				Ccnl1	1.71561	2.32781e-07	6.70818e-06	0.00618546				Ripply1	-1.64349	5.29394e-05	0.00140991	1
Eif4b	-0.980151	0.00380656	0.0926737	1				Nbeal2	1.28965	2.1087e-06	6.37389e-05	0.0560323				Taf4b	1.55921	2.48765e-07	7.15851e-06	0.00661019				Phf20l1	1.45143	5.39034e-05	0.00143181	1
Wrnip1	-1.00054	0.00381593	0.0927376	1				Nostrin	1.20887	2.14974e-06	6.48865e-05	0.057123				Zfp472	1.77714	2.50139e-07	7.18773e-06	0.00664669				Gm21286	-2.38996	5.41775e-05	0.00143702	1
Obsl1	1.17186	0.00382012	0.0927376	1				Srsf2	0.902598	2.15577e-06	6.49752e-05	0.057283				Rsrc1	-1.12079	2.51701e-07	7.22226e-06	0.00668819				Mbnl1	0.864398	5.4928e-05	0.00145485	1
Rin1	1.37867	0.0038397	0.0930798	1				Grwd1	1.26482	2.21569e-06	6.66861e-05	0.0588754				Gm20045	-2.31893	2.62995e-07	7.53555e-06	0.0069883				Gm15401	-1.87577	5.50074e-05	0.00145487	1
C330027C09Rik	-1.43802	0.00387292	0.0936176	1				B4galnt3	2.34342	2.2203e-06	6.67293e-05	0.0589978				Copg2	-1.11551	2.63814e-07	7.54826e-06	0.00701008				Cys1	-1.76683	5.51666e-05	0.0014555	1
Ctsg	-2.17322	0.00386942	0.0936176	1				2810474O19Rik	-1.8981	2.2242e-06	6.67515e-05	0.0591016				Zfp651	1.66894	2.66891e-07	7.62541e-06	0.00709184				A330023F24Rik	1.39444	5.51887e-05	0.0014555	1
Zfat	0.723675	0.0038789	0.0936287	1				Agl	1.38311	2.24317e-06	6.72248e-05	0.0596054				Dhrs3	-1.27564	2.7276e-07	7.782e-06	0.00724778				Hist2h3c2	-2.09005	5.53209e-05	0.00145691	1
Gm45091	-1.09957	0.0039112	0.0942743	1				Gm26588	2.55241	2.27859e-06	6.8183e-05	0.0605468				Fam46b	3.14124	2.73812e-07	7.80092e-06	0.00727573				B230208H11Rik	1.5783	5.73065e-05	0.00150706	1
Fam160a1	-1.07963	0.00392439	0.0944581	1				Gm37370	-3.0741	2.28161e-06	6.8183e-05	0.060627				Nek1	-1.19262	2.78156e-07	7.91345e-06	0.00739117				Hs3st6	-1.87796	5.81428e-05	0.00152689	1
Txndc5	0.896599	0.00397564	0.0955084	1				Dcaf17	1.1874	2.28538e-06	6.81988e-05	0.0607271				D130043K22Rik	-1.96957	2.84196e-07	8.06711e-06	0.00755165				Gm45243	-1.99639	5.83304e-05	0.00152964	1
Igkv8-19	-2.03531	0.00397928	0.0955084	1				Myrf	1.6754	2.29064e-06	6.82591e-05	0.0608669				Celsr1	-2.61445	2.84362e-07	8.06711e-06	0.00755607				BC030336	0.931815	5.91982e-05	0.0015502	1
Rnf145	0.714671	0.0040155	0.0960577	1				Nags	0.926102	2.3136e-06	6.88459e-05	0.0614769				Sparc	1.7842	2.88257e-07	8.16607e-06	0.00765957				Fggy	-1.05259	5.98671e-05	0.00156551	1
Arfip2	0.557491	0.00401043	0.0960577	1				Stk38l	1.06202	2.32676e-06	6.91318e-05	0.0618266				Zfp790	-1.86644	2.91112e-07	8.23325e-06	0.00773542				Man2b2	-1.23954	6.02847e-05	0.00157199	1
Gm43667	-0.97789	0.00401915	0.0960577	1				Etnk1	1.15762	2.32977e-06	6.91318e-05	0.0619066				Ubc	1.5232	2.9145e-07	8.23325e-06	0.0077444				D930007J09Rik	2.37095	6.02428e-05	0.00157199	1
Pnpla8	-0.730288	0.00403808	0.0963743	1				Jade3	1.15939	2.34251e-06	6.9412e-05	0.0622451				Socs5	-1.27893	2.93503e-07	8.2796e-06	0.00779897				Lgi2	-2.17411	6.06896e-05	0.00158032	1
Rrp9	0.701223	0.00408488	0.0973543	1				Gpt2	-1.30669	2.34597e-06	6.94169e-05	0.0623371				42987	-1.51364	3.01283e-07	8.48712e-06	0.00800569				Ttc26	-1.3454	6.14513e-05	0.00159791	1
Tmem106b	-0.819155	0.00409734	0.0975144	1				Gm7631	3.34217	2.36822e-06	6.99771e-05	0.0629283				Arsg	-1.70466	3.15145e-07	8.86515e-06	0.00837402				Sycp3	2.69399	6.26921e-05	0.00162789	1
Btnl10	-2.177	0.00412706	0.0977549	1				Sav1	-1.35435	2.38142e-06	7.02685e-05	0.063279				Adm	2.283	3.16663e-07	8.8954e-06	0.00841438				Trpm5	-2.54192	6.28818e-05	0.00163052	1
Elovl7	1.81185	0.00413625	0.0977549	1				Cpped1	0.967826	2.43091e-06	7.16286e-05	0.0645942				Mill2	2.3713	3.19153e-07	8.95281e-06	0.00848054				Gm13594	1.32679	6.30721e-05	0.00163317	1
Cdkn3	-1.9873	0.00413386	0.0977549	1				Mettl4	1.34546	2.4495e-06	7.20755e-05	0.0650881				Reep6	-1.51904	3.24099e-07	9.07605e-06	0.00861195				Gm13869	2.70336	6.33978e-05	0.00163931	1
Fam129c	1.04603	0.00412115	0.0977549	1				Gm14440	2.22061	2.455e-06	7.20876e-05	0.0652344				6430511E19Rik	-3.03149	3.24452e-07	9.07605e-06	0.00862133				Dgkq	1.03019	6.38446e-05	0.00164856	1
Ces1b	-0.900778	0.00412534	0.0977549	1				Ell2	-1.55914	2.45675e-06	7.20876e-05	0.0652809				Foxf1	1.38613	3.26882e-07	9.13129e-06	0.0086859				Tuba1b	-1.42205	6.40394e-05	0.00165129	1
Gm43672	-1.1008	0.00416557	0.098311	1				Sap30	-1.36683	2.47717e-06	7.24903e-05	0.0658235				Vdr	3.54904	3.29181e-07	9.18274e-06	0.008747				Naa20	0.950117	6.42371e-05	0.00165408	1
Manea	-0.731864	0.00418078	0.0983972	1				Celsr1	2.3987	2.47736e-06	7.24903e-05	0.0658284				Nthl1	-1.58629	3.30384e-07	9.2035e-06	0.00877898				Gm15653	-2.4135	6.46253e-05	0.00166177	1
Gm45044	-1.6394	0.00418082	0.0983972	1				Msl3l2	-1.55989	2.49882e-06	7.30168e-05	0.0663986				Slx1b	-1.35809	3.32654e-07	9.25388e-06	0.00883929				Dpy19l1	0.887026	6.55212e-05	0.00167841	1
Shf	-0.844628	0.00419457	0.0984477	1				Mesp1	-3.52187	2.51025e-06	7.32492e-05	0.0667023				Postn	2.0418	3.35816e-07	9.32889e-06	0.0089233				Pld6	1.88207	6.55446e-05	0.00167841	1
Ctcfl	-0.982792	0.00418916	0.0984477	1				Uchl1	-2.41065	2.52461e-06	7.35663e-05	0.0670839				Trp53inp1	2.93992	3.36737e-07	9.34155e-06	0.00894779				Proser2	1.23381	6.55441e-05	0.00167841	1
Tmem39a	0.774461	0.0042169	0.0986517	1				ENSMUSG00000110750	2.2175	2.61197e-06	7.60069e-05	0.0694053				BC017158	-1.04024	3.45394e-07	9.56845e-06	0.0091778				Gm8941	-2.00803	6.5695e-05	0.00167994	1
A730011C13Rik	1.30536	0.0042171	0.0986517	1				Zfp141	1.37699	2.63602e-06	7.66009e-05	0.0700443				Sdsl	1.84339	3.4737e-07	9.60994e-06	0.00923032				ENSMUSG00000110774	-2.1785	6.62141e-05	0.00169088	1
2010016I18Rik	2.0458	0.0042207	0.0986517	1				Als2	1.83768	2.64478e-06	7.66468e-05	0.0702772				Stx2	-1.53436	3.5098e-07	9.69644e-06	0.00932625				Sel1l3	-1.54236	6.72512e-05	0.001715	1
Scamp1	-0.798407	0.00429364	0.100128	1				Ak4	1.47181	2.64763e-06	7.66468e-05	0.0703528				Myo5b	-1.64982	3.53074e-07	9.74087e-06	0.00938189				Arntl	1.94852	6.77257e-05	0.00172472	1
Mapk8ip3	0.82755	0.00429567	0.100128	1				Top1	1.55633	2.65167e-06	7.66468e-05	0.0704601				B230354K17Rik	-1.77434	3.5726e-07	9.83459e-06	0.0094931				Ttll10	-2.69599	6.79587e-05	0.00172702	1
Ereg	1.7408	0.00431616	0.100419	1				AW011738	1.7201	2.65215e-06	7.66468e-05	0.0704729				Mgme1	-1.80126	3.57664e-07	9.83459e-06	0.00950386				Kcnj4	-2.51781	6.80025e-05	0.00172702	1
Gpr153	1.27811	0.00431998	0.100419	1				Mgme1	1.6606	2.67207e-06	7.71168e-05	0.0710023				Daam1	-1.37039	3.57942e-07	9.83459e-06	0.00951124				ENSMUSG00000111368	1.61632	6.87486e-05	0.00174358	1
Hdac5	-0.726168	0.00435896	0.100504	1				Cldn2	1.2304	2.67978e-06	7.72333e-05	0.0712071				Dach2	-2.16986	3.64994e-07	1.00146e-05	0.00969861				Eda	1.52307	6.94927e-05	0.00176004	1
Gdi1	0.504498	0.00438793	0.100504	1				Stx17	0.939409	2.70666e-06	7.79014e-05	0.0719213				3010026O09Rik	-1.89263	3.72693e-07	1.02119e-05	0.00990321				Btd	0.929455	7.0941e-05	0.00179426	1
Ccdc86	0.733337	0.00438269	0.100504	1				Rnf144b	1.15003	2.75091e-06	7.90672e-05	0.0730973				Slc36a4	1.45169	3.76318e-07	1.02972e-05	0.00999953				Slc2a5	-1.26825	7.12429e-05	0.00179699	1
Pkp1	1.90978	0.00437517	0.100504	1				Gm26825	3.24192	2.77408e-06	7.96244e-05	0.0737129				Lmnb2	-1.12993	3.80682e-07	1.04024e-05	0.0101155				Ccl22	-3.00605	7.12009e-05	0.00179699	1
Marveld1	0.873294	0.00436342	0.100504	1				Kdelc1	1.07303	2.83069e-06	8.09871e-05	0.0752172				Zfp750	-2.16643	3.83508e-07	1.04653e-05	0.0101906				Creld2	-1.8951	7.15385e-05	0.00179993	1
Inca1	-0.847858	0.00433218	0.100504	1				Prr16	1.42834	2.83175e-06	8.09871e-05	0.0752452				Aatk	-2.04816	3.8446e-07	1.04771e-05	0.0102159				Cisd1	1.13475	7.15539e-05	0.00179993	1
Scyl2	-0.660299	0.00438881	0.100504	1				Rpl13-ps1	-2.49732	2.83309e-06	8.09871e-05	0.0752808				Arhgap12	-1.03402	3.85691e-07	1.04964e-05	0.0102486				Fgb	1.34506	7.17297e-05	0.0018019	1
Igkv16-104	-1.93463	0.00436868	0.100504	1				Zfp809	1.65659	2.84486e-06	8.12134e-05	0.0755936				Gm12840	2.50594	3.92795e-07	1.06752e-05	0.0104373				Cdo1	1.01245	7.28855e-05	0.00182846	1
Slfn14	-2.14872	0.00438223	0.100504	1				Wdr76	1.32028	2.88306e-06	8.21925e-05	0.0766086				Atp11c	-1.40527	3.96431e-07	1.07594e-05	0.010534				Creg2	-2.71734	7.31783e-05	0.00183332	1
Gm16363	1.73499	0.00433749	0.100504	1				Swt1	1.50845	2.92101e-06	8.31621e-05	0.0776172				Elmo3	-1.19445	4.00959e-07	1.08676e-05	0.0106543				Gmpr	-1.47401	7.36364e-05	0.0018423	1
6430511E19Rik	1.37043	0.00436026	0.100504	1				Rn18s-rs5	2.06376	3.02239e-06	8.58166e-05	0.0803111				Gm45613	-3.41735	4.09399e-07	1.10797e-05	0.0108785				Lamtor3	0.981445	7.44345e-05	0.00185976	1
Tec	-0.709678	0.00439584	0.10053	1				Thap2	1.57878	3.0224e-06	8.58166e-05	0.0803112				Bhlhe40	2.05246	4.0989e-07	1.10797e-05	0.0108916				Hnf1aos1	-1.33115	7.54552e-05	0.00188272	1
Sun3	-1.97642	0.00442134	0.100841	1				Snora73b	-2.2569	3.03196e-06	8.59722e-05	0.0805652				Nudt12	-1.33385	4.16089e-07	1.12322e-05	0.0110563				Capn9	1.6342	7.57067e-05	0.00188645	1
Ccdc88b	1.72043	0.0044174	0.100841	1				Fam171b	-2.28472	3.07544e-06	8.70879e-05	0.0817206				Srl	-2.12995	4.21066e-07	1.13512e-05	0.0111886				Tada1	0.78064	7.6433e-05	0.00189944	1
Hykk	-1.09591	0.00444036	0.101139	1				Slc12a7	1.07683	3.1429e-06	8.88786e-05	0.0835131				Gm16332	-1.1883	4.22563e-07	1.13763e-05	0.0112284				Zfp395	-1.43976	7.6382e-05	0.00189944	1
Pkdcc	0.900888	0.00448088	0.101789	1				Adam2	-3.20581	3.15445e-06	8.90856e-05	0.0838199				Cirbp	1.53361	4.25682e-07	1.14449e-05	0.0113112				Maf1	0.829456	7.73499e-05	0.00191965	1
Cpeb2	-1.09555	0.00448067	0.101789	1				Zfp951	-2.01181	3.24239e-06	9.14467e-05	0.0861568				Clcf1	2.84238	4.31215e-07	1.15782e-05	0.0114583				Mettl21b	-2.33533	7.79292e-05	0.00193143	1
Nupr1	1.69811	0.00448889	0.101834	1				Gm37008	3.21802	3.24746e-06	9.14671e-05	0.0862914				5930430L01Rik	-1.8981	4.33792e-07	1.16318e-05	0.0115267				Mxra7	-1.57373	7.89184e-05	0.00195334	1
Rbl2	-0.984771	0.00452579	0.102374	1				Gm20033	-2.06543	3.26124e-06	9.17328e-05	0.0866577				Rbm48	1.08113	4.34837e-07	1.16442e-05	0.0115545				ENSMUSG00000110707	2.62087	7.90403e-05	0.00195374	1
BC106179	-1.45027	0.00453077	0.102374	1				Fam221a	-2.62045	3.31056e-06	9.29958e-05	0.0879682				Mid1	1.88709	4.56951e-07	1.22201e-05	0.0121421				Pkp1	-2.68234	7.94422e-05	0.00196106	1
Cyp4a30-ps	1.55053	0.00451989	0.102374	1				Gpat2	-1.84071	3.33406e-06	9.35313e-05	0.0885927				Smarcal1	-1.172	4.68026e-07	1.24996e-05	0.0124364				Arrdc4	1.09124	7.9863e-05	0.00196882	1
Gkap1	-0.658844	0.00453909	0.102417	1				Gm28151	2.42929	3.3663e-06	9.43102e-05	0.0894494				Fam214b	1.55771	4.73061e-07	1.26173e-05	0.0125702				Acnat2	1.87625	8.00431e-05	0.00197064	1
Nudt16	-0.821124	0.00454475	0.102417	1				Rtn1	-1.47237	3.37337e-06	9.43828e-05	0.0896373				1810032O08Rik	1.8342	4.78257e-07	1.27389e-05	0.0127082				Dlat	1.12894	8.04936e-05	0.00197793	1
Nqo2	-0.555037	0.00455107	0.102423	1				Trank1	-2.1139	3.40181e-06	9.50522e-05	0.0903929				Rnf135	-1.28063	4.79448e-07	1.27537e-05	0.0127399				Agap2	-1.55937	8.05531e-05	0.00197793	1
Igkc	-1.71936	0.00456669	0.102639	1				Gpatch11	1.3891	3.43657e-06	9.58964e-05	0.0913167				Gspt2	2.57376	4.87912e-07	1.29617e-05	0.0129648				Pdgfb	-2.10106	8.10665e-05	0.00198527	1
Pappa	1.76925	0.00457446	0.102677	1				Ftx	1.3841	3.4637e-06	9.64507e-05	0.0920375				Thop1	-1.25184	4.9057e-07	1.3015e-05	0.0130354				Mir7666	1.87038	8.09833e-05	0.00198527	1
Ppp1cc	-0.505045	0.00461758	0.103059	1				Tomm34	-1.26495	3.4672e-06	9.64507e-05	0.0921305				Aqp9	-1.60692	4.94875e-07	1.31119e-05	0.0131498				Lacc1	-1.69389	8.12473e-05	0.00198707	1
Nek8	-0.555025	0.00460461	0.103059	1				4931414P19Rik	1.5774	3.47017e-06	9.64507e-05	0.0922094				Gm45301	3.09962	4.98816e-07	1.31989e-05	0.0132545				Pid1	0.9982	8.15745e-05	0.00199244	1
C9	-0.891832	0.0046225	0.103059	1				B4galt5	1.08506	3.48882e-06	9.68411e-05	0.0927048				Maob	-1.48654	5.05568e-07	1.33599e-05	0.013434				Serpina9	-2.37123	8.18935e-05	0.0019976	1
Nus1	0.563999	0.00463142	0.103059	1				Dnd1	1.79725	3.56382e-06	9.87929e-05	0.0946979				Epb41l4b	-1.67236	5.12414e-07	1.3523e-05	0.0136159				Stx4a	-0.85388	8.20287e-05	0.00199826	1
Mfsd7c	-1.44643	0.00460528	0.103059	1				Tpst2	-1.04905	3.59115e-06	9.94196e-05	0.095424				Srrd	1.606	5.14267e-07	1.35541e-05	0.0136651				Mpzl2	1.34435	8.23841e-05	0.00200309	1
Setdb2	-1.26692	0.00461198	0.103059	1				Map2	-1.74379	3.59997e-06	9.94207e-05	0.0956585				Pus7l	-1.48292	5.16198e-07	1.35871e-05	0.0137164				Gm28941	1.89861	8.24432e-05	0.00200309	1
Gm21839	-2.04723	0.00463398	0.103059	1				H2afv	-1.33087	3.60347e-06	9.94207e-05	0.0957514				Irak1bp1	1.61333	5.24442e-07	1.3786e-05	0.0139355				Atg16l2	1.64732	8.27319e-05	0.00200747	1
Ambp	-0.7411	0.00465212	0.103192	1				Edn1	-2.13785	3.60534e-06	9.94207e-05	0.0958012				Slc22a21	1.87286	5.25424e-07	1.37937e-05	0.0139616				Adgrd1	-1.96649	8.36668e-05	0.0020275	1
Anxa2	1.38449	0.00465119	0.103192	1				AV026068	-1.96135	3.61936e-06	9.96766e-05	0.0961736				Sccpdh	2.01019	5.30629e-07	1.39122e-05	0.0140999				Proscos	1.55735	8.50889e-05	0.00205926	1
Creld1	0.849732	0.00466212	0.103279	1				Pnmal2	-2.16313	3.62782e-06	9.97792e-05	0.0963983				Tmprss7	3.72356	5.33368e-07	1.39657e-05	0.0141726				Eln	-1.53032	8.53829e-05	0.00206099	1
Tbcb	0.910854	0.00471451	0.10365	1				Glyctk	1.50574	3.66654e-06	0.000100587	0.0974274				Gm37370	3.34025	5.43011e-07	1.41997e-05	0.0144289				Nxpe2	-1.36789	8.53542e-05	0.00206099	1
Clcc1	-0.593373	0.00470177	0.10365	1				Irf9	1.49048	3.66674e-06	0.000100587	0.0974326				Tra2a	1.17729	5.44236e-07	1.42132e-05	0.0144614				Ift74	0.931296	8.57505e-05	0.00206717	1
Glce	-0.723981	0.00472776	0.10365	1				Tex30	-2.14967	3.74348e-06	0.000102559	0.0994717				Dhx57	-1.05558	5.50324e-07	1.43535e-05	0.0146232				Ifi44l	-2.11041	8.61068e-05	0.00207306	1
Nme6	1.13545	0.00471201	0.10365	1				Siah1a	-0.948442	3.75534e-06	0.00010275	0.0997869				1600014C10Rik	-1.53886	5.64265e-07	1.4698e-05	0.0149937				Loxl1	-1.59529	8.67268e-05	0.00208527	1
Hyls1	-1.02883	0.00471133	0.10365	1				Tmod2	-2.60549	3.77372e-06	0.000103119	0.100275				1700030J22Rik	-2.34842	5.71544e-07	1.48683e-05	0.0151871				Usp38	1.09117	8.7083e-05	0.00209112	1
A930024E05Rik	1.26431	0.00468812	0.10365	1				2810030D12Rik	1.80141	3.80042e-06	0.000103712	0.100985				Gm33280	-3.1969	5.90336e-07	1.53373e-05	0.0156864				Cnnm2	1.47753	8.7307e-05	0.00209378	1
Hist2h4	1.37228	0.00472619	0.10365	1				Mgat2	1.19557	3.80525e-06	0.000103712	0.101113				Gm12576	-2.41442	5.93119e-07	1.53896e-05	0.0157604				Slc26a2	-1.04448	8.84492e-05	0.00211843	1
Igkv1-110	-1.95045	0.004716	0.10365	1				Mrgpre	-1.89803	3.84081e-06	0.000104546	0.102058				Entpd8	-1.27306	5.94763e-07	1.54124e-05	0.015804				Slc25a28	0.93004	8.93962e-05	0.00213835	1
Rab12	-0.480194	0.00473477	0.10367	1				Zfp658	1.74012	3.84803e-06	0.000104607	0.10225				Plekhm2	1.19688	5.96277e-07	1.54317e-05	0.0158443				Shisa5	-2.14849	8.97318e-05	0.00214198	1
Isg20	0.755902	0.00474999	0.103869	1				Tuba1c	1.70153	3.85812e-06	0.000104619	0.102518				Ccdc180	3.60029	5.97718e-07	1.5449e-05	0.0158825				Pard3bos3	-2.62912	8.97794e-05	0.00214198	1
Spef1	1.04712	0.00476891	0.104149	1				Ncoa5	1.22334	3.8584e-06	0.000104619	0.102525				ENSMUSG00000111118	-3.16812	5.9896e-07	1.54612e-05	0.0159156				Neil1	-0.975969	9.01808e-05	0.00214879	1
Mid1ip1	1.18289	0.0048081	0.104467	1				Arhgap1	1.10319	3.87362e-06	0.000104897	0.10293				Emd	1.78452	6.17314e-07	1.59145e-05	0.0164033				Frk	-1.3149	9.1615e-05	0.00217847	1
Cpsf4l	-1.34853	0.00480617	0.104467	1				Nipal1	-2.39863	3.90518e-06	0.000105533	0.103768				Kcne4	2.77803	6.232e-07	1.60274e-05	0.0165597				Hsf4	1.29499	9.16621e-05	0.00217847	1
Tuba1a	1.44004	0.00479675	0.104467	1				Ufl1	1.13376	3.90713e-06	0.000105533	0.10382				Spns2	-1.55348	6.23294e-07	1.60274e-05	0.0165622				Zbp1	-2.82075	9.32755e-05	0.00221114	1
Gm14150	1.19294	0.00480438	0.104467	1				Tgfb3	-1.82495	3.93832e-06	0.000106239	0.104649				Mmd2	-2.23168	6.29916e-07	1.6177e-05	0.0167381				Fam131b	-2.48475	9.31674e-05	0.00221114	1
Heatr6	0.737532	0.00483226	0.104645	1				Camk2a	-2.2416	4.00555e-06	0.000107914	0.106436				Thbd	2.45064	6.321e-07	1.62123e-05	0.0167962				Lmf1	-0.906584	9.35664e-05	0.00221237	1
Col12a1	1.06686	0.00483008	0.104645	1				Syn2	-2.5423	4.05259e-06	0.000109042	0.107686				Irf2bp2	2.25637	6.45457e-07	1.65215e-05	0.0171511				Cyp2c70	1.50706	9.35476e-05	0.00221237	1
Mvk	1.24651	0.00483481	0.104645	1				Gm5741	2.94518	4.14775e-06	0.000111437	0.110214				Ugt3a1	-1.71056	6.45801e-07	1.65215e-05	0.0171602				Gm3454	2.63968	9.37366e-05	0.00221357	1
Cep57	-0.583632	0.00486748	0.105218	1				Fam209	-2.40425	4.15217e-06	0.000111437	0.110331				Gm45425	-2.31273	6.49733e-07	1.66009e-05	0.0172647				Il13ra1	1.13926	9.44347e-05	0.00222722	1
Fam134b	-1.15008	0.00487885	0.10533	1				2010107G23Rik	-1.78158	4.18501e-06	0.000112175	0.111204				Anapc16	1.3426	6.59501e-07	1.6829e-05	0.0175243				Alg14	-0.910737	9.50549e-05	0.00223682	1
Card14	-1.5038	0.00490751	0.105814	1				Utp20	1.67102	4.24882e-06	0.000113712	0.1129				Slc2a2	-1.96164	6.61515e-07	1.6859e-05	0.0175778				Cchcr1	-1.30754	9.50834e-05	0.00223682	1
Cnppd1	-0.739222	0.00492997	0.106163	1				Cacul1	1.04724	4.25315e-06	0.000113712	0.113015				Slc25a21	-1.82412	6.63391e-07	1.68853e-05	0.0176276				Gm44364	2.13835	9.5643e-05	0.00224504	1
Gm15261	-1.38437	0.00494021	0.106249	1				Gm2602	2.5141	4.25921e-06	0.00011373	0.113176				Gm37784	1.98857	6.64335e-07	1.68879e-05	0.0176527				Gm45507	2.75058	9.56757e-05	0.00224504	1
Pmepa1	1.02008	0.00495789	0.106385	1				Rbbp5	1.38336	4.28678e-06	0.000114321	0.113908				Slc10a2	2.28344	6.73449e-07	1.70947e-05	0.0178949				Bag4	1.15613	9.5878e-05	0.00224694	1
Lonrf1	0.769054	0.00495908	0.106385	1				Ccr3	2.39627	4.3171e-06	0.000114984	0.114714				Gm36445	1.89955	6.74176e-07	1.70947e-05	0.0179142				Parp3	-0.91306	9.60602e-05	0.00224837	1
Ube2h	-0.718319	0.00501218	0.107389	1				Cntrl	-1.65055	4.32397e-06	0.000115022	0.114896				Onecut2	-1.7774	6.84997e-07	1.73472e-05	0.0182017				Stpg1	-2.29266	9.71877e-05	0.00227188	1
Zfp446	0.693533	0.00501885	0.107396	1				Zfyve16	0.995779	4.33915e-06	0.00011528	0.1153				Smn1	1.10082	6.86109e-07	1.73535e-05	0.0182313				Gm960	-1.85559	9.73386e-05	0.00227254	1
Frk	0.942246	0.00503997	0.107577	1				Fbxl8	1.34044	4.37216e-06	0.00011582	0.116177				Ick	-1.19973	6.89687e-07	1.7422e-05	0.0183264				Igfals	-1.66458	9.82769e-05	0.00229156	1
Slc25a45	0.75847	0.00503839	0.107577	1				Gm6061	-1.46199	4.37564e-06	0.00011582	0.116269				Slc35e4	2.12756	6.93611e-07	1.74991e-05	0.0184306				Ptgs2	-2.89178	9.89214e-05	0.00230369	1
Tmem215	0.999544	0.0050871	0.108446	1				Thpo	1.17287	4.37594e-06	0.00011582	0.116278				ENSMUSG00000110055	-3.58927	7.04368e-07	1.77465e-05	0.0187165				AY761184	2.28001	9.92007e-05	0.00230729	1
Fnip1	-0.873844	0.00511695	0.108945	1				Entpd7	1.42963	4.39259e-06	0.000116114	0.11672				Gclc	-1.49955	7.05189e-07	1.77465e-05	0.0187383				Ptpre	-1.54016	9.99583e-05	0.00232199	1
Dennd4a	-1.10067	0.00512831	0.10905	1				Stum	-1.92164	4.45778e-06	0.00011769	0.118452				Tomm34	1.35344	7.14711e-07	1.79636e-05	0.0189913				4732465J04Rik	1.35633	0.000100494	0.00233152	1
Hrg	-0.692687	0.00515239	0.109265	1				Cenpw	-1.42959	4.47002e-06	0.000117865	0.118777				Emc8	1.14539	7.26537e-07	1.8238e-05	0.0193055				Gm20688	-2.18025	0.000101088	0.00234237	1
Serp1	0.86648	0.00515684	0.109265	1				Slc24a2	-2.38141	4.48578e-06	0.000118133	0.119196				Cdkn2b	2.3959	7.3429e-07	1.83935e-05	0.0195116				Tgfb2	-2.34884	0.000102017	0.00236093	1
Sirpb1c	1.95708	0.0051577	0.109265	1				Zfp3	1.33959	4.53298e-06	0.000119227	0.12045				Slc6a21	-2.63215	7.34566e-07	1.83935e-05	0.0195189				Heyl	-1.62002	0.000102518	0.00236956	1
Nat8f6	1.74161	0.00516857	0.109358	1				Wdr92	1.27739	4.56903e-06	0.000119965	0.121408				Cnih2	2.69036	7.35523e-07	1.83945e-05	0.0195443				Gm26982	1.3866	0.00010312	0.00238051	1
Igkv9-120	-1.85451	0.0051879	0.109631	1				Ets2	-1.55444	4.57243e-06	0.000119965	0.121499				Srrm4	2.64715	7.41775e-07	1.85277e-05	0.0197104				Dvl1	0.717454	0.000104	0.00239484	1
Mpo	-2.12562	0.00532219	0.111413	1				9130023H24Rik	1.71593	4.60476e-06	0.000120585	0.122358				Pik3ip1	2.63384	7.45439e-07	1.85961e-05	0.0198078				Gm15694	1.55923	0.000103911	0.00239484	1
P4ha2	0.821034	0.00532071	0.111413	1				Gm4353	1.70939	4.6083e-06	0.000120585	0.122452				Mir7666	2.37438	7.46592e-07	1.86017e-05	0.0198384				Synpo2	-1.97141	0.000104357	0.00240008	1
Aaed1	-0.758048	0.00531928	0.111413	1				Cttnbp2	-1.85851	4.61323e-06	0.000120585	0.122583				Gpd2	-1.53153	7.65222e-07	1.90423e-05	0.0203335				Agrn	-0.898334	0.000104936	0.00241039	1
Nfatc4	1.14106	0.00529678	0.111413	1				AI506816	2.34214	4.643e-06	0.000121213	0.123374				Retsat	-2.53938	7.80302e-07	1.93935e-05	0.0207342				Rbm4b	0.963204	0.000105479	0.00241987	1
Rhd	-2.10646	0.00531747	0.111413	1				Tnr	-2.45569	4.65982e-06	0.000121501	0.123821				Herpud1	2.17683	7.84293e-07	1.94685e-05	0.0208402				Zfp324	-0.783838	0.000105876	0.00242597	1
Lasp1	0.758074	0.00532476	0.111413	1				Kpna4	1.23505	4.7472e-06	0.000123627	0.126143				Trem1	3.26329	7.85331e-07	1.94702e-05	0.0208678				Gfra2	-1.91359	0.000106261	0.00243178	1
Cd248	0.987274	0.00529175	0.111413	1				Gm13582	-3.37364	4.84171e-06	0.000125932	0.128654				Irgm2	-2.59205	7.92119e-07	1.96142e-05	0.0210482				Igkv4-86	2.60682	0.000107026	0.00244628	1
Uxs1	0.715424	0.0052803	0.111413	1				Kif1a	-2.04009	4.87587e-06	0.000126664	0.129562				Phlda1	-1.98353	7.99679e-07	1.9777e-05	0.0212491				Gm9522	1.86153	0.000107301	0.00244953	1
Evi5	-0.657361	0.00534051	0.111515	1				Bace1	1.49667	4.91769e-06	0.000127563	0.130673				Cyp2b10	2.81997	8.02321e-07	1.98179e-05	0.0213193				Chst1	-1.8626	0.000108572	0.0024755	1
Mrgpre	-1.13746	0.0053428	0.111515	1				Zfp758	1.30822	4.92256e-06	0.000127563	0.130802				Gm15653	-3.03244	8.15633e-07	2.01182e-05	0.021673				Rnf152	-1.36068	0.000108921	0.0024804	1
Myl9	0.956318	0.00537788	0.11211	1				Gm37320	3.16491	4.97449e-06	0.00012875	0.132182				Stbd1	-1.58055	8.16483e-07	2.01182e-05	0.0216956				Cyp3a13	1.3423	0.000109961	0.00250101	1
Igf1os	-0.953386	0.00539396	0.112307	1				Zfp93	1.51154	5.0017e-06	0.000129296	0.132905				Rmdn2	-1.27594	8.3948e-07	2.06594e-05	0.0223067				Gpr137c	2.0629	0.000110581	0.00251203	1
Avpr1a	-0.996197	0.00540144	0.112325	1				Cln8	-1.34802	5.01746e-06	0.000129453	0.133324				Pf4	1.73083	8.46441e-07	2.08052e-05	0.0224916				Fam47e	-1.73258	0.000110924	0.00251671	1
4933421O10Rik	0.676508	0.00541294	0.112426	1				Islr	-1.60167	5.02092e-06	0.000129453	0.133416				Gm28043	2.25938	8.51054e-07	2.0893e-05	0.0226142				ENSMUSG00000110838	-2.19038	0.000111611	0.00252922	1
Loxl2	1.11624	0.00542364	0.112511	1				Gm20633	-2.02459	5.02621e-06	0.000129453	0.133556				Ihh	-2.66196	8.55288e-07	2.09713e-05	0.0227267				Cbx7	1.31701	0.000112472	0.0025456	1
Dynll1	1.12945	0.00543179	0.11252	1				Tbc1d8b	1.20256	5.14297e-06	0.000132277	0.136659				Bex1	2.87042	8.57453e-07	2.09987e-05	0.0227842				Usp11	-1.30628	0.000113064	0.00255589	1
Atad3aos	-1.09762	0.00543735	0.11252	1				Adgrb3	-2.98244	5.14843e-06	0.000132277	0.136804				Gm28557	-1.97393	8.8207e-07	2.15752e-05	0.0234384				Ddx58	-1.21713	0.000113253	0.00255703	1
Pycr1	1.41376	0.00544486	0.112538	1				Scn4b	-2.03032	5.19009e-06	0.000133185	0.137911				Gm11695	2.46481	8.87508e-07	2.16818e-05	0.0235829				Ccdc17	-1.20421	0.000114812	0.00258908	1
Pigx	-0.948834	0.00549087	0.113351	1				Zbtb2	-1.3155	5.22072e-06	0.000133808	0.138725				Syt1	-1.36996	8.96927e-07	2.18852e-05	0.0238331				Slc25a22	1.48259	0.000116241	0.0026181	1
Crot	-1.02597	0.00553171	0.113641	1				Prkaa1	1.22367	5.24133e-06	0.000134173	0.139273				Gdpd3	2.15681	9.09629e-07	2.21682e-05	0.0241707				ENSMUSG00000110055	-2.79361	0.00011646	0.00261985	1
Fut10	-1.11453	0.00552602	0.113641	1				Zfp661	1.36775	5.29159e-06	0.000135295	0.140608				Xkr9	-1.81948	9.14036e-07	2.22486e-05	0.0242878				Zmym2	1.1012	0.000117662	0.00264066	1
Grwd1	0.743345	0.00551485	0.113641	1				Psmd5	1.06072	5.30747e-06	0.000135537	0.14103				Mcam	1.79608	9.31418e-07	2.26442e-05	0.0247496				Ptprf	-1.02695	0.00011767	0.00264066	1
Gm44507	1.78374	0.00552329	0.113641	1				Gm1821	-1.49322	5.35374e-06	0.000136553	0.142259				Lrit1	-2.03692	9.42041e-07	2.28747e-05	0.0250319				Manea	0.983068	0.000118315	0.00265192	1
Tppp3	1.53808	0.0055705	0.113653	1				P2ry13	2.54843	5.39275e-06	0.000137382	0.143296				Eme2	-1.46282	9.50055e-07	2.30414e-05	0.0252449				Tank	0.755625	0.000118763	0.00265873	1
Tuba1b	0.986476	0.00554435	0.113653	1				Klf11	-1.73483	5.4142e-06	0.00013748	0.143866				Capn9	2.09964	9.5418e-07	2.31135e-05	0.0253545				Dclk2	-1.38671	0.000119307	0.00266448	1
Rint1	0.80896	0.00556514	0.113653	1				Nek4	1.52436	5.41439e-06	0.00013748	0.143871				Zfp977	-2.27858	9.60825e-07	2.32464e-05	0.0255311				Gm28050	2.35719	0.000119197	0.00266448	1
Arntl	-1.35604	0.00557249	0.113653	1				Fign	1.70717	5.41619e-06	0.00013748	0.143919				Clec2d	-2.11068	9.62117e-07	2.32496e-05	0.0255654				Defa29	2.38512	0.000120282	0.00268301	1
Lppos	-0.977962	0.00556399	0.113653	1				Fgf12	-2.13153	5.43989e-06	0.000137915	0.144549				A330009N23Rik	-2.44281	9.72292e-07	2.34672e-05	0.0258357				Nudt19	0.993951	0.00012155	0.00270804	1
Gm20045	1.12329	0.00556424	0.113653	1				Ccno	-2.08044	5.47341e-06	0.000138598	0.145439				Tmem80	-1.18905	9.93479e-07	2.39498e-05	0.0263987				Selenbp1	0.899294	0.000121929	0.00271322	1
D930016D06Rik	0.815667	0.00558071	0.113684	1				Gm17484	3.19693	5.50758e-06	0.000139296	0.146348				Fancb	-2.13684	1.00197e-06	2.41254e-05	0.0266243				Zfp467	-0.814147	0.000122672	0.00272647	1
Serpine1	1.71562	0.00560231	0.113987	1				Lor	-1.59727	5.58684e-06	0.000141131	0.148453				Zfp111	-1.51894	1.01072e-06	2.4307e-05	0.0268569				Gatm	-2.12718	0.00012289	0.00272805	1
Tab2	-0.988648	0.00561157	0.114039	1				Dffb	-1.1784	5.72926e-06	0.000144556	0.152238				Zfp438	-1.45986	1.01233e-06	2.43166e-05	0.0268997				Flot1	-1.09348	0.000123059	0.00272851	1
Agpat9	-0.712291	0.00563803	0.114421	1				Ypel2	-1.63562	5.74866e-06	0.000144872	0.152753				Map3k8	2.21823	1.01662e-06	2.43903e-05	0.0270135				Gm21839	2.75148	0.000123808	0.00274184	1
Igkv3-2	-2.00834	0.00564386	0.114421	1				Tppp3	-2.4562	5.79131e-06	0.000145772	0.153887				Fer	-1.25889	1.02872e-06	2.46511e-05	0.027335				1810058I24Rik	-1.63856	0.000124746	0.00275762	1
Slco3a1	1.08999	0.00567235	0.114862	1				A430110L20Rik	2.26291	5.82211e-06	0.000146373	0.154705				Tmem98	-1.57224	1.03471e-06	2.47652e-05	0.0274944				Mug-ps1	-1.44706	0.000124818	0.00275762	1
Cdc20	-2.05132	0.00569457	0.115037	1				Shmt1	1.42786	5.87677e-06	0.000147571	0.156157				Plin4	2.10876	1.04025e-06	2.48681e-05	0.0276415				Nsmce4a	0.838086	0.00012514	0.00276143	1
Pttg1	-1.07337	0.00569325	0.115037	1				Casz1	-2.15057	5.89954e-06	0.000147966	0.156763				Jmjd4	-0.872261	1.04222e-06	2.48854e-05	0.0276938				Nek7	0.753539	0.000125317	0.00276204	1
Nr2c2	-0.995473	0.00571123	0.115165	1				Sparc	-1.57336	6.02656e-06	0.000150972	0.160138				Dpys	-1.59645	1.04673e-06	2.49634e-05	0.0278137				Akr1c6	-2.05447	0.00012607	0.00276951	1
Dnaja1	0.916844	0.00571445	0.115165	1				Sgk1	-1.92526	6.07236e-06	0.000151939	0.161355				Fos	2.28961	1.04833e-06	2.49719e-05	0.0278562				Gsto2	-2.23798	0.000126022	0.00276951	1
Fam193b	0.813696	0.00574087	0.115423	1				Helz2	1.36184	6.12984e-06	0.000153148	0.162882				Sema4c	2.0111	1.05255e-06	2.50426e-05	0.0279682				Iqsec3	-2.17274	0.000126105	0.00276951	1
Col3a1	1.53818	0.00573741	0.115423	1				Bbs10	1.90208	6.13523e-06	0.000153148	0.163025				Upp2	2.63958	1.05578e-06	2.50897e-05	0.0280541				Trim46	-1.71595	0.00012694	0.00278455	1
Opa3	0.686627	0.00575559	0.115582	1				Gm45222	-1.95088	6.18982e-06	0.000154328	0.164476				Zfp626	-1.26219	1.05823e-06	2.51184e-05	0.0281194				Pttg1ip	0.675927	0.000127404	0.00279142	1
Mettl1	0.916893	0.00578253	0.115934	1				Tmem26	-2.75494	6.28282e-06	0.000156461	0.166947				Gmfb	-1.11376	1.06264e-06	2.51932e-05	0.0282366				Nt5m	1.1282	0.000127623	0.00279292	1
Asb2	1.45402	0.00578904	0.115934	1				Zfp78	1.83706	6.30656e-06	0.000156612	0.167578				Acad12	-1.25618	1.06697e-06	2.52563e-05	0.0283516				Fbxo31	1.72422	0.000128098	0.00280001	1
Slc35a4	0.740605	0.00579913	0.115934	1				Vwa3b	-1.68202	6.31404e-06	0.000156612	0.167777				Gm10232	2.32197	1.06783e-06	2.52563e-05	0.0283743				Upk1a	1.90758	0.000128426	0.00280387	1
Dhcr7	0.925767	0.00580046	0.115934	1				1810032O08Rik	-1.64007	6.31612e-06	0.000156612	0.167832				Gm20621	2.5193	1.07413e-06	2.53723e-05	0.0285418				D030028A08Rik	-1.15905	0.000128795	0.0028086	1
Mat1a	-1.05102	0.00587165	0.117111	1				Gria2	-2.37075	6.31861e-06	0.000156612	0.167898				Dda1	1.04271	1.07526e-06	2.53723e-05	0.0285718				Gm12406	-2.8005	0.000131752	0.0028697	1
Cbx7	-0.940888	0.00587313	0.117111	1				Chrnb1	-2.33032	6.36186e-06	0.000157499	0.169047				Slc12a7	-1.12684	1.07822e-06	2.54123e-05	0.0286504				Gm13710	-2.58483	0.000131919	0.00286998	1
Rnd3	0.642839	0.00596272	0.118467	1				B230219D22Rik	1.17125	6.39005e-06	0.000158011	0.169796				Gm20033	2.20072	1.08503e-06	2.55429e-05	0.0288315				Pdia4	-1.26728	0.000132866	0.00288719	1
Rps6kl1	1.14832	0.00597608	0.118467	1				Btg3	-2.12534	6.58051e-06	0.00016253	0.174857				Tbx3os1	-2.57009	1.08708e-06	2.5561e-05	0.0288859				Asb11	2.53175	0.000133797	0.0029006	1
Hgd	-0.717607	0.00595419	0.118467	1				Col3a1	-2.51049	6.59614e-06	0.000162725	0.175273				Prep	-1.29974	1.0894e-06	2.55856e-05	0.0289476				Camkmt	-1.06433	0.00013367	0.0029006	1
Pex11b	-0.730789	0.00596951	0.118467	1				Cadm2	-2.51887	6.61073e-06	0.000162895	0.17566				Sumf2	-1.46207	1.12145e-06	2.63076e-05	0.0297992				Lrrc45	-0.902845	0.000135788	0.00294032	1
Tpm4	0.951424	0.00596649	0.118467	1				Msmo1	-2.08586	6.6319e-06	0.000163225	0.176223				Evi5	-1.14882	1.13807e-06	2.66483e-05	0.0302408				Entpd7	-1.1612	0.000137468	0.00297103	1
Robo3	-1.0514	0.00600213	0.118845	1				Wdr20	1.10974	6.68011e-06	0.00016407	0.177504				Obox4-ps3	-3.11998	1.13873e-06	2.66483e-05	0.0302582				Copz1	-0.888983	0.000137527	0.00297103	1
Tectb	-1.60896	0.00605822	0.119816	1				Mctp2	1.29149	6.68932e-06	0.00016407	0.177749				Eml1	1.36575	1.13996e-06	2.66483e-05	0.0302911				Ppm1m	-0.897452	0.000139361	0.00300364	1
Mrps27	0.872465	0.0060711	0.119931	1				Stox2	-1.75419	6.68958e-06	0.00016407	0.177756				Gm13528	-2.38803	1.14352e-06	2.67003e-05	0.0303856				C730036E19Rik	-1.90262	0.000139226	0.00300364	1
Iglv1	-1.7633	0.00608794	0.120124	1				Shroom3	1.84376	6.73908e-06	0.000165092	0.179071				Cidea	2.92489	1.15894e-06	2.70289e-05	0.0307953				Ap3m2	-1.27735	0.0001401	0.00301255	1
Zfand5	-0.648435	0.00609942	0.12021	1				Snhg1	-1.44621	6.7761e-06	0.000165806	0.180055				Prr3	1.16396	1.16746e-06	2.7196e-05	0.0310218				Gm26558	2.00747	0.000139984	0.00301255	1
Hic1	1.15448	0.00611685	0.120414	1				3000002C10Rik	1.67099	6.80152e-06	0.000166235	0.18073				D630039A03Rik	-1.9925	1.17296e-06	2.72923e-05	0.0311678				Cdk5r1	-1.42965	0.000141333	0.00303553	1
Canx	0.603117	0.006159	0.120795	1				Ndufa4l2	-1.56471	6.85032e-06	0.000167234	0.182027				Slc7a6os	1.18819	1.18961e-06	2.76477e-05	0.0316103				42989	-1.39275	0.00014169	0.00303969	1
Efs	1.65955	0.00617177	0.120795	1				Pex26	1.16126	6.86374e-06	0.000167367	0.182383				Dgcr8	-1.0423	1.19508e-06	2.77428e-05	0.0317558				Yy1	0.896409	0.000142723	0.00305524	1
Nfasc	-1.10698	0.00614908	0.120795	1				Pura	1.58898	6.89843e-06	0.000168019	0.183305				Fam131c	-1.49511	1.19718e-06	2.77593e-05	0.0318114				Ift172	-1.18389	0.000143075	0.00305524	1
Gm10602	-0.71074	0.00616727	0.120795	1				Prpf4b	1.4424	6.92343e-06	0.000168433	0.183969				Zswim3	-1.77241	1.19856e-06	2.77593e-05	0.0318482				Poln	-1.99981	0.000143017	0.00305524	1
Zcchc3	1.11181	0.00616116	0.120795	1				Grin1	-2.29878	6.93357e-06	0.000168485	0.184239				Ccdc166	-1.67603	1.21138e-06	2.80237e-05	0.0321887				Omd	1.35735	0.000142768	0.00305524	1
Hebp1	-0.840209	0.00619658	0.12114	1				Pim1	-1.58992	7.11019e-06	0.000172578	0.188932				Plxnb2	-1.24836	1.237e-06	2.85835e-05	0.0328696				Ssc4d	-1.34637	0.000145386	0.00310101	1
Eci2	-0.949549	0.00621881	0.121295	1				Lgr5	1.67231	7.13765e-06	0.000173045	0.189662				Aars2	-1.40695	1.24302e-06	2.86896e-05	0.0330295				Slc19a1	1.15778	0.000146111	0.00311186	1
Fam222a	-1.57984	0.00621207	0.121295	1				Fam20a	-1.30893	7.18969e-06	0.000174106	0.191044				Gm34121	-2.03472	1.26334e-06	2.91251e-05	0.0335695				Cryab	-1.27431	0.000146399	0.00311186	1
Tubb6	1.2563	0.00625108	0.121613	1				Pelo	1.1061	7.21066e-06	0.000174247	0.191602				Gnpda1	-1.32237	1.2759e-06	2.93808e-05	0.0339031				Nr1h5	-1.59471	0.000146296	0.00311186	1
Mob3a	0.941403	0.00625658	0.121613	1				Zfp365	-2.5037	7.21203e-06	0.000174247	0.191638				Rdx	-1.3119	1.28354e-06	2.95229e-05	0.0341062				Pspc1	1.30953	0.000147221	0.00312216	1
Tigd2	-0.69979	0.00624234	0.121613	1				Pdik1l	1.21359	7.26004e-06	0.000175206	0.192914				Dars2	-1.07882	1.29993e-06	2.98418e-05	0.0345417				Bbs4	1.24245	0.000147176	0.00312216	1
Cd276	0.976889	0.00630201	0.122356	1				Kcnk5	-2.16163	7.30065e-06	0.000175984	0.193993				Impa1	-1.01397	1.30038e-06	2.98418e-05	0.0345537				Dhrs1	-1.1424	0.000147665	0.003128	1
Amd1	0.688166	0.00631645	0.122496	1				2610037D02Rik	2.28472	7.33473e-06	0.000176604	0.194899				Tmem19	-1.16192	1.30534e-06	2.99213e-05	0.0346854				Gm29216	-1.16762	0.000149418	0.0031615	1
Erbb3	-1.06124	0.00637338	0.123459	1				Ctla4	-3.31697	7.42474e-06	0.000178567	0.19729				Nbl1	2.3864	1.3446e-06	3.0786e-05	0.0357286				Dcaf13	0.970008	0.000149803	0.00316604	1
Gm7389	-1.1526	0.00638468	0.123537	1				Dtx3	-1.57401	7.47363e-06	0.000179538	0.198589				Emc9	-1.57029	1.39282e-06	3.18539e-05	0.0370101				Gadd45g	1.98765	0.000150486	0.0031753	1
Thop1	0.672694	0.00640142	0.12372	1				A130014A01Rik	1.40563	7.51106e-06	0.000180231	0.199584				Zfp78	-1.96832	1.40061e-06	3.19956e-05	0.0372171				Oasl2	-1.97131	0.000150584	0.0031753	1
Hbp1	-0.730344	0.00641839	0.123906	1				Dmd	1.63754	7.52208e-06	0.00018029	0.199877				Axin2	-1.31021	1.41675e-06	3.23275e-05	0.037646				Ngef	-1.0465	0.000151229	0.00318528	1
Prmt3	0.668209	0.00644011	0.12413	1				Fchsd1	-1.67782	7.6229e-06	0.000182499	0.202556				Lbr	1.36048	1.42645e-06	3.25117e-05	0.0379036				Dock6	-0.905522	0.00015172	0.00319197	1
Utp14b	1.24847	0.00644607	0.12413	1				Irx3	-2.53873	7.68032e-06	0.000183665	0.204081				Gm4875	-2.21542	1.42949e-06	3.25157e-05	0.0379845				Steap4	1.36937	0.000154382	0.00324429	1
Chrna1os	-1.27084	0.00645193	0.12413	1				ENSMUSG00000110697	-2.30222	7.7012e-06	0.000183956	0.204636				Eva1c	2.97403	1.42987e-06	3.25157e-05	0.0379944				P2rx5	-2.39302	0.000154588	0.00324495	1
Slc27a3	0.932154	0.00646787	0.124273	1				Gm839	2.66561	7.74007e-06	0.00018462	0.205669				Gphn	-1.47291	1.44308e-06	3.27791e-05	0.0383456				Sh3bgrl3	-1.78674	0.000155593	0.00326234	1
Ighv7-1	-1.94526	0.00647399	0.124273	1				Gm42642	2.32101	7.74653e-06	0.00018462	0.205841				Htra1	2.61033	1.4449e-06	3.27831e-05	0.0383938				Cdkn1a	2.1502	0.000156764	0.00328318	1
Dbn1	1.07963	0.00649311	0.124499	1				Gm45242	-2.40556	7.83176e-06	0.000186154	0.208106				Lgals8	-1.09608	1.45702e-06	3.30209e-05	0.038716				Dffa	1.03283	0.000157075	0.00328598	1
Cdh1	1.34323	0.0065251	0.124608	1				Phactr1	-1.74929	7.83494e-06	0.000186154	0.20819				4930402H24Rik	-1.29618	1.45872e-06	3.3022e-05	0.0387611				Hgf	1.579	0.00015858	0.00331372	1
Zfp715	-0.615061	0.00652025	0.124608	1				Aacs	2.06753	7.8374e-06	0.000186154	0.208255				Cela2a	3.47241	1.50128e-06	3.39472e-05	0.039892				Ttll4	0.98249	0.000159538	0.00332997	1
Ahcy	-0.969814	0.00651668	0.124608	1				Kif5c	-2.12672	7.85233e-06	0.000186298	0.208652				Adh4	-2.28685	1.54197e-06	3.4828e-05	0.0409732				Rpap2	0.874183	0.000161257	0.00336207	1
Adra1a	-1.20091	0.00652818	0.124608	1				Ptk6	2.65925	7.90397e-06	0.000187313	0.210024				Gm17024	2.45899	1.55094e-06	3.49912e-05	0.0412115				Ccdc159	-1.15146	0.000165484	0.00344631	1
Fgfr3	0.672285	0.0065396	0.124686	1				Gm35570	2.16773	7.91782e-06	0.00018743	0.210392				Naa20	1.14475	1.55437e-06	3.50293e-05	0.0413028				Trim67	-2.17235	0.00016668	0.00346732	1
Cdk2	-0.679627	0.0065532	0.124805	1				Gm14387	2.1881	7.97953e-06	0.000188679	0.212032				Gm28151	-2.51914	1.569e-06	3.53193e-05	0.0416915				Aplp1	-1.42996	0.000167163	0.00347347	1
Rrp12	1.05244	0.00660094	0.125573	1				Arhgap33	-1.67708	8.04646e-06	0.000190048	0.21381				Cldn3	-1.3725	1.57789e-06	3.54794e-05	0.0419276				Slc4a3	-1.74672	0.000167734	0.00348142	1
Arhgef25	1.0648	0.00663231	0.126029	1				Trim68	-1.26934	8.10474e-06	0.00019121	0.215359				Zkscan1	-1.47974	1.60365e-06	3.60185e-05	0.0426123				ENSMUSG00000110605	-1.51519	0.000169008	0.00350393	1
Ift46	-0.597801	0.00669134	0.126357	1				Zbtb21	-1.35779	8.14681e-06	0.000191988	0.216477				Zfp623	1.38113	1.62146e-06	3.63778e-05	0.0430856				Gm2415	-1.76444	0.000169731	0.00351499	1
Tuft1	1.0019	0.00666555	0.126357	1				Nkain2	-2.53926	8.15685e-06	0.00019201	0.216744				Adat1	-1.74548	1.65097e-06	3.69984e-05	0.0438697				Slc10a6	2.18468	0.000170588	0.00352879	1
Ahsa2	0.890181	0.0066664	0.126357	1				Zfp260	0.945898	8.16671e-06	0.000192027	0.217006				Ifit1	-2.40701	1.66892e-06	3.73588e-05	0.0443465				Vwf	1.16264	0.000173726	0.00358854	1
Ppid	0.758437	0.00670427	0.126357	1				Itpkc	-1.14906	8.18189e-06	0.000192169	0.217409				Gpr39	-1.33084	1.68388e-06	3.76407e-05	0.0447439				Nos3	1.21329	0.000173864	0.00358854	1
Rmi2	1.90329	0.00670428	0.126357	1				Pik3ip1	-2.36569	8.2359e-06	0.000193223	0.218844				Cog5	-1.31219	1.68527e-06	3.76407e-05	0.0447809				Pik3c2g	1.62326	0.000174469	0.00359702	1
Stim2	0.732912	0.00671661	0.126357	1				Lsm8	-0.975605	8.28932e-06	0.000194188	0.220264				Sh3yl1	-1.69106	1.69716e-06	3.78642e-05	0.0450969				Gm20186	2.02421	0.000175352	0.00361121	1
Abca6	-1.09841	0.00671567	0.126357	1				Foxa1	1.28971	8.2955e-06	0.000194188	0.220428				Gm12679	-2.24209	1.70961e-06	3.80995e-05	0.0454277				Gm12185	-2.72575	0.000176214	0.00362089	1
Cenpw	-0.862037	0.00668386	0.126357	1				Elovl5	-1.43292	8.33984e-06	0.00019501	0.221606				Dll1	1.67495	1.73901e-06	3.87118e-05	0.046209				Gm45349	-2.06509	0.000176077	0.00362089	1
Gm45606	1.34885	0.00669007	0.126357	1				Nlgn1	-2.8323	8.4098e-06	0.000196428	0.223465				9030622O22Rik	-1.54992	1.74321e-06	3.87365e-05	0.0463205				Adgrv1	-2.20968	0.000176538	0.00362353	1
Gm20257	0.94724	0.00672561	0.126386	1				Dapk3	1.22206	8.49629e-06	0.000198091	0.225763				Sft2d3	0.887453	1.74398e-06	3.87365e-05	0.0463411				Naa16	0.946239	0.000177314	0.00363141	1
Sirt3	-0.772705	0.00673797	0.126478	1				BC049762	-1.75742	8.49982e-06	0.000198091	0.225857				Yrdc	1.49502	1.7496e-06	3.88183e-05	0.0464904				Pfkfb2	1.20111	0.000177242	0.00363141	1
Itgam	1.81792	0.00675495	0.126517	1				Akap1	1.23014	8.61924e-06	0.000200599	0.229031				Zfp658	-1.80588	1.7902e-06	3.96751e-05	0.0475691				Tiam1	-1.93573	0.000181223	0.00370327	1
Gm29170	1.29299	0.00675319	0.126517	1				Pus10	0.849802	8.62648e-06	0.000200599	0.229223				Gm43437	-2.42685	1.79545e-06	3.97477e-05	0.0477088				Inhbe	-2.11129	0.000181221	0.00370327	1
Pop1	-0.741161	0.00677266	0.12665	1				Gm14327	1.57092	8.64012e-06	0.000200695	0.229585				Hs3st1	1.70182	1.80036e-06	3.98125e-05	0.0478393				Cul7	-1.23788	0.000183471	0.00374094	1
Lyrm5	-0.922212	0.00677694	0.12665	1				Gm42918	-1.83817	8.65149e-06	0.000200737	0.229887				Zfp882	-1.57153	1.82812e-06	4.03452e-05	0.0485768				Obfc1	-0.969873	0.000183448	0.00374094	1
Gm14327	0.963181	0.00678493	0.126659	1				Sec23b	1.48594	8.72147e-06	0.000202138	0.231747				Cep83os	-1.374	1.82848e-06	4.03452e-05	0.0485863				Ppp1r2	0.762709	0.00018404	0.00374843	1
Csf1	1.18576	0.00681521	0.126855	1				Prickle4	2.67875	8.76739e-06	0.00020298	0.232967				Kctd5	1.01401	1.86877e-06	4.11889e-05	0.0496569				Zfp-ps	-2.46798	0.00018555	0.00377502	1
Prpsap1	-0.563521	0.00682161	0.126855	1				Gm7334	-2.11006	8.81313e-06	0.000203814	0.234182				1110034G24Rik	1.76732	1.8831e-06	4.14593e-05	0.0500378				Ren1	2.25909	0.000186974	0.00379982	1
Fen1	0.811775	0.00683855	0.126855	1				Gm17029	2.66736	8.83093e-06	0.000204002	0.234655				Gtpbp8	-1.47894	1.89358e-06	4.16442e-05	0.0503162				Adam12	-1.96198	0.000188082	0.00381815	1
Tada1	-0.534756	0.00683358	0.126855	1				Add2	-2.04863	8.85911e-06	0.000204429	0.235404				Rhob	1.50438	1.90931e-06	4.19442e-05	0.0507343				Gm10319	-1.55686	0.000189359	0.00383986	1
Cxcl10	1.94156	0.006851	0.126855	1				Unc5b	-1.92466	8.94886e-06	0.000206274	0.237789				A1cf	-1.97925	1.92486e-06	4.22395e-05	0.0511474				Slc37a4	1.43715	0.000189589	0.00384031	1
Plaur	1.42059	0.00687017	0.126855	1				Bcorl1	1.6089	9.00936e-06	0.000207442	0.239397				Ttf1	-1.4229	1.94057e-06	4.25378e-05	0.051565				Haus8	-1.74733	0.000190107	0.00384659	1
Msl3l2	0.896236	0.00686716	0.126855	1				Colec12	-1.05547	9.05997e-06	0.000208379	0.240741				Keg1	-2.07746	2.00398e-06	4.38797e-05	0.0532497				Shroom1	1.28364	0.000192241	0.00387706	1
Bend7	-0.854684	0.00684305	0.126855	1				Prr7	-2.37635	9.21502e-06	0.000211519	0.244862				Pkp4	-1.48771	2.00665e-06	4.38903e-05	0.0533207				Rbmx	0.855683	0.000192116	0.00387706	1
Unc93a	-1.31504	0.00685622	0.126855	1				Vangl1	-1.23671	9.21828e-06	0.000211519	0.244948				Pgap1	-1.29231	2.01445e-06	4.39945e-05	0.0535279				Gm26825	2.49013	0.000191868	0.00387706	1
Gm6758	1.31308	0.00684851	0.126855	1				Tspan6	-2.51739	9.22659e-06	0.000211519	0.245169				Pctp	-2.1295	2.0158e-06	4.39945e-05	0.0535639				Ighv2-3	2.78914	0.00019392	0.00390667	1
Ttll12	0.705838	0.00688661	0.12702	1				Grik3	-2.3441	9.28942e-06	0.000212728	0.246838				Scrn2	-1.43373	2.02157e-06	4.40675e-05	0.0537172				9430064I24Rik	2.07467	0.00019517	0.00392759	1
Kcnq1ot1	1.01321	0.00689755	0.127084	1				Gm31274	3.04661	9.33805e-06	0.000213609	0.248131				Alkbh1	1.56239	2.02354e-06	4.40675e-05	0.0537696				Gm14851	2.30099	0.000196226	0.00394277	1
Col5a2	1.33471	0.00694859	0.127333	1				Brsk1	-1.73751	9.3872e-06	0.000214501	0.249437				St5	1.97084	2.03984e-06	4.43742e-05	0.0542026				Ehd2	-1.32668	0.00019635	0.00394277	1
Foxp2	-1.05475	0.00693044	0.127333	1				Zkscan5	0.928633	9.49481e-06	0.000216724	0.252296				Rnd1	1.78205	2.05e-06	4.4547e-05	0.0544727				Api5	0.768742	0.00019705	0.00394977	1
Camp	-2.05574	0.00694599	0.127333	1				Fam83d	-2.82536	9.53615e-06	0.000217433	0.253395				Gm29571	-2.26384	2.05657e-06	4.46413e-05	0.0546471				Gpr19	-1.14104	0.000197126	0.00394977	1
Slc35e2	-0.970774	0.00694174	0.127333	1				Pik3r3	1.41866	9.57837e-06	0.000218159	0.254516				Gm37824	-1.75967	2.06876e-06	4.48575e-05	0.0549712				6030419C18Rik	-2.42402	0.000197913	0.00396126	1
Gm10642	-1.26691	0.00692623	0.127333	1				Snap25	-2.10418	9.60232e-06	0.000218468	0.255153				Gm45548	-2.9149	2.13282e-06	4.61964e-05	0.0566732				Crbn	0.962812	0.000198278	0.00396428	1
Sorbs3	-1.25391	0.00696509	0.127386	1				Gcnt2	1.29142	9.63936e-06	0.000219074	0.256137				Kctd11	-1.76069	2.13731e-06	4.62438e-05	0.0567926				Acot5	2.69782	0.000200242	0.00399922	1
Zfp329	0.871335	0.00696647	0.127386	1				Pcgf5	-1.14406	9.69102e-06	0.000220011	0.25751				Dcaf13	1.21053	2.21553e-06	4.78845e-05	0.058871				Brsk1	-1.45602	0.000200686	0.00400377	1
Pfkfb4	1.45572	0.00702645	0.128344	1				Arhgap29	1.0108	9.75539e-06	0.000221234	0.25922				Nr3c2	-1.6966	2.26913e-06	4.89555e-05	0.0602952				Mcm10	-1.54781	0.000204954	0.00407813	1
Mmd	-0.830278	0.00708863	0.128381	1				Gm26935	2.45362	9.8853e-06	0.000223939	0.262672				Zfp874b	-1.23683	2.26996e-06	4.89555e-05	0.0603175				Zfp410	0.790624	0.000205074	0.00407813	1
Inpp5k	-0.50288	0.00706868	0.128381	1				Mpdz	1.57291	9.98557e-06	0.000225968	0.265337				Ttc34	-2.95029	2.27446e-06	4.89999e-05	0.0604371				Zfp977	-1.65212	0.000204996	0.00407813	1
Cacfd1	0.706762	0.00704744	0.128381	1				Msantd3	-2.13381	1.00502e-05	0.000227186	0.267053				Hoga1	-1.2457	2.28073e-06	4.90822e-05	0.0606036				Nthl1	-1.14022	0.000205793	0.00408803	1
Wwc1	0.752971	0.00711038	0.128381	1				Cdk2ap2	1.42431	1.01427e-05	0.000229032	0.269512				Polh	-1.39603	2.31721e-06	4.98137e-05	0.0615728				Arl5c	-2.5945	0.000207363	0.00411254	1
Socs5	0.653384	0.00704125	0.128381	1				Zfp108	1.74375	1.024e-05	0.00023098	0.272096				Chrna4	3.34032	2.36023e-06	5.06843e-05	0.0627161				Ifit2	-2.10304	0.000207772	0.00411254	1
Fam102a	0.750253	0.00711167	0.128381	1				Pcdh9	-2.59809	1.02675e-05	0.000231205	0.272829				Galt	-0.968672	2.36792e-06	5.07951e-05	0.0629204				Cox6b2	-1.83734	0.000207648	0.00411254	1
Ugt2b37	1.56818	0.00708532	0.128381	1				Pth1r	-1.33522	1.02719e-05	0.000231205	0.272945				Adipor2	-1.18842	2.37948e-06	5.09886e-05	0.0632276				Ap3m1-ps	1.6307	0.000207915	0.00411254	1
Cyp4f15	-0.675692	0.00707568	0.128381	1				Scg3	-2.47039	1.02884e-05	0.00023133	0.273384				C130046K22Rik	-1.97348	2.38277e-06	5.10045e-05	0.063315				Hhat	-1.60371	0.000208456	0.00411884	1
C730034F03Rik	-1.33898	0.0070811	0.128381	1				Taf5	1.01257	1.03092e-05	0.000231549	0.273935				Telo2	-1.13575	2.39489e-06	5.12093e-05	0.063637				Nxt2	0.87972	0.000209469	0.00413445	1
Eid1	0.855503	0.00709444	0.128381	1				1700001L05Rik	1.35344	1.05249e-05	0.000236144	0.279668				Irak4	-1.22054	2.40845e-06	5.14445e-05	0.0639974				Mir22hg	1.05854	0.000210768	0.00415565	1
Gm30238	1.01143	0.00710944	0.128381	1				Gm45221	-2.25359	1.05666e-05	0.000236826	0.280775				Klhl42	-1.15821	2.42339e-06	5.17084e-05	0.0643943				Ifit1bl2	-2.01684	0.00021154	0.00416644	1
Rab44	1.54831	0.00713769	0.128714	1				Gpm6b	-1.9272	1.059e-05	0.000237099	0.281398				Kat2b	-1.29843	2.4314e-06	5.18242e-05	0.0646072				Dtx4	1.13483	0.000213673	0.00420399	1
Mad2l2	-0.664015	0.00720312	0.129643	1				Znfx1	1.36141	1.07288e-05	0.000239952	0.285087				Treh	1.57366	2.44146e-06	5.19288e-05	0.0648746				Ifi44	-2.08213	0.000214471	0.00421441	1
BC024978	0.868769	0.00720449	0.129643	1				Synpr	-2.67292	1.07707e-05	0.000240632	0.286198				Bcat2	-1.2974	2.44148e-06	5.19288e-05	0.0648751				Ldoc1l	-2.33184	0.000214659	0.00421441	1
Ccnj	0.604305	0.00721214	0.129643	1				Colec11	-1.11216	1.08124e-05	0.000241309	0.287307				Snhg1	1.51523	2.45757e-06	5.22156e-05	0.0653026				Gm6055	1.30912	0.00021811	0.00427763	1
Cerkl	-1.15099	0.00722872	0.129803	1				Ifrd2	1.11914	1.09248e-05	0.000243559	0.290294				Tbccd1	-1.30113	2.47174e-06	5.2461e-05	0.065679				Actn1	-1.14556	0.000220813	0.00432606	1
B130021K23Rik	1.7323	0.00724419	0.129944	1				Epha1	1.28749	1.09987e-05	0.000244693	0.292256				Slc25a22	1.81165	2.4847e-06	5.26803e-05	0.0660234				Ephb2	-2.01734	0.000223702	0.00437803	1
ENSMUSG00000111394	1.59624	0.00727464	0.130352	1				B230303O12Rik	-2.79928	1.09989e-05	0.000244693	0.292262				Gramd1a	1.05733	2.48813e-06	5.26974e-05	0.0661146				BC048644	2.54735	0.000224378	0.00438663	1
Ccdc169	-1.31365	0.00735444	0.131643	1				Hsd3b1	2.61702	1.10522e-05	0.000245619	0.293678				Usp10	-1.2882	2.50573e-06	5.30142e-05	0.0665823				Zfp639	0.930981	0.000224849	0.0043912	1
Meiob	-0.804491	0.00740392	0.131946	1				Exoc8	1.35493	1.1304e-05	0.000250951	0.300369				Bckdk	-1.27538	2.513e-06	5.3112e-05	0.0667755				Bphl	-1.14676	0.000227762	0.0044434	1
Clcf1	1.50811	0.00740044	0.131946	1				Hs6st2	-2.88297	1.13573e-05	0.000251868	0.301785				Ramp1	1.78708	2.5159e-06	5.31173e-05	0.0668525				1700010I14Rik	-1.18839	0.000232417	0.00452945	1
Snhg3	-0.934179	0.00738936	0.131946	1				Prpf3	0.870303	1.13817e-05	0.000252145	0.302434				Ribc1	-1.72102	2.54694e-06	5.37161e-05	0.0676773				C1rl	-0.958401	0.000233962	0.00455475	1
5033428I22Rik	1.27545	0.00741023	0.131946	1				Fndc3a	1.19068	1.14729e-05	0.000253707	0.304859				Glyat	-1.6108	2.57029e-06	5.41515e-05	0.0682976				Apc2	-1.48905	0.000234466	0.00455977	1
Gm29127	-1.56608	0.00738694	0.131946	1				Wsb2	-1.05085	1.14763e-05	0.000253707	0.304949				Taco1	-1.48424	2.58507e-06	5.43669e-05	0.0686904				Smim13	1.21033	0.000235143	0.00456814	1
Cfhr1	-0.834569	0.00741996	0.13198	1				Gm5828	3.13443	1.14943e-05	0.000253839	0.305427				Itm2a	1.50642	2.58593e-06	5.43669e-05	0.0687133				Flcn	1.00239	0.000235421	0.00456874	1
Pkm	1.45382	0.00743127	0.132043	1				Ctnnd2	-2.48861	1.15242e-05	0.000254233	0.306222				Smarcb1	-1.04985	2.60651e-06	5.47422e-05	0.0692602				Samhd1	-1.53053	0.000236342	0.00458182	1
Ehd2	0.953066	0.0074461	0.132168	1				Rab6b	-2.16693	1.15713e-05	0.000255005	0.307473				Zfp821	1.36907	2.60999e-06	5.47578e-05	0.0693526				Grtp1	1.05954	0.000236785	0.0045856	1
Gm14405	1.51205	0.00746181	0.132309	1				Trim38	3.03133	1.17829e-05	0.000259397	0.313096				Sh3bp5l	-1.14516	2.61429e-06	5.47908e-05	0.0694669				Cab39l	1.02109	0.000237355	0.00459183	1
Dnhd1	1.16105	0.00752739	0.133054	1				Caprin1	1.16178	1.18282e-05	0.000260121	0.314298				Polg2	-1.2407	2.66779e-06	5.58003e-05	0.0708886				Gtf2e1	1.10322	0.000238966	0.00461818	1
Snai1	0.919236	0.00751534	0.133054	1				Chd1l	-0.982547	1.18622e-05	0.000260394	0.315202				Gm16189	3.28659	2.66802e-06	5.58003e-05	0.0708946				Fbxo34	0.85858	0.000240996	0.00465255	1
Gm17383	1.20861	0.00752493	0.133054	1				Col6a1	-1.54196	1.18653e-05	0.000260394	0.315285				Lmo4	1.18195	2.67191e-06	5.58233e-05	0.0709979				Dock8	-1.2175	0.000243896	0.00470364	1
Fam107a	-1.48062	0.00758806	0.133432	1				Gm45250	2.01662	1.19142e-05	0.000261194	0.316583				Pter	-1.37595	2.68257e-06	5.59878e-05	0.0712812				Trim45	-1.38263	0.000245509	0.00472981	1
Ehd1	0.499087	0.0075853	0.133432	1				Noxred1	2.72906	1.20279e-05	0.000263413	0.319605				Pard6b	-1.21193	2.70672e-06	5.64332e-05	0.071923				Lonrf1	-1.00241	0.000247252	0.00475631	1
Heca	-1.13905	0.00757968	0.133432	1				9430062P05Rik	2.93655	1.21444e-05	0.000265688	0.3227				Tnfrsf12a	1.96817	2.7774e-06	5.78466e-05	0.073801				Slc25a3	1.04473	0.000247398	0.00475631	1
Zfp966	1.15061	0.00757661	0.133432	1				Vstm4	-1.38303	1.21797e-05	0.000266082	0.323639				Gjb1	-1.32626	2.78244e-06	5.78916e-05	0.0739351				Arih2	0.962727	0.000248355	0.00476975	1
D830050J10Rik	-0.913061	0.00757079	0.133432	1				Zfp874b	1.14317	1.21876e-05	0.000266082	0.32385				Elk1	1.33229	2.79285e-06	5.80479e-05	0.0742117				Atp6v1e1	0.859413	0.00025158	0.00482668	1
Cnn2	1.19782	0.00760829	0.133649	1				Fosb	-2.22779	1.23401e-05	0.000269131	0.3279				Nr5a2	-1.3405	2.81435e-06	5.84047e-05	0.0747829				Gm20721	1.26562	0.000252438	0.00483814	1
Gpr85	1.85884	0.00763757	0.134025	1				Gm43041	2.54364	1.25463e-05	0.000273346	0.333381				Cpsf2	-1.19609	2.81584e-06	5.84047e-05	0.0748225				Cenpj	-1.11711	0.000254909	0.00487541	1
Mmd2	-1.18902	0.00766051	0.134288	1				Bex2	-2.29104	1.27195e-05	0.000276834	0.337983				Slc25a23	-1.43545	2.82235e-06	5.84383e-05	0.0749955				2310016G11Rik	-2.60228	0.000254807	0.00487541	1
Tnip1	1.25923	0.00767054	0.134325	1				Hpcal4	-2.38967	1.27516e-05	0.000277246	0.338836				Gm29012	-2.77279	2.82329e-06	5.84383e-05	0.0750204				Fabp2	-1.75065	0.00025666	0.00490382	1
Pus10	-0.507815	0.00778726	0.135643	1				Srsf10	0.727961	1.27691e-05	0.000277339	0.3393				Slc17a3	-1.92671	2.82927e-06	5.85017e-05	0.0751793				Sertad4	-1.92128	0.000257785	0.00492024	1
Havcr2	1.63491	0.00776691	0.135643	1				C79130	2.18123	1.28684e-05	0.000279208	0.341939				Ccdc17	-1.47674	2.84368e-06	5.87391e-05	0.0755622				Bap1	0.632654	0.000258403	0.00492696	1
Krt7	1.35827	0.00776071	0.135643	1				Syt11	-1.33726	1.29867e-05	0.000281485	0.345082				Ccdc181	-1.06517	2.86901e-06	5.92015e-05	0.0762355				Rbm48	0.781348	0.000258695	0.00492744	1
Mcam	0.975438	0.00778118	0.135643	1				Gnpat	1.14669	1.31617e-05	0.000284984	0.349732				Zfp622	1.26246	2.9013e-06	5.98062e-05	0.0770934				4930579F01Rik	-2.08927	0.000260021	0.00494762	1
Ranbp10	-0.800909	0.007791	0.135643	1				ENSMUSG00000110459	2.4135	1.32275e-05	0.000286115	0.351481				Lrrc3	-1.43496	2.90433e-06	5.98072e-05	0.077174				Ihh	-1.91652	0.000260748	0.00495127	1
Clip2	1.26113	0.00779374	0.135643	1				Sez6l2	-1.31544	1.32575e-05	0.000286471	0.352279				Smo	-1.40903	2.91223e-06	5.99077e-05	0.0773838				Hoxb3os	-1.24203	0.000260687	0.00495127	1
Arg1	-0.789101	0.00782575	0.135644	1				Stxbp6	1.35848	1.32923e-05	0.000286831	0.353203				ENSMUSG00000111740	2.82365	2.91808e-06	5.99077e-05	0.0775392				Timm17a	0.981553	0.000261605	0.00496246	1
Gpr132	1.82222	0.0078209	0.135644	1				Cplx2	-1.52899	1.33014e-05	0.000286831	0.353444				Dcaf17	-1.17565	2.92046e-06	5.99077e-05	0.0776023				Gm44434	2.2771	0.000263349	0.00499042	1
Sgk3	-0.781147	0.00782027	0.135644	1				Supt7l	1.24451	1.3326e-05	0.000286921	0.354099				Ager	2.61748	2.92116e-06	5.99077e-05	0.0776211				Slc29a3	-1.48358	0.000268844	0.00507511	1
4930506C21Rik	-1.48219	0.00782199	0.135644	1				Usp9y	-3.27413	1.33328e-05	0.000286921	0.354279				Tnfaip6	2.46833	2.97233e-06	6.08477e-05	0.0789807				Avpr1a	1.30464	0.000268378	0.00507511	1
Cdk11b	0.682019	0.00785274	0.135973	1				Tbx3	1.809	1.33612e-05	0.000287238	0.355033				Cdk9	1.04146	2.97306e-06	6.08477e-05	0.0790002				Zranb3	-1.07304	0.000268848	0.00507511	1
Tagln2	1.39559	0.00787416	0.136205	1				Inpp1	1.31969	1.34706e-05	0.000289295	0.35794				Rexo4	-0.848899	2.98985e-06	6.11288e-05	0.0794463				Tmsb10	-2.26728	0.000268914	0.00507511	1
1810043G02Rik	-0.60306	0.00792005	0.136601	1				Hpca	-2.18733	1.35005e-05	0.000289643	0.358736				Olfr1033	3.00532	3.01675e-06	6.16104e-05	0.080161				Gm17029	2.08592	0.000271192	0.00511288	1
Enpp1	-0.858474	0.00792655	0.136601	1				2810459M11Rik	1.15879	1.35562e-05	0.000290541	0.360215				Abcd3	-1.33686	3.01955e-06	6.16104e-05	0.0802354				Nsmce2	1.04866	0.00027515	0.00518222	1
Mill2	1.24474	0.0079091	0.136601	1				Cbx5	1.09761	1.36226e-05	0.000291667	0.361979				C730036E19Rik	-2.33971	3.02711e-06	6.1702e-05	0.0804363				Oas1c	-1.23688	0.000276489	0.0051916	1
Taok3	-1.08917	0.00792928	0.136601	1				Gm38319	2.20518	1.37212e-05	0.00029348	0.364599				1700124L16Rik	3.42013	3.05079e-06	6.21215e-05	0.0810655				Ikbkg	0.930662	0.000276402	0.0051916	1
Mphosph6	0.790627	0.00794157	0.136674	1				Col1a1	-2.38733	1.39485e-05	0.000297937	0.370638				Bex4	2.18858	3.07432e-06	6.25372e-05	0.0816909				Tirap	1.30355	0.00027638	0.0051916	1
Gm4795	-1.36223	0.00797174	0.137054	1				Gm44851	2.27226	1.39694e-05	0.000297937	0.371194				Lhfp	1.8407	3.11284e-06	6.32565e-05	0.0827143				G530011O06Rik	-1.94656	0.000277151	0.00519876	1
Tpd52l1	-0.847813	0.00798059	0.137067	1				Fabp4	-1.4288	1.3972e-05	0.000297937	0.371264				Fig4	-0.890169	3.13834e-06	6.37102e-05	0.0833919				Pla2g12a	1.40246	0.000278535	0.00521415	1
Fam46c	-1.22826	0.00801794	0.13757	1				AU021092	-1.74656	1.41093e-05	0.00030056	0.374911				Slc25a35	-1.39816	3.14992e-06	6.38806e-05	0.0836996				Lrrn4	-2.24228	0.000278341	0.00521415	1
Farsa	0.600097	0.00805922	0.137999	1				Ccsap	-2.2365	1.44249e-05	0.000306973	0.383298				Gm42929	2.52548	3.16836e-06	6.41897e-05	0.0841897				Efhc1	-1.98152	0.000279148	0.00522035	1
Fhod1	0.911798	0.00805908	0.137999	1				Spns2	1.35171	1.44548e-05	0.000307254	0.384093				Fbxl21	-1.57068	3.17545e-06	6.42685e-05	0.0843782				Eif5	0.865521	0.00028054	0.00524109	1
Prelid2	-0.779093	0.00808125	0.138237	1				Fktn	1.05486	1.44719e-05	0.000307254	0.384548				Zfp653	1.05646	3.20961e-06	6.48943e-05	0.0852858				Gm43300	1.38802	0.000281226	0.00524861	1
Esrrg	-1.42534	0.00812391	0.138826	1				Itga2b	-1.18463	1.44909e-05	0.000307254	0.385052				Acat1	-1.6958	3.23526e-06	6.52956e-05	0.0859674				Tspan17	-1.56138	0.000282121	0.00525471	1
D7Bwg0826e	1.4483	0.00813743	0.138918	1				1700017B05Rik	-1.88964	1.44964e-05	0.000307254	0.385198				AI464131	-1.19283	3.23597e-06	6.52956e-05	0.0859861				Gm21284	-2.28999	0.000281972	0.00525471	1
Dph2	0.682518	0.00816469	0.13923	1				Spp1	-2.62766	1.45953e-05	0.000309038	0.387825				Six5	-1.02027	3.25854e-06	6.56849e-05	0.0865859				Hopxos	1.58354	0.000282706	0.00525505	1
Bnip3l-ps	-0.72112	0.00817214	0.13923	1				Dcun1d4	1.22236	1.46193e-05	0.000309237	0.388465				Chka	1.44306	3.28783e-06	6.62088e-05	0.0873642				Gm16537	2.06086	0.00028262	0.00525505	1
3110082I17Rik	0.781379	0.00819022	0.139398	1				Map3k8	-1.96222	1.46558e-05	0.000309423	0.389433				Dnajc12	-1.74141	3.34126e-06	6.72173e-05	0.088784				Ly6e	-2.11395	0.000283096	0.005257	1
Pnrc1	-1.00743	0.00822195	0.139798	1				Gdap2	1.09203	1.46575e-05	0.000309423	0.389479				4921531C22Rik	-1.37595	3.38672e-06	6.80323e-05	0.0899919				Aco2	0.980012	0.000283864	0.005266	1
Tomm40l	0.792765	0.00824824	0.140097	1				Pqlc1	1.69521	1.47047e-05	0.000310109	0.390734				Klf2	1.87226	3.38856e-06	6.80323e-05	0.0900407				Gm12663	0.881246	0.000284304	0.00526888	1
Pisd-ps1	1.15745	0.00825605	0.140097	1				Tmem55b	-1.04744	1.49878e-05	0.000315632	0.398256				Tmem87b	1.53954	3.45261e-06	6.92489e-05	0.0917427				Cdh4	1.81896	0.00028712	0.00531573	1
Gem	-0.972624	0.00827602	0.140296	1				5330417C22Rik	-2.2047	1.49966e-05	0.000315632	0.398489				Pde9a	-1.97787	3.46767e-06	6.94816e-05	0.092143				Lama1	-1.51073	0.000288588	0.00533291	1
Relb	1.61699	0.00831109	0.14033	1				Ube2ql1	-2.06745	1.50463e-05	0.000316362	0.399809				Ggt5	1.53239	3.48246e-06	6.97084e-05	0.092536				Dusp28	1.19841	0.000288623	0.00533291	1
Samd8	-1.00209	0.00830123	0.14033	1				Ap2a2	0.843707	1.51949e-05	0.000319168	0.403759				Zfp661	-1.39521	3.51258e-06	7.0241e-05	0.0933362				Slc25a35	-1.03073	0.000289412	0.00533682	1
Oasl2	1.37227	0.00829391	0.14033	1				Gtse1	-2.56651	1.53244e-05	0.000321569	0.4072				Actn1	-1.44232	3.53395e-06	7.0598e-05	0.0939041				Blnk	-2.03628	0.000289324	0.00533682	1
Ric1	-0.749207	0.00831116	0.14033	1				Mir1247	-3.2696	1.53757e-05	0.000322324	0.408564				Foxa1	-1.34107	3.61149e-06	7.20752e-05	0.0959644				Pold2	-1.11592	0.00029186	0.00537661	1
Snhg4	0.929373	0.00837621	0.141288	1				Rcn3	-1.47503	1.54258e-05	0.000323052	0.409894				ENSMUSG00000110659	-3.11053	3.6384e-06	7.25402e-05	0.0966796				Asb2	-1.90954	0.000292223	0.00537795	1
Hsd11b1	-0.808037	0.00842067	0.141736	1				Jun	-1.91399	1.54577e-05	0.000323398	0.410741				Dnajb4	-1.13918	3.65451e-06	7.2789e-05	0.0971077				Hist1h4i	-1.56213	0.00029302	0.00538718	1
Gls2	-0.731376	0.00842626	0.141736	1				Ubtd2	-1.73142	1.55122e-05	0.000324217	0.412189				Prr7	2.5422	3.67431e-06	7.31107e-05	0.0976337				Nt5dc2	-0.957091	0.000293307	0.00538718	1
Cyp8b1	-1.35923	0.00842782	0.141736	1				Sepsecs	1.15729	1.5551e-05	0.000324707	0.413222				Hlcs	-1.37245	3.72342e-06	7.40146e-05	0.0989388				Ccl4	-2.41404	0.000296275	0.00543093	1
Pik3c3	-0.664079	0.00844213	0.141836	1				4921531C22Rik	1.27569	1.58395e-05	0.000330402	0.420887				Aif1l	2.54102	3.73331e-06	7.41377e-05	0.0992016				Pdia6	-1.21011	0.000296219	0.00543093	1
Igkv8-30	-1.80685	0.00854204	0.143373	1				Rdh13	0.884207	1.58752e-05	0.000330813	0.421835				Zbtb46	1.11178	3.74479e-06	7.42921e-05	0.0995066				Fancg	-0.991783	0.000297562	0.00543963	1
Sdc2	-0.65506	0.00856182	0.143373	1				Usp29	-2.51064	1.58906e-05	0.000330813	0.422244				Bcs1l	-1.39425	3.76792e-06	7.4677e-05	0.100121				Dis3	0.985339	0.000297817	0.00543963	1
Mospd1	-0.577366	0.00855545	0.143373	1				Lig3	1.34131	1.59244e-05	0.000331189	0.423143				Gm10614	-2.08828	3.79755e-06	7.519e-05	0.100909				Zrsr1	1.09861	0.000297925	0.00543963	1
Slc19a2	-0.757355	0.00856743	0.143373	1				Mus81	1.17385	1.60018e-05	0.000332163	0.4252				Tfdp1	-1.19951	3.82026e-06	7.55651e-05	0.101512				B430219N15Rik	1.56104	0.000297348	0.00543963	1
Uggt1	0.771642	0.00858312	0.143495	1				Gm4735	1.24272	1.60027e-05	0.000332163	0.425224				Slc10a6	2.66245	3.82456e-06	7.55756e-05	0.101626				Mfsd7b	0.899209	0.000298558	0.00544046	1
1700092C10Rik	1.5157	0.00859204	0.143502	1				Btc	-2.42896	1.61389e-05	0.000334661	0.428844				Dusp12	-1.52878	3.85688e-06	7.61391e-05	0.102485				Gm11342	2.20566	0.000298538	0.00544046	1
Gm7809	1.04077	0.00860243	0.143534	1				Cebpg	1.47423	1.61729e-05	0.000335035	0.429747				Pvr	1.05765	3.94454e-06	7.77931e-05	0.104814				Ppp4r2	0.695925	0.000299203	0.00544684	1
Aass	-0.952531	0.00863158	0.143597	1				Rhpn2	-1.57038	1.63007e-05	0.000337352	0.433143				Ube2g2	1.22066	3.96936e-06	7.82057e-05	0.105474				Naprt	-0.876606	0.000300142	0.00545049	1
Gm20319	-0.853395	0.00861964	0.143597	1				Tubb4a	-2.27489	1.65305e-05	0.000341771	0.439248				Snord69	2.81736	4.04975e-06	7.96802e-05	0.10761				Etf1	0.805931	0.00029971	0.00545049	1
Gm45242	-1.48362	0.00862778	0.143597	1				Dvl1	0.795997	1.67452e-05	0.000345871	0.444954				Khdrbs3	-1.36957	4.05214e-06	7.96802e-05	0.107674				Prkcb	-1.89252	0.000300286	0.00545049	1
Polr1e	0.816021	0.00867163	0.143761	1				Ndrg3	1.2125	1.68158e-05	0.000346944	0.446829				Cxx1b	1.24581	4.08354e-06	8.0219e-05	0.108508				Hsp90b1	-1.07884	0.000301165	0.00546109	1
Gabre	1.48192	0.00866952	0.143761	1				Rbp1	-2.58936	1.68301e-05	0.000346944	0.447209				Borcs6	1.23165	4.08843e-06	8.02365e-05	0.108638				Sri	-0.703014	0.000303135	0.00548607	1
Selenoo	-0.728348	0.00867528	0.143761	1				Epb41l4aos	-1.29503	1.7024e-05	0.000350597	0.452361				Gadd45a	2.13179	4.1619e-06	8.15984e-05	0.11059				Etaa1	-0.709455	0.000302908	0.00548607	1
Gm11788	-1.11048	0.00865827	0.143761	1				Tepsin	0.85363	1.70514e-05	0.000350819	0.453089				Tnfrsf19	-1.84512	4.21241e-06	8.25081e-05	0.111932				Mob3a	-1.24356	0.000304308	0.00550192	1
42983	1.00719	0.00873183	0.144417	1				Gm15491	-2.23255	1.71071e-05	0.00035146	0.45457				Slc22a26	2.94605	4.23957e-06	8.29591e-05	0.112654				Tmem19	-0.866743	0.000305459	0.00551733	1
9330121J05Rik	-0.917752	0.00873194	0.144417	1				St8sia3	-1.64361	1.71159e-05	0.00035146	0.454803				Pex1	-1.12895	4.27164e-06	8.35051e-05	0.113506				Nadk2	-0.917483	0.00030796	0.00555708	1
Tnfrsf9	1.9746	0.00875959	0.144734	1				8430429K09Rik	1.46964	1.7157e-05	0.000351962	0.455897				Fgd4	-1.22571	4.29657e-06	8.39107e-05	0.114168				Wnt4	-1.50422	0.000308589	0.00556301	1
Fbxo44	-0.688313	0.0088329	0.145803	1				Xkr9	1.59289	1.72164e-05	0.000352836	0.457475				Marveld2	-1.19516	4.31278e-06	8.41454e-05	0.114599				Gm2602	-1.53437	0.000309114	0.00556705	1
42800	-0.909323	0.00884299	0.145828	1				Dnm1	-1.95418	1.72401e-05	0.000352979	0.458105				Rassf6	-1.12069	4.31883e-06	8.41815e-05	0.11476				Tk1	-1.16389	0.000310724	0.00559061	1
Zfp651	0.851682	0.00888815	0.14643	1				Atp1a2	-1.55973	1.74449e-05	0.000356824	0.463545				Tc2n	2.58927	4.36268e-06	8.49536e-05	0.115925				Dmxl1	1.13669	0.000311977	0.00560771	1
Adgrg5	1.96964	0.0089144	0.14672	1				Calcrl	1.53014	1.74686e-05	0.000356962	0.464175				Cytip	2.70628	4.39304e-06	8.54619e-05	0.116732				Fam219b	-0.889498	0.000313529	0.00562049	1
Ehd4	0.919382	0.00892539	0.146759	1				Fam46c	-1.98816	1.75227e-05	0.000357722	0.465614				Gnpat	-1.20725	4.5026e-06	8.75084e-05	0.119643				Sfn	-2.04397	0.000313599	0.00562049	1
Cyp2b10	-1.49374	0.00895733	0.146999	1				Klf4	-1.8314	1.76191e-05	0.000359342	0.468176				Nr2f2	-1.50347	4.56269e-06	8.85904e-05	0.12124				Pnmal2	-1.68635	0.000313447	0.00562049	1
Mat2b	-0.605543	0.0089559	0.146999	1				Lmtk3	-2.27579	1.77088e-05	0.000360822	0.470559				Bmper	3.34839	4.57172e-06	8.86799e-05	0.12148				Ptafr	-2.03667	0.000315546	0.00564993	1
Dnajb9	0.972509	0.00905074	0.147798	1				Prkar1b	-2.00729	1.7732e-05	0.000360944	0.471174				Tmem63b	-1.07587	4.58751e-06	8.89001e-05	0.121899				Gm43569	1.62006	0.000317371	0.00567711	1
Kcnab3	-1.21028	0.00907732	0.147798	1				Acsl6	-1.94651	1.79316e-05	0.000364655	0.476477				Gpsm1	1.74633	4.5947e-06	8.89536e-05	0.12209				Kcnq5	-1.7998	0.000318002	0.0056829	1
Txndc11	0.707018	0.00909354	0.147798	1				Fez1	-1.77192	1.80532e-05	0.000366773	0.479708				ENSMUSG00000110597	-3.28899	4.64172e-06	8.97772e-05	0.12334				Ranbp17	1.67373	0.000318843	0.00569244	1
Chka	-0.810516	0.00903291	0.147798	1				Vcam1	-2.47072	1.81521e-05	0.000368428	0.482337				Havcr2	2.80595	4.76096e-06	9.19949e-05	0.126508				Rad51c	-1.87304	0.000319697	0.00570219	1
Rab17	-1.03457	0.0091018	0.147798	1				Serpinb6b	-2.37842	1.82461e-05	0.00036998	0.484835				Mettl3	-1.32247	4.82476e-06	9.31378e-05	0.128203				Thnsl2	-0.897516	0.000321341	0.00572599	1
Cyp3a13	-0.905535	0.00909108	0.147798	1				Folr2	-1.90161	1.82944e-05	0.000370602	0.486118				Lactb2	-1.42144	4.83419e-06	9.32301e-05	0.128454				Ch25h	-2.71106	0.000321871	0.00572992	1
Tbc1d2	1.07123	0.0090238	0.147798	1				Cblb	-1.4174	1.83275e-05	0.000370862	0.486998				Gm10644	-1.75829	4.86359e-06	9.3707e-05	0.129235				Mrps31	0.982473	0.000324023	0.00576269	1
Dbp	1.47802	0.00909828	0.147798	1				Caly	-2.30747	1.83424e-05	0.000370862	0.487396				Cnot8	-1.41778	4.93147e-06	9.49236e-05	0.131039				Stard7	0.858364	0.000326877	0.00580788	1
Fbp1	-0.730402	0.00907878	0.147798	1				Cnksr3	-1.68597	1.83674e-05	0.00037101	0.488057				Uvrag	1.21017	5.03025e-06	9.67322e-05	0.133664				Sectm1a	-2.35142	0.000327934	0.00582107	1
Zfas1	-1.02582	0.00905591	0.147798	1				Nufip1	-1.16506	1.844e-05	0.000372121	0.489988				Gm43300	1.71273	5.06345e-06	9.72775e-05	0.134546				Aldh1a2	-2.28095	0.000328859	0.0058319	1
Gm14286	0.905255	0.00907298	0.147798	1				Nav2	1.53394	1.85002e-05	0.000372968	0.491586				Aifm2	0.900967	5.08863e-06	9.76677e-05	0.135215				Pigt	-0.908804	0.000330946	0.00586329	1
Gm14703	-1.20712	0.00911177	0.147818	1				Ap3m1-ps	1.89948	1.85174e-05	0.000372968	0.492045				Fgd6	-1.65265	5.09853e-06	9.77641e-05	0.135478				Keg1	-1.5672	0.000332056	0.00587732	1
1700040L02Rik	-0.770751	0.00912612	0.147909	1				Slx1b	1.13862	1.86575e-05	0.000375432	0.495768				Gm44096	-2.32812	5.17807e-06	9.91943e-05	0.137592				Ift122	-0.981463	0.000333981	0.00590576	1
Zdhhc20	-0.657774	0.00917067	0.148231	1				Akap6	-2.3287	1.86889e-05	0.000375705	0.496603				Unc45a	1.07761	5.23208e-06	0.00010008	0.139027				Tax1bp1	0.829524	0.000336146	0.00593836	1
Nox4	-0.974266	0.00915935	0.148231	1				Dnm3	-1.73123	1.88463e-05	0.000378506	0.500783				Fn3krp	-1.69182	5.23429e-06	0.00010008	0.139086				Zmynd8	-1.00979	0.000338194	0.00596885	1
Scaper	-0.832117	0.00918358	0.148231	1				A730036I17Rik	-1.82018	1.9062e-05	0.000382475	0.506516				Lipa	-1.21202	5.24348e-06	0.00010016	0.13933				Gm45190	-1.9299	0.000340288	0.00600009	1
Gm13341	0.878176	0.00919535	0.148231	1				Atoh8	-1.75719	1.9148e-05	0.000383834	0.5088				Mettl4	-1.30205	5.29735e-06	0.000101093	0.140761				Azin2	-1.42271	0.00034398	0.00605942	1
Gm17597	1.7008	0.00919841	0.148231	1				Msh5	-1.88917	1.91992e-05	0.000384331	0.510161				Slc30a5	-0.99789	5.38243e-06	0.000102619	0.143022				Rnf32	-1.43708	0.00034727	0.00611156	1
Gm44243	-1.40995	0.00918049	0.148231	1				Acbd4	1.56847	1.92092e-05	0.000384331	0.510428				Fam46a	1.43033	5.40838e-06	0.000103016	0.143711				Fam107b	-0.913947	0.000348726	0.00612553	1
2310057M21Rik	0.762959	0.00926378	0.149143	1				Mettl16	1.08879	1.93905e-05	0.000387589	0.515244				Siae	-1.01539	5.46693e-06	0.000104032	0.145267				Msl3l2	-1.18525	0.000348403	0.00612553	1
Npas2	-1.46022	0.00935511	0.150471	1				Ackr2	-2.25971	1.95244e-05	0.000389895	0.518801				Rhbdf2	1.93153	5.49084e-06	0.000104389	0.145903				Chdh	-1.26329	0.000349379	0.00613118	1
Col11a2	1.07024	0.00937056	0.150577	1				Fam20c	1.13534	1.95446e-05	0.000389929	0.519339				Acot3	-2.85939	5.54076e-06	0.000105238	0.147229				Gm6768	1.41427	0.00035056	0.00614609	1
Vsig10l	1.01933	0.00943386	0.15145	1				Gm45138	-2.38117	1.99606e-05	0.000397853	0.530394				Rufy3	-1.1847	5.56096e-06	0.000105521	0.147766				Rsl1d1	0.938023	0.000352327	0.00617122	1
Tspan12	-0.647422	0.00947232	0.151781	1				Zfp626	1.10198	2.0002e-05	0.000398147	0.531493				Zfp719	-1.63697	5.57785e-06	0.000105742	0.148215				Acaa1a	-1.0715	0.00035514	0.00620875	1
ENSMUSG00000110588	-1.56435	0.00946516	0.151781	1				Zfp219	1.59493	2.00132e-05	0.000398147	0.53179				Tbc1d32	-1.3106	5.65007e-06	0.00010701	0.150134				Hist1h1d	-2.26395	0.000354949	0.00620875	1
Ube2d1	-0.472343	0.00951596	0.152336	1				Gm42743	2.32911	2.00763e-05	0.000399025	0.533466				Wsb2	1.08724	5.667e-06	0.000107176	0.150584				Tap2	-1.69306	0.00035612	0.00622	1
B930025P03Rik	-1.45387	0.00954597	0.152672	1				Gm38345	1.57349	2.01479e-05	0.000400071	0.535369				Paics	1.06257	5.66953e-06	0.000107176	0.150651				Elmo1	-1.90961	0.000356547	0.00622159	1
Prkd3	-0.753353	0.00958296	0.153034	1				Gpr88	-2.22142	2.04936e-05	0.000406553	0.544556				Cops7b	-1.26933	5.7071e-06	0.000107785	0.151649				Wdr41	-0.584792	0.000358547	0.00625061	1
Siglech	1.86755	0.00958659	0.153034	1				Arhgap27os2	-2.86998	2.06938e-05	0.000410138	0.549875				Lpar1	1.45448	5.79376e-06	0.000109318	0.153952				Gm6614	-2.29455	0.000360378	0.00627071	1
Slc16a1	-0.670739	0.00960388	0.153166	1				Marcksl1-ps4	2.98481	2.07756e-05	0.000411373	0.552049				Hmgcs2	-1.66605	5.80545e-06	0.000109405	0.154262				Gm45222	1.57451	0.000360221	0.00627071	1
Syne4	1.2667	0.00961897	0.153262	1				Tubb3	-2.64925	2.09775e-05	0.000414981	0.557415				Gm26982	1.62019	5.8114e-06	0.000109405	0.15442				Fastkd1	1.06524	0.000363382	0.00631704	1
Itgax	1.96375	0.00966641	0.153729	1				Gm16332	0.998187	2.11741e-05	0.000418366	0.56264				Mgll	-1.9425	5.81472e-06	0.000109405	0.154509				Glt28d2	1.01195	0.000367109	0.00637585	1
Rpap2	-0.600786	0.00966547	0.153729	1				Klhdc8b	-1.77187	2.11884e-05	0.000418366	0.563017				Gm7652	-2.43261	5.86878e-06	0.000110319	0.155945				S100pbp	1.08352	0.000372482	0.0064631	1
Cdk5rap3	0.588713	0.00970289	0.154165	1				Lsamp	-1.51704	2.18678e-05	0.000431376	0.58107				Ppp4r4	1.6637	5.88854e-06	0.000110587	0.15647				Nhlrc1	-0.887627	0.000373949	0.00648249	1
Nsmce2	-0.74611	0.00974597	0.15456	1				Nrgn	-1.90181	2.20183e-05	0.00043394	0.58507				Tcaf1	1.26447	5.93129e-06	0.000111285	0.157606				Pced1a	-0.969092	0.00037559	0.00650484	1
Sirpb1a	1.7706	0.00974498	0.15456	1				8430408G22Rik	-3.02484	2.21153e-05	0.000435444	0.587648				Isoc1	-0.978582	5.96325e-06	0.00011178	0.158456				Engase	-0.886085	0.000376474	0.00651406	1
Hspa4l	1.07091	0.00976954	0.154789	1				Eef1a2	-2.11368	2.21593e-05	0.000435904	0.588818				Ifit1bl2	-2.50686	5.99605e-06	0.00011229	0.159327				Tsen54	0.853779	0.000377225	0.00651487	1
Rfc5	-0.712878	0.00979065	0.154835	1				Ftsj3	1.52566	2.22298e-05	0.000436882	0.59069				Nek6	-0.939341	6.00168e-06	0.000112291	0.159477				Aox2	-2.40719	0.00037718	0.00651487	1
Prpf18	-0.564832	0.00978521	0.154835	1				Dync2li1	-1.61787	2.24756e-05	0.000441301	0.597222				Stat5a	-0.907821	6.07655e-06	0.000113586	0.161466				Igkv3-2	2.56747	0.000377657	0.00651626	1
Gar1	0.69972	0.00981112	0.155014	1				Cyb5d1	1.56024	2.2536e-05	0.000442075	0.598827				Tnfaip8l1	-1.85456	6.14692e-06	0.000114794	0.163336				Nupr1	-2.1272	0.000378435	0.0065236	1
Syt11	0.77399	0.00983721	0.155281	1				Orc3	1.00277	2.31086e-05	0.000452886	0.614043				Hsd17b1	-2.64094	6.21866e-06	0.000116026	0.165242				Pus10	0.677289	0.000379809	0.00653611	1
Nav1	0.920405	0.00995323	0.155395	1				Arhgef10	1.17057	2.31453e-05	0.000453184	0.615018				Gpx3	1.96471	6.23489e-06	0.00011622	0.165673				1600014C10Rik	-1.09294	0.000379867	0.00653611	1
Steap4	0.933358	0.00992361	0.155395	1				Cyp2c55	-1.60035	2.32121e-05	0.00045407	0.616793				Mlec	-1.30477	6.29614e-06	0.000117253	0.167301				Hdac9	-1.98038	0.000383481	0.00659216	1
Tnfrsf12a	1.08314	0.00991899	0.155395	1				Tfcp2	1.3019	2.32357e-05	0.000454109	0.617419				F830016B08Rik	-1.8368	6.33066e-06	0.000117787	0.168218				Lrsam1	-0.740018	0.000383986	0.00659472	1
Slc39a7	0.911902	0.00989278	0.155395	1				Cntnap2	-2.75238	2.32873e-05	0.000454697	0.618791				Nxpe2	-1.5688	6.34207e-06	0.000117812	0.168521				Cab39	0.857744	0.000384473	0.00659696	1
Fam198b	1.32401	0.00995426	0.155395	1				Rnf135	1.0746	2.38654e-05	0.000465552	0.634151				Cdan1	1.01115	6.34374e-06	0.000117812	0.168566				Reep6	-1.05515	0.000386693	0.00662892	1
Edem1	0.62193	0.00993934	0.155395	1				Hspb2	-2.70444	2.40457e-05	0.000468636	0.638943				Leng9	1.63584	6.40883e-06	0.00011891	0.170296				Cs	0.853883	0.000387813	0.00664197	1
Tespa1	1.83501	0.00994992	0.155395	1				Spock3	-2.1886	2.41311e-05	0.000469861	0.641211				Ube2s	1.03626	6.42822e-06	0.00011916	0.170811				Lyve1	1.98304	0.00038989	0.00667138	1
Decr2	-0.768574	0.00989811	0.155395	1				Ppp2r5e	1.45941	2.41532e-05	0.000469861	0.641799				Gm38077	2.08114	6.44721e-06	0.000119401	0.171315				Phkb	-0.691509	0.000390559	0.00667664	1
Txnip	-0.889402	0.00990561	0.155395	1				Acp7	-2.73165	2.4207e-05	0.000470196	0.643229				Fubp1	-1.37352	6.45671e-06	0.000119467	0.171568				Daglb	-0.621412	0.000391229	0.00668193	1
Lrfn4	1.24711	0.00988664	0.155395	1				Six4	-3.21028	2.4215e-05	0.000470196	0.643442				Gm5540	-1.68235	6.47065e-06	0.000119615	0.171938				Hpgd	-1.12555	0.000392861	0.00669744	1
Fez2	0.59831	0.00994408	0.155395	1				P4htm	-1.79148	2.42927e-05	0.000471127	0.645505				Tyk2	-1.19082	6.51052e-06	0.000120241	0.172997				6230400D17Rik	1.43941	0.000392817	0.00669744	1
Ctsf	-0.73488	0.00988467	0.155395	1				Igip	0.98592	2.43125e-05	0.000471127	0.646031				C1qtnf6	1.60884	6.53461e-06	0.000120575	0.173638				Antxr2	-0.757757	0.000395558	0.00673722	1
Bhlhe40	1.04427	0.00998131	0.155674	1				Scg2	-1.9813	2.43301e-05	0.000471127	0.646499				Gm9967	-2.75625	6.64781e-06	0.000122551	0.176645				Heca	1.51086	0.000396397	0.00674531	1
Dsc2	-0.791777	0.0100176	0.156097	1				Clec3b	-2.10169	2.44583e-05	0.000473175	0.649906				Slc39a9	-1.1679	6.67327e-06	0.000122907	0.177322				Abcb11	-0.883755	0.000397623	0.00675995	1
Ccl2	1.96614	0.0100454	0.156386	1				Frat2	-1.90463	2.45247e-05	0.000473973	0.651671				Igip	-1.05357	6.7323e-06	0.000123881	0.178891				Lgals1	-2.24052	0.000399601	0.00678736	1
Creb3l1	1.05368	0.0100846	0.156708	1				Hs3st6	2.03094	2.45445e-05	0.000473973	0.652197				Sik1	2.27329	6.76261e-06	0.000124245	0.179696				4921539E11Rik	-2.03362	0.000402192	0.00681885	1
Mcf2l	1.10487	0.0100831	0.156708	1				Ncam1	-1.95552	2.4604e-05	0.000474685	0.653777				Casd1	-1.10129	6.76452e-06	0.000124245	0.179747				Gm6781	-2.04669	0.000402164	0.00681885	1
Card9	1.6962	0.0101014	0.156826	1				Celf5	-2.18497	2.46471e-05	0.000475082	0.654922				Gm24119	2.44426	6.78051e-06	0.000124425	0.180172				Pgghg	-1.06591	0.000403015	0.00682655	1
Gm13387	1.88443	0.0101645	0.157661	1				Celf3	-2.73868	2.4804e-05	0.000477669	0.659091				Cdpf1	1.99018	6.80675e-06	0.000124792	0.180869				Gm14150	-1.49651	0.000404236	0.00684098	1
1700113H08Rik	-1.31045	0.0102152	0.158183	1				Dmxl1	1.32961	2.50917e-05	0.000482769	0.666737				Ifrd2	-1.14474	6.88737e-06	0.000126155	0.183011				Slc39a10	-1.09795	0.000405607	0.00685791	1
Trim10	-1.84185	0.0102168	0.158183	1				Trappc13	0.957029	2.52326e-05	0.000484926	0.67048				Gm37339	-2.43877	6.93027e-06	0.000126825	0.184151				Rubie	2.52439	0.000406446	0.00686582	1
Suds3	-0.623955	0.0102302	0.158247	1				Neat1	1.19574	2.52498e-05	0.000484926	0.670939				Gm15506	-1.89709	7.03287e-06	0.000128585	0.186877				Cnpy3	-0.91406	0.000407005	0.006869	1
Arl4d	-1.3094	0.010269	0.158702	1				Ppp2r3d	-0.823273	2.55622e-05	0.000490477	0.679238				Plpp1	1.31063	7.05968e-06	0.000128958	0.18759				Pdzd2	-1.14056	0.000408394	0.00688617	1
Gm20634	1.22337	0.0102793	0.158717	1				Ip6k2	-1.59823	2.57419e-05	0.000493446	0.684015				Ddx60	-1.50917	7.14178e-06	0.000130339	0.189771				Lhpp	1.1135	0.000409325	0.00689557	1
Ccnb1	-1.94815	0.0102946	0.158808	1				Creb3l2	1.55679	2.57637e-05	0.000493446	0.684594				Ralgps2	-1.10102	7.17237e-06	0.000130778	0.190584				Anxa2	-1.72622	0.00041757	0.00702807	1
Cdkl3	0.951941	0.0103076	0.158865	1				Ern1	1.52087	2.58898e-05	0.000495043	0.687944				Sepsecs	-1.20227	7.18458e-06	0.000130882	0.190909				Nptx1	-2.40792	0.000421671	0.00709066	1
Tnc	1.57562	0.0103278	0.159031	1				Nsg2	-2.18526	2.58941e-05	0.000495043	0.688059				Gm16230	-1.55673	7.24302e-06	0.000131827	0.192462				Micu2	-1.26853	0.000422617	0.00709368	1
Daglb	-0.448666	0.0103472	0.159186	1				1700029I15Rik	-1.45933	2.60784e-05	0.000498115	0.692956				B230377A18Rik	1.68361	7.28983e-06	0.000132559	0.193705				Gm6792	2.44018	0.000422253	0.00709368	1
9530077C05Rik	-1.64794	0.0103737	0.159389	1				Klf6	-2.0216	2.61595e-05	0.000499211	0.695111				Gtf2i	-1.3074	7.43064e-06	0.000134962	0.197447				Dnhd1	-1.53201	0.000425225	0.007131	1
Gm12781	-0.765096	0.0103792	0.159389	1				Sncaip	-1.62959	2.66436e-05	0.000507988	0.707973				Gm12602	-2.88868	7.43547e-06	0.000134962	0.197575				Gad1	-1.69914	0.000425835	0.00713476	1
Kat2b	-0.705338	0.0103978	0.159431	1				Bambi	-1.28107	2.66818e-05	0.000508257	0.708989				Trpm1	-3.05671	7.4802e-06	0.000135651	0.198764				Gm45548	2.10233	0.00042647	0.00713894	1
Ano9	1.68568	0.0104008	0.159431	1				Galnt13	-2.55503	2.69243e-05	0.000512414	0.715433				Tmco6	1.25008	7.52307e-06	0.000136306	0.199903				Tmem175	-0.646719	0.000426934	0.00714024	1
Xlr3a	1.63782	0.0104674	0.160308	1				Svil	1.399	2.69796e-05	0.000512853	0.716901				Btbd19	1.69257	7.60093e-06	0.000137592	0.201972				Hist1h2be	-1.69861	0.000429734	0.00718059	1
Snrpf	0.665478	0.0105	0.160606	1				Slc6a1	-2.24106	2.7e-05	0.000512853	0.717445				ENSMUSG00000110444	-1.48059	7.83477e-06	0.000141697	0.208186				Cidea	2.11887	0.000432587	0.00722174	1
Fyttd1	-0.571845	0.0105153	0.160606	1				4930579G24Rik	-1.72379	2.70382e-05	0.000512853	0.718459				Asic3	2.64599	7.86998e-06	0.000142206	0.209121				Adcy3	-1.37438	0.000433569	0.00722671	1
Gstp1	-0.842057	0.0105147	0.160606	1				Gid8	0.700838	2.70528e-05	0.000512853	0.718848				Olig1	3.31248	7.91464e-06	0.000142884	0.210308				Tmf1	0.757682	0.000433665	0.00722671	1
P2rx5	1.5903	0.0105393	0.160795	1				Ywhag	1.206	2.70692e-05	0.000512853	0.719282				B230303O12Rik	2.88652	7.9314e-06	0.000142958	0.210753				Rsu1	-0.658746	0.000435309	0.00724758	1
Cfap69	1.56759	0.0105466	0.160795	1				Mllt10	1.22774	2.71819e-05	0.000514526	0.722277				Gm43481	-2.4092	7.933e-06	0.000142958	0.210796				Cideb	-0.920603	0.000435766	0.00724866	1
Slc22a26	1.64721	0.0106025	0.161503	1				Gas2	-1.58817	2.73311e-05	0.000516886	0.726242				Slx4ip	-1.22815	7.95114e-06	0.000143156	0.211278				Dnase2b	1.19843	0.000436972	0.0072557	1
AU022252	-0.64456	0.0106334	0.161538	1				Ephb1	-2.78878	2.73586e-05	0.000516942	0.726971				Cenpt	1.98877	8.0467e-06	0.000144747	0.213817				Plppr2	-1.05017	0.00043689	0.0072557	1
Gm16574	1.56956	0.0106228	0.161538	1				9030619P08Rik	-2.50872	2.73854e-05	0.000516986	0.727686				Pofut2	0.843164	8.05993e-06	0.000144755	0.214168				Entpd5	-0.636393	0.00043792	0.00726492	1
Serpina4-ps1	1.90826	0.01063	0.161538	1				Jrk	1.90344	2.74778e-05	0.000518266	0.730141				Myc	2.43161	8.0628e-06	0.000144755	0.214245				5330439B14Rik	2.63253	0.000439669	0.00728741	1
Gm22146	-1.57958	0.0106472	0.161604	1				Cstf2t	1.19648	2.76148e-05	0.000520383	0.73378				Zfp93	-1.48034	8.06882e-06	0.000144755	0.214405				Prps2	-0.867525	0.00044126	0.00729418	1
Meis1	0.670687	0.0106954	0.161645	1				Pex10	1.38158	2.78381e-05	0.000524122	0.739714				Ttll11	1.79136	8.12277e-06	0.000145593	0.215838				Tle3	-1.44151	0.000440938	0.00729418	1
Slc2a5	-0.811893	0.0106953	0.161645	1				Ptgds	-1.58755	2.79563e-05	0.000525849	0.742855				Exo5	-1.47464	8.20247e-06	0.00014689	0.217956				Zbtb33	0.860154	0.000441194	0.00729418	1
Ddx17	0.870103	0.0106819	0.161645	1				Klhl5	1.05016	2.79797e-05	0.000525849	0.743477				Zfp862-ps	-1.53773	8.21009e-06	0.000146895	0.218159				Oas1a	-2.15868	0.000442311	0.00729853	1
Ces1a	-1.22249	0.0106781	0.161645	1				Knop1	0.981398	2.81805e-05	0.00052915	0.748812				Cxxc5	-1.1597	8.25085e-06	0.000147493	0.219242				Tcrg-C1	-2.48364	0.000442095	0.00729853	1
Gm45109	-0.930043	0.0106976	0.161645	1				Gpr158	-1.9909	2.85808e-05	0.000536189	0.759449				Cyb5b	-1.15159	8.38466e-06	0.000149752	0.222797				Pkn2	0.850343	0.000444235	0.00732375	1
Flna	1.1465	0.0107275	0.161952	1				4933404O12Rik	1.68112	2.8765e-05	0.000539164	0.764343				Il17c	3.38029	8.44576e-06	0.000150709	0.224421				Adcy5	-1.12814	0.000445893	0.00734454	1
Magix	-0.953315	0.0107454	0.162078	1				Gm10501	1.56869	2.8811e-05	0.000539408	0.765566				Gm11266	-2.46872	8.51727e-06	0.00015185	0.226321				Cyb5rl	-0.867762	0.000448354	0.00737851	1
Cyp4f18	1.75052	0.0107684	0.162281	1				Fam109a	-1.22376	2.88433e-05	0.000539408	0.766423				Nadk2	-1.13179	8.56159e-06	0.000152504	0.227499				Cdkn2a	-2.52795	0.000451316	0.00742066	1
Gm12859	-1.68939	0.0108013	0.162633	1				Pus7	1.31637	2.88727e-05	0.000539408	0.767204				Tbx3	-1.84912	8.5754e-06	0.000152615	0.227866				Gm15782	2.60875	0.000452335	0.00743082	1
Pdk2	-0.80085	0.0108322	0.162953	1				Scn2b	-1.99467	2.88804e-05	0.000539408	0.767409				Lamb3	-2.13709	8.69886e-06	0.000154675	0.231146				6330408A02Rik	-1.07552	0.00045283	0.00743235	1
9430076C15Rik	1.64424	0.0108503	0.163082	1				Itm2a	-1.32711	2.91842e-05	0.000544599	0.775481				Tbc1d13	-0.91587	8.74654e-06	0.000155293	0.232413				Galnt11	-0.838856	0.00045597	0.00747726	1
B230208H11Rik	-1.01354	0.0108724	0.16323	1				Lrtm1	2.03389	2.93191e-05	0.000546633	0.779067				Sestd1	1.63037	8.74912e-06	0.000155293	0.232482				Serinc1	0.931152	0.000457883	0.00750198	1
Gm45253	-1.36669	0.0108794	0.16323	1				Slc25a29	-1.40095	2.94631e-05	0.000548831	0.782892				Zfp229	-1.2354	8.81918e-06	0.000156398	0.234343				Gm11695	1.67243	0.00045918	0.00751658	1
Amd2	0.613218	0.0109277	0.163809	1				Orc6	-1.30707	2.95386e-05	0.000549751	0.784899				Dguok	-1.18804	8.85409e-06	0.000156879	0.235271				Aifm3	-1.33475	0.000460835	0.00753701	1
Pmf1	-0.609085	0.0109653	0.164227	1				Mbp	-1.93721	2.97641e-05	0.000553167	0.790892				Obfc1	-1.16351	8.92186e-06	0.00015794	0.237072				Gulo	-1.036	0.000461504	0.00754129	1
Gm38357	1.4998	0.0109785	0.164281	1				Camkv	-2.04741	2.97746e-05	0.000553167	0.791171				Apold1	1.97877	9.11132e-06	0.000161151	0.242106				Eif1a	0.880302	0.000465834	0.00760533	1
Stx4a	0.551153	0.011019	0.164597	1				Cytip	-2.45698	2.9942e-05	0.000555787	0.795619				Wsb2-ps	1.34891	9.13659e-06	0.000161456	0.242778				Rab9	0.987716	0.000467179	0.00762058	1
ENSMUSG00000110945	0.918628	0.0110191	0.164597	1				Pip4k2b	1.49292	2.99862e-05	0.000556117	0.796793				Parp3	-1.0418	9.27544e-06	0.000163765	0.246467				Fam135a	1.31407	0.000468	0.00762724	1
Vegfa	0.691533	0.0110602	0.164921	1				Dtl	-2.16482	3.00305e-05	0.00055645	0.797971				Smco4	-1.51517	9.35416e-06	0.00016501	0.248559				Ric1	0.991907	0.000473198	0.00770518	1
Sfxn3	0.959621	0.0110575	0.164921	1				Bcl11b	-2.13917	3.02579e-05	0.000560169	0.804012				Hmgb2	2.10961	9.49867e-06	0.000167331	0.252399				Tmem184b	-0.894862	0.000473657	0.00770587	1
Exog	0.937365	0.0110846	0.165141	1				Trub1	1.05322	3.03117e-05	0.000560596	0.805442				A330040F15Rik	-1.81209	9.50243e-06	0.000167331	0.252498				Uty	0.911198	0.000476621	0.00774729	1
D930048N14Rik	0.909858	0.0111217	0.165547	1				Tmx4	1.30271	3.03341e-05	0.000560596	0.806039				Zfp397	-1.41867	9.53131e-06	0.000167692	0.253266				Acmsd	1.64186	0.000480005	0.00778861	1
Cdip1	-0.92714	0.0111872	0.165651	1				Prmt3	1.02545	3.03653e-05	0.00056068	0.806866				Disp1	-1.34773	9.6254e-06	0.0001692	0.255766				Egr2	-2.50121	0.000479725	0.00778861	1
Soat2	-0.610751	0.0112143	0.165651	1				Zfp862-ps	1.43708	3.04165e-05	0.00056109	0.808227				Cldn1	-1.37975	9.78472e-06	0.00017185	0.26				Adamts7	-1.41076	0.000481197	0.00780113	1
Thap4	-0.556212	0.0111949	0.165651	1				Ogt	1.33575	3.04407e-05	0.00056109	0.808871				Got1	2.29004	9.87022e-06	0.000173199	0.262271				Prkar1b	-1.63232	0.000484113	0.00784152	1
Slc2a6	1.93632	0.0112163	0.165651	1				Fam192a	1.06707	3.0536e-05	0.000562354	0.811403				Stx7	1.14221	1.00184e-05	0.000175522	0.266209				Ramp3	2.18851	0.00048467	0.00784369	1
Nsmce4a	-0.554487	0.0112048	0.165651	1				Gm16023	1.89273	3.05816e-05	0.00056237	0.812613				2210408I21Rik	-1.12063	1.00201e-05	0.000175522	0.266253				Gm45053	1.51742	0.00048679	0.00787112	1
Cmtm8	-0.657168	0.0111848	0.165651	1				Gm42372	-2.50307	3.05903e-05	0.00056237	0.812844				Paxbp1	1.00941	1.00518e-05	0.000175924	0.267096				Tmem94	-1.27232	0.000489042	0.00790063	1
Amy1	-0.568529	0.0112165	0.165651	1				Unc80	-2.14656	3.07267e-05	0.000564386	0.816471				Agpat5	1.11799	1.01156e-05	0.000176886	0.268791				Osbpl10	1.50241	0.000491043	0.00792605	1
Snhg17	0.882132	0.0111818	0.165651	1				Arrdc2	-1.58802	3.07588e-05	0.000564483	0.817323				Fam117b	1.70784	1.01751e-05	0.000177772	0.270374				Anxa4	-0.947244	0.000493335	0.00795611	1
Gm37339	-1.32229	0.0111713	0.165651	1				Phf23	0.685391	3.0897e-05	0.000566525	0.820995				Gpatch3	0.925464	1.02204e-05	0.000178407	0.271576				Fgfrl1	0.867858	0.000496651	0.00799565	1
Bnip3	-0.98082	0.011227	0.165661	1				Dnaja1	1.38246	3.09275e-05	0.000566592	0.821806				Slc16a10	1.56487	1.02312e-05	0.00017844	0.271862				Sclt1	1.27078	0.000496632	0.00799565	1
Pex3	-0.727509	0.0112417	0.165734	1				ENSMUSG00000110444	1.37911	3.11127e-05	0.000569346	0.826727				Smg1	1.36416	1.05288e-05	0.000183318	0.279771				Slc36a4	0.994672	0.000497246	0.00799828	1
6330408A02Rik	0.777314	0.0112572	0.165818	1				Fam110b	-1.62419	3.11319e-05	0.000569346	0.827237				Ist1	0.778525	1.05291e-05	0.000183318	0.27978				6030442K20Rik	1.84404	0.000497802	0.00800026	1
Slc25a12	-0.695141	0.011291	0.165885	1				Tia1	1.076	3.116e-05	0.000569366	0.827983				Nle1	1.05077	1.05866e-05	0.00018416	0.281308				Gprin3	1.27276	0.000499535	0.00802115	1
Spon1	1.32344	0.0112823	0.165885	1				Rai14	0.923389	3.13072e-05	0.00057156	0.831895				Cntrob	-1.27696	1.06307e-05	0.000184765	0.282478				Prelid2	1.02235	0.000503606	0.00807952	1
4833418N02Rik	-0.69699	0.0112878	0.165885	1				Gm26708	-1.81198	3.18692e-05	0.000581317	0.846829				Gsn	1.28178	1.07183e-05	0.000186127	0.284806				Asph	-0.791341	0.000504882	0.00809297	1
1810034E14Rik	-0.728374	0.0113451	0.166535	1				G3bp1	1.00942	3.19153e-05	0.000581653	0.848053				Tjp3	-1.78163	1.0789e-05	0.000187086	0.286685				Dennd1c	-1.97193	0.000506277	0.00810831	1
Tango2	-0.760407	0.0114193	0.167191	1				Rnf138	-1.04399	3.20036e-05	0.000582666	0.850401				Ubtd2	1.78294	1.07922e-05	0.000187086	0.286769				Atl1	-1.08209	0.00050754	0.00812152	1
Egr2	1.80277	0.0114019	0.167191	1				Jph4	-1.99209	3.20262e-05	0.000582666	0.851				Fam47e	-1.97671	1.08244e-05	0.000187482	0.287625				Slc13a2	1.84503	0.000509363	0.00814364	1
Igkv1-88	-1.796	0.0114146	0.167191	1				Nalcn	-2.11251	3.21504e-05	0.000584422	0.854302				Art3	1.31476	1.09434e-05	0.000189328	0.290789				Ppp4r1l-ps	-0.860495	0.000510245	0.00815072	1
Adam19	1.24087	0.0114329	0.167245	1				Slc6a17	-2.20953	3.21783e-05	0.000584425	0.855042				Ttyh1	2.01283	1.09498e-05	0.000189328	0.290958				9330121J05Rik	1.21465	0.000510832	0.00815306	1
Bag3	0.831778	0.0114569	0.167453	1				Tac1	-2.41947	3.22742e-05	0.000585662	0.85759				Mov10	-1.49809	1.09814e-05	0.000189711	0.291798				Rbm4	0.948165	0.00051189	0.0081629	1
Trim13	0.594157	0.0115213	0.168249	1				Unc13c	-2.26134	3.23379e-05	0.000586313	0.859283				Ar	-2.47541	1.10442e-05	0.000190632	0.293467				Tril	-1.65007	0.000514985	0.00820519	1
Mrps9	-0.685434	0.0115591	0.168655	1				Dlgap3	-2.05867	3.27411e-05	0.000593113	0.869997				Impg2	-1.65867	1.11304e-05	0.000191953	0.295756				Alg3	-0.731017	0.000515985	0.00821405	1
Sema3b	1.20236	0.0115857	0.168899	1				Tmpo	0.924599	3.28204e-05	0.000594037	0.872103				Gm43982	3.1542	1.12693e-05	0.00019414	0.299447				Btbd2	-0.745918	0.000523457	0.00832014	1
A930007I19Rik	0.982819	0.0116443	0.169607	1				Pigw	1.2908	3.29096e-05	0.000594963	0.874475				Edn1	2.03469	1.12832e-05	0.00019414	0.299816				Gm14421	1.56225	0.000523548	0.00832014	1
Epb41l2	0.719174	0.0116886	0.169814	1				Unc119b	1.03501	3.2928e-05	0.000594963	0.874963				Slc39a6	1.54868	1.12862e-05	0.00019414	0.299897				Slc16a12	-0.969628	0.000527783	0.0083703	1
Cks1b	0.861042	0.0116689	0.169814	1				4930523C07Rik	-1.44583	3.29871e-05	0.000595465	0.876533				Cyb5d2	-1.15817	1.1321e-05	0.000194571	0.300821				C2cd5	-0.770317	0.00052806	0.0083703	1
2410006H16Rik	-1.01346	0.0116882	0.169814	1				Osgin2	-1.01989	3.30123e-05	0.000595465	0.877203				Adgrl2	-1.74947	1.13394e-05	0.00019472	0.301309				Platr22	-2.27087	0.000527512	0.0083703	1
Snapc3	0.731784	0.011762	0.170634	1				Meg3	-1.87346	3.3178e-05	0.000597941	0.881605				Plpp3	-1.40861	1.14398e-05	0.000196277	0.303977				Acat1	-1.26197	0.000531357	0.00841535	1
Sult1b1	-0.897703	0.0117651	0.170634	1				Atxn7l3b	0.850745	3.3263e-05	0.000598784	0.883865				Slc35a4	1.17736	1.15237e-05	0.000197347	0.306207				Galnt10	-1.22173	0.000533142	0.00842201	1
Gm21781	0.905643	0.0117939	0.170906	1				Rasgrf1	-2.24017	3.32816e-05	0.000598784	0.884358				Lama2	1.59267	1.15307e-05	0.000197347	0.306393				Acsm5	-0.931143	0.000532378	0.00842201	1
1700047K16Rik	-1.59165	0.011831	0.171298	1				Mina	1.07862	3.33522e-05	0.000599163	0.886234				Leprot	1.45698	1.15317e-05	0.000197347	0.30642				Gm14387	1.69313	0.000532698	0.00842201	1
Tamm41	-0.697174	0.0120084	0.173128	1				Ica1	-1.42096	3.3379e-05	0.000599163	0.886948				Focad	-1.17643	1.17126e-05	0.000200273	0.311228				Timm9	1.17883	0.000533992	0.00842823	1
Lysmd2	1.1652	0.0119907	0.173128	1				Trmo	1.4015	3.33879e-05	0.000599163	0.887185				Zfp963	-1.52669	1.17284e-05	0.000200372	0.311647				Mapk3	-0.768342	0.000534759	0.00843317	1
Zc3h6	-1.19872	0.0119763	0.173128	1				Gpd2	1.28454	3.37071e-05	0.000604376	0.895666				Timp3	1.57055	1.19372e-05	0.000203766	0.317197				Ddit4	2.13042	0.000538311	0.00847206	1
Gm26621	1.09138	0.0120023	0.173128	1				Chm	1.03974	3.40421e-05	0.000609863	0.904566				Slc35d2	-1.98359	1.20124e-05	0.000204874	0.319193				Usp28	0.76699	0.000538598	0.00847206	1
Gm34333	-0.929289	0.0119974	0.173128	1				Adgrb2	-2.11732	3.40733e-05	0.000609903	0.905395				Bmp1	-1.09349	1.22922e-05	0.000209468	0.326628				Bank1	-1.80717	0.000538577	0.00847206	1
Tpm2	0.934691	0.0120364	0.173236	1				Mmd2	1.85621	3.42291e-05	0.000611785	0.909537				Gm37660	1.64091	1.23194e-05	0.000209715	0.32735				Hadh	-1.21008	0.000540425	0.00849358	1
A430105I19Rik	0.986607	0.0120356	0.173236	1				Adnp2	1.57726	3.42365e-05	0.000611785	0.909732				Gm38114	-2.82661	1.23276e-05	0.000209715	0.327568				Gdf9	1.43957	0.000543027	0.00850872	1
Kctd1	0.748843	0.0120868	0.173815	1				Ddn	-2.14129	3.45123e-05	0.00061619	0.91706				Vwa5a	-1.19357	1.23881e-05	0.000210567	0.329177				2010107G23Rik	-1.33958	0.000542481	0.00850872	1
Tnfrsf22	1.4224	0.0120975	0.173817	1				Rasd2	-2.0015	3.48469e-05	0.000621638	0.925951				Wdr93	-1.80083	1.2482e-05	0.000211974	0.331673				Zbtb8a	-1.16649	0.000543687	0.00850872	1
Ap4m1	-0.754757	0.0121168	0.173817	1				Ddx31	1.07566	3.5001e-05	0.000622973	0.930048				Rad50	-1.26619	1.24921e-05	0.000211974	0.331939				Fnip1	1.07928	0.000542732	0.00850872	1
Cyp1b1	1.078	0.0121177	0.173817	1				Gm6723	2.61643	3.50035e-05	0.000622973	0.930112				Gm9522	2.0646	1.2569e-05	0.000212918	0.333983				B3gntl1	-1.12219	0.000543578	0.00850872	1
Gramd1a	0.563226	0.012145	0.173915	1				42987	1.22273	3.50104e-05	0.000622973	0.930297				4930451G09Rik	-1.8068	1.25722e-05	0.000212918	0.334068				Dnah5	-2.52079	0.000545249	0.00852597	1
Haus8	1.17289	0.0121393	0.173915	1				Tmem35a	-2.20936	3.51383e-05	0.000624721	0.933695				Proscos	1.71442	1.25878e-05	0.000212918	0.334483				Erbb4	-2.00618	0.000550725	0.00860182	1
Pnpla6	0.686588	0.0121566	0.173933	1				Ppat	1.56986	3.52737e-05	0.000626599	0.937292				Sun1	0.940778	1.25902e-05	0.000212918	0.334546				Gm20319	-1.1231	0.00055103	0.00860182	1
Lrp11	0.678711	0.012182	0.17415	1				Esrp2	1.1694	3.53357e-05	0.000626696	0.938939				Fam206a	-1.3009	1.28473e-05	0.000217083	0.341378				Gm27045	-2.4635	0.000551781	0.0086063	1
Gm14321	1.14352	0.0122006	0.174269	1				Tfg	1.20347	3.53387e-05	0.000626696	0.939019				Rai14	-0.967362	1.29944e-05	0.000219384	0.345286				Srgap1	-1.1724	0.000552961	0.00861744	1
Hnrnpl	-0.546348	0.0122447	0.174407	1				Cstf3	1.1125	3.54275e-05	0.000627742	0.941378				Kcnk5	2.10122	1.30552e-05	0.000220225	0.346902				Dock2	-2.11048	0.000553669	0.00862121	1
Tpmt	-0.802795	0.0122617	0.174407	1				Zdhhc18	1.12455	3.57253e-05	0.000632488	0.949292				Cystm1	1.66606	1.31201e-05	0.000221134	0.348627				Cacnb1	-1.66088	0.000554492	0.00862677	1
1810046K07Rik	-1.16482	0.0122544	0.174407	1				Srm	1.5303	3.58366e-05	0.00063388	0.952249				Bag5	1.07998	1.31699e-05	0.000221787	0.349949				Trove2	1.07609	0.0005555	0.0086352	1
2410002F23Rik	0.609133	0.0122273	0.174407	1				ENSMUSG00000110663	1.61425	3.58641e-05	0.00063388	0.952981				Ccdc120	2.24432	1.31811e-05	0.000221789	0.350247				Irf7	-1.92	0.000557021	0.00865158	1
Gm16439	-1.04596	0.0122488	0.174407	1				Rgs9	-1.8096	3.60667e-05	0.000636926	0.958363				Tkfc	-1.79411	1.32127e-05	0.000222038	0.351087				Pkp4	-1.07904	0.000560892	0.00870145	1
Siae	-0.558067	0.0123633	0.175138	1				Ino80dos	1.33896	3.62019e-05	0.000638778	0.961956				Snap47	-0.974547	1.3218e-05	0.000222038	0.351229				Flt3l	-1.39356	0.000561172	0.00870145	1
Med24	0.681922	0.0123405	0.175138	1				Slc4a3	-1.91924	3.62567e-05	0.000639159	0.963414				Gm5834	-1.03021	1.32459e-05	0.000222156	0.35197				Tmprss15	2.4607	0.000562394	0.00871311	1
Firre	0.821791	0.0123251	0.175138	1				Zkscan16	-2.4725	3.62841e-05	0.000639159	0.964142				Slc31a1	-1.00551	1.32472e-05	0.000222156	0.352004				Nr2c2	1.24154	0.000564087	0.00873203	1
Gm25492	1.58424	0.0123744	0.175138	1				Neurl1a	-1.8306	3.66087e-05	0.000644338	0.972766				Taf1d	1.12483	1.32792e-05	0.000222507	0.352854				Neurl1a	-1.52772	0.000564902	0.00873734	1
Gm14325	0.644866	0.0123749	0.175138	1				Mobp	-1.94846	3.68775e-05	0.000648527	0.97991				Hsdl2	-1.32844	1.33464e-05	0.000223446	0.35464				Rnf157	-1.34153	0.000566436	0.00875376	1
Gm37607	1.37526	0.0123566	0.175138	1				Nlk	0.993821	3.6933e-05	0.000648883	0.981383				Htra4	-2.18085	1.34274e-05	0.000224615	0.356792				Acp2	-0.715453	0.000567168	0.00875776	1
Slc37a3	-0.516005	0.0124112	0.175505	1				Heyl	-1.72289	3.69593e-05	0.000648883	0.982083				Cpox	-1.49314	1.36329e-05	0.000227862	0.362252				Ifi47	-2.02666	0.000570816	0.00880674	1
Mfsd10	0.811556	0.0124557	0.175763	1				Mst1r	-2.02322	3.71017e-05	0.000650841	0.985868				Gm17518	-1.68191	1.36483e-05	0.000227929	0.362661				Epb41l1	-1.32324	0.000573111	0.00883478	1
Tram2	-1.13741	0.0124516	0.175763	1				6430590A07Rik	2.74687	3.72754e-05	0.000652822	0.990483				Prox1	-1.68529	1.37084e-05	0.000228744	0.364261				Cd163l1	-2.62156	0.000575128	0.00885649	1
Ccdc28a	-0.734689	0.0124605	0.175763	1				Mms22l	-1.47115	3.72766e-05	0.000652822	0.990515				0610031O16Rik	-2.01052	1.37256e-05	0.00022884	0.364717				Evc	-1.23919	0.000575476	0.00885649	1
Gm16892	-1.59975	0.0125457	0.176817	1				Cfap54	-2.01772	3.73567e-05	0.00065368	0.992642				Serpinh1	2.04936	1.37655e-05	0.000229281	0.365776				Ten1	-1.48426	0.000577075	0.00887373	1
Sspo	1.29907	0.0125712	0.177029	1				Trib3	-1.53677	3.74939e-05	0.000655322	0.996289				Tmem119	2.00913	1.37749e-05	0.000229281	0.366026				Supt3	-0.926046	0.000581292	0.00893116	1
Gm19619	1.10144	0.0126297	0.177705	1				Lrrcc1	-1.50775	3.75127e-05	0.000655322	0.996788				Lyve1	2.43067	1.38695e-05	0.000230663	0.36854				Cox10	1.06495	0.000582785	0.00894667	1
Gm43041	1.44967	0.0126567	0.177938	1				Rac3	-2.11545	3.78477e-05	0.000660626	1				Ttc8	-1.0624	1.38856e-05	0.00023074	0.368967				Clec10a	-2.21226	0.000583695	0.00895321	1
Tmem9	-0.82391	0.0126751	0.17805	1				Slc26a6	1.75228	3.84635e-05	0.000670819	1				Fam65b	-1.07432	1.39608e-05	0.000231797	0.370965				Epha2	-1.0907	0.000586843	0.00898145	1
Gm14416	1.14716	0.012706	0.178335	1				Gadd45a	-1.9036	3.86429e-05	0.00067339	1				Ptk6	-2.59026	1.40433e-05	0.000232975	0.373158				Asgr2	-0.941334	0.000587432	0.00898145	1
Gm9828	-0.8872	0.0127327	0.178468	1				Naa15	1.06947	3.87851e-05	0.000675309	1				Hmgcs1	-1.31303	1.41379e-05	0.000234351	0.375673				6030498E09Rik	2.10256	0.000586514	0.00898145	1
Tmem243	-0.647428	0.0127364	0.178468	1				Farsb	1.35379	3.88277e-05	0.000675492	1				Trp53inp2	-1.59875	1.41878e-05	0.000234984	0.376999				Zfp68	0.823745	0.000587961	0.00898145	1
Lrrc32	1.12304	0.0128579	0.180021	1				3830406C13Rik	0.892396	3.89553e-05	0.000677154	1				Ell2	1.43619	1.42518e-05	0.000235849	0.3787				Nup62cl	2.03761	0.000587936	0.00898145	1
Acap1	1.04457	0.0129272	0.180113	1				Cep95	0.859871	3.91145e-05	0.000678654	1				Ctsj	2.83699	1.42866e-05	0.00023623	0.379625				Npas3	-2.29156	0.000589897	0.00900358	1
Amdhd1	-0.87056	0.0129031	0.180113	1				2010300C02Rik	-2.15209	3.91383e-05	0.000678654	1				Cbx2	1.33236	1.44273e-05	0.000238359	0.383362				Vdac2	0.698866	0.000592398	0.00902688	1
Alpl	0.879533	0.0129281	0.180113	1				Ankrd29	-2.06896	3.91345e-05	0.000678654	1				Jam3	1.46051	1.45406e-05	0.000240033	0.386372				Lama3	-1.33463	0.000592056	0.00902688	1
Tfdp2	-0.896962	0.012922	0.180113	1				Ccdc180	-2.9178	3.94101e-05	0.000682806	1				Zbtb12	-1.42583	1.5084e-05	0.000248775	0.400811				Park2	-1.09566	0.00059966	0.00912167	1
Fbxl21	-0.813078	0.0128892	0.180113	1				Gabra4	-2.60315	3.94827e-05	0.000683501	1				Nup210	-1.30308	1.50949e-05	0.000248775	0.401102				Serpina7	1.97916	0.00060003	0.00912167	1
Apol8	-1.88049	0.0128814	0.180113	1				Phf11d	-1.81734	3.95639e-05	0.000684346	1				Fstl3	2.53687	1.52269e-05	0.000250745	0.40461				Pigb	-0.874066	0.000600097	0.00912167	1
Nuak2	0.837449	0.0129897	0.180822	1				Oraov1	1.19393	3.96946e-05	0.000686042	1				Fam72a	-1.47275	1.52671e-05	0.0002512	0.405678				Prkrir	0.827353	0.000600633	0.00912233	1
Rnf26	0.738114	0.0130033	0.180863	1				Mndal	-1.80991	3.97607e-05	0.000686622	1				AA414768	2.62206	1.52884e-05	0.000251345	0.406245				Anxa9	-1.14119	0.000604196	0.00916892	1
Slc7a11	1.75028	0.0130945	0.181931	1				Asb3	1.39789	4.03004e-05	0.000695371	1				Sema6b	1.39532	1.5395e-05	0.00025289	0.409077				Cttnbp2	-1.39372	0.000606512	0.00919653	1
Zfp341	0.947966	0.0131015	0.181931	1				Adamts15	-2.16769	4.03945e-05	0.000696425	1				Kcnn1	-1.37067	1.5408e-05	0.000252895	0.409421				Ubr7	0.834486	0.000609628	0.00923622	1
1010001N08Rik	-0.791798	0.0131193	0.18203	1				Gm14399	1.46757	4.05614e-05	0.00069873	1				Ddhd2	-1.1849	1.54346e-05	0.000253125	0.410128				Hspa12a	-1.28283	0.000613306	0.00928433	1
Ddost	0.741954	0.0131664	0.182534	1				Pmm2	0.991883	4.0822e-05	0.000702645	1				Atxn2	-1.67632	1.54613e-05	0.000253355	0.410837				H2afx	0.790829	0.000613807	0.00928433	1
ENSMUSG00000110475	1.41206	0.0132041	0.182907	1				Unc79	-2.11745	4.08951e-05	0.000703329	1				Spata7	1.21296	1.56863e-05	0.000256833	0.416816				Eci1	-1.08886	0.000614542	0.00928786	1
Mfsd1	-0.467573	0.01323	0.183116	1				Gm26899	2.95307	4.09336e-05	0.000703417	1				2810029C07Rik	1.81138	1.57524e-05	0.000257704	0.418572				2900011O08Rik	-1.96731	0.000616288	0.00930665	1
Arhgap29	-0.565027	0.0132596	0.183376	1				Adra1a	1.83736	4.10815e-05	0.000705383	1				Cyp2ab1	2.95774	1.57862e-05	0.000258047	0.419471				Twf1	0.589764	0.000617052	0.0093106	1
Lat2	1.64715	0.0133032	0.183829	1				Rnf145	1.01912	4.12154e-05	0.000707106	1				Faah	-1.09392	1.58574e-05	0.000259001	0.421364				Gabrd	-1.9716	0.000621002	0.00936257	1
Bmp1	-0.618314	0.0133935	0.184655	1				Wdr91	-1.12529	4.16885e-05	0.000714641	1				Lyst	-1.62769	1.5923e-05	0.00025986	0.423107				Med17	0.659604	0.000622333	0.009375	1
Gm11844	-1.38907	0.013387	0.184655	1				Cntrob	1.18653	4.19143e-05	0.000717927	1				Gm37894	3.05456	1.60853e-05	0.000262295	0.427418				Myl9	-1.1739	0.000623327	0.00938233	1
Fendrr	0.876205	0.0133956	0.184655	1				Rimbp2	-2.39751	4.20913e-05	0.000720373	1				Zdhhc20	1.08525	1.6152e-05	0.000263168	0.42919				Mta2	0.725078	0.000624411	0.00939102	1
Arap3	0.710477	0.0134245	0.184752	1				Pde1b	-1.94654	4.23361e-05	0.000723976	1				Galnt18	1.89721	1.61992e-05	0.000263637	0.430445				Rbm12	0.987491	0.000625108	0.00939388	1
Ptgs2	1.82022	0.0134203	0.184752	1				Gm26621	1.85385	4.25924e-05	0.000727767	1				Srgn	2.0994	1.6207e-05	0.000263637	0.430654				Gbp10	-2.54147	0.000626229	0.00940308	1
Pithd1	-0.776837	0.0134733	0.185125	1				R74862	-1.59359	4.26755e-05	0.000728596	1				Micalcl	-2.8151	1.64029e-05	0.000266595	0.435857				Vangl1	-0.953424	0.000627398	0.009413	1
Mrgprf	1.46283	0.0134628	0.185125	1				Cep68	1.08	4.285e-05	0.000730983	1				Acad11	-1.49503	1.64155e-05	0.000266595	0.436192				Acbd5	-0.772579	0.000629778	0.00943342	1
Smyd5	0.654441	0.0134869	0.185161	1				Hist2h2be	1.48823	4.35066e-05	0.000741583	1				Cmbl	-1.56639	1.6678e-05	0.00027064	0.443169				Aard	-1.59496	0.000629637	0.00943342	1
Ilvbl	-0.510944	0.0135071	0.185288	1				Zfp933	1.08754	4.35543e-05	0.000741797	1				Gm42595	1.35855	1.68034e-05	0.000272454	0.4465				Igkv8-21	2.47309	0.000630794	0.00944101	1
Fancc	-0.727184	0.0135199	0.185314	1				Dnajc6	-2.24789	4.36612e-05	0.000743017	1				Fam110c	1.67614	1.68374e-05	0.000272785	0.447403				Gm43982	2.42824	0.000633016	0.00946661	1
Eif2a	-0.541456	0.0135758	0.185931	1				Sncb	-2.59997	4.38031e-05	0.00074483	1				Gm14403	1.4908	1.6859e-05	0.000272915	0.447978				Chka	1.05962	0.000640049	0.00956362	1
Fhad1	0.866166	0.0135915	0.185996	1				Def8	1.15339	4.41474e-05	0.000749767	1				Zfp976	-1.1864	1.69391e-05	0.000273833	0.450106				Siglech	-2.46783	0.000640537	0.00956362	1
Mast2	0.757595	0.0136365	0.186337	1				Hlf	1.69732	4.41647e-05	0.000749767	1				Synj2	-1.5262	1.69431e-05	0.000273833	0.450211				ENSMUSG00000111110	-2.59796	0.000641135	0.00956485	1
Stag2	-0.811496	0.0136494	0.186337	1				Hic2	-1.46371	4.42668e-05	0.000750896	1				Gm17193	-2.60496	1.7028e-05	0.000274984	0.452467				Extl1	1.44571	0.000642342	0.00957513	1
Ackr2	-1.30776	0.0136392	0.186337	1				Gpr26	-2.59015	4.4341e-05	0.000751549	1				ENSMUSG00000110639	2.21083	1.70483e-05	0.000275091	0.453007				Tpi1	0.608395	0.000643883	0.00958267	1
Fam213a	-0.566252	0.0137225	0.187185	1				Slc35g1	1.13428	4.44155e-05	0.000751603	1				Sult5a1	-2.14699	1.7249e-05	0.000278106	0.458341				Ccdc88b	-2.06258	0.000643481	0.00958267	1
Akr1b7	-1.44064	0.013756	0.187491	1				Gm4875	1.87695	4.44131e-05	0.000751603	1				Gm37305	1.78476	1.7264e-05	0.000278124	0.458739				Apba2	2.21273	0.000647699	0.00960857	1
Rnd1	-0.925364	0.0138354	0.188421	1				Pdzk1ip1	-2.306	4.51837e-05	0.000763989	1				Ccdc138	-1.03265	1.73583e-05	0.000279418	0.461244				Chst12	-1.54714	0.000646564	0.00960857	1
P4ha1	0.665631	0.0138624	0.188451	1				Pclo	-1.81285	4.53443e-05	0.00076609	1				Dhx58	-1.43437	1.74302e-05	0.000280351	0.463156				Prkag1	0.834201	0.000646728	0.00960857	1
Fn3k	-1.06303	0.0138573	0.188451	1				Slc16a6	-1.1095	4.53962e-05	0.000766351	1				Pklr	-1.75127	1.74625e-05	0.000280646	0.464014				Zfp131	0.876094	0.000647677	0.00960857	1
Pus7	0.773801	0.0138709	0.188451	1				Zfp968	2.11899	4.54455e-05	0.000766571	1				Jdp2	1.65947	1.75553e-05	0.000281911	0.46648				Rbm15	0.927781	0.000648453	0.00961206	1
Slc25a46	-0.650485	0.0138909	0.188572	1				Dhx57	0.858297	4.60697e-05	0.000776477	1				Igfbp3	1.36458	1.77029e-05	0.000284054	0.470403				Ctc1	-1.01946	0.0006497	0.00962283	1
Lgr4	-0.712355	0.0139075	0.188647	1				Wfdc1	-1.72819	4.61187e-05	0.000776682	1				Myo19	-1.22708	1.77221e-05	0.000284134	0.470912				ENSMUSG00000111082	1.6886	0.00065449	0.00968603	1
Slc26a2	0.654736	0.0139242	0.188723	1				Zfp65	1.24349	4.6246e-05	0.000778204	1				Aqp8	-1.79305	1.77985e-05	0.000285131	0.472941				Gm12405	-2.21552	0.000660745	0.00977079	1
Pde12	0.710187	0.0139481	0.188895	1				6720427I07Rik	1.18597	4.63988e-05	0.000780152	1				Ddx58	-1.35661	1.7889e-05	0.000286353	0.475348				Sprr1a	-2.23644	0.000661368	0.0097722	1
Myof	1.40992	0.0140121	0.18961	1				Papola	1.14339	4.68821e-05	0.000787062	1				Ttyh2	-0.989453	1.80023e-05	0.000287936	0.478357				Rbck1	-0.685574	0.00066399	0.00978751	1
Prkra	-0.665631	0.0140891	0.1905	1				Auts2	-1.2738	4.68845e-05	0.000787062	1				Jag2	2.06458	1.81097e-05	0.000289423	0.481211				Aqp11	1.22561	0.000663127	0.00978751	1
Cutc	-0.724886	0.0141267	0.190857	1				AI661453	1.374	4.71685e-05	0.000791198	1				D11Wsu47e	-1.18176	1.81602e-05	0.00029	0.482553				Cela2a	2.50192	0.000663877	0.00978751	1
Fkbp10	1.01498	0.0141472	0.190981	1				Tcf7l2	1.23594	4.75629e-05	0.00079718	1				Bcorl1	-1.5534	1.84142e-05	0.000293821	0.489302				Rcn3	-1.16136	0.000665278	0.00979869	1
Rasa4	1.57709	0.0141862	0.191356	1				Gm6685	1.92149	4.78204e-05	0.000800859	1				1700001L05Rik	-1.31824	1.84637e-05	0.000294377	0.490616				Gm10658	1.32002	0.00066715	0.00981845	1
Itgb7	1.59828	0.0142137	0.191574	1				Gm44878	1.71687	4.79868e-05	0.000803008	1				Gpc1	-1.46242	1.85876e-05	0.000296097	0.493909				Hmgcr	-1.1904	0.00066838	0.00982875	1
1700001C19Rik	-0.682248	0.0142478	0.191881	1				Frmd4b	-1.58175	4.82582e-05	0.000806322	1				Rubie	3.13145	1.86011e-05	0.000296097	0.494269				Gmnn	1.18014	0.00067076	0.00985591	1
Cndp2	0.652793	0.0142648	0.191958	1				Igsf9b	-2.34299	4.82614e-05	0.000806322	1				Tex30	1.99015	1.86288e-05	0.000296271	0.495005				Acer2	1.33035	0.000672355	0.00986558	1
Trmt2a	0.488155	0.014287	0.192003	1				Sptbn4	-2.23078	4.85213e-05	0.000810021	1				Irf2bp1	-1.28979	1.86416e-05	0.000296271	0.495344				Rufy4	-1.65702	0.000672483	0.00986558	1
Epha3	1.37017	0.0142908	0.192003	1				Slc22a23	1.62022	4.87659e-05	0.00081346	1				Fam98a	-1.13458	1.86745e-05	0.00029656	0.496219				Gm10680	1.66603	0.0006754	0.00990051	1
Plin4	-1.05928	0.0143223	0.192193	1				Gm21049	1.84993	4.89014e-05	0.000815074	1				Grpel2	-1.23037	1.87352e-05	0.000297289	0.497833				Coq8a	0.986076	0.000678503	0.00993814	1
Amigo2	-0.9345	0.0143276	0.192193	1				Zscan21	1.1243	4.89401e-05	0.000815075	1				Fbln2	1.36824	1.88534e-05	0.000298927	0.500973				Atp13a2	-1.07389	0.000680822	0.00996422	1
Adam15	1.10204	0.0143476	0.19231	1				Preb	1.10806	4.91378e-05	0.000817077	1				Hibch	-1.24461	1.89273e-05	0.000299798	0.502936				Map3k13	-1.36708	0.000681434	0.0099653	1
Ropn1l	-0.771897	0.0143628	0.192362	1				Trappc2	1.09869	4.91282e-05	0.000817077	1				B430219N15Rik	1.83996	1.89382e-05	0.000299798	0.503226				Ei24	0.684356	0.000682852	0.00997815	1
Gosr2	0.572726	0.0143986	0.192689	1				Limd1	0.882921	4.93386e-05	0.000819122	1				Elovl2	-1.42531	1.9141e-05	0.000302769	0.508615				Uri1	0.908042	0.000687154	0.0100331	1
Cd93	1.31304	0.0144447	0.193153	1				Fzd5	-1.5381	4.93015e-05	0.000819122	1				AU019823	0.827249	1.92195e-05	0.000303771	0.510701				42795	0.794819	0.000690507	0.0100741	1
Gm14387	1.20453	0.0144632	0.193249	1				Elmod1	-2.21047	4.97264e-05	0.000824287	1				Chac1	2.62449	1.93507e-05	0.000305396	0.514186				Ccdc84	1.03699	0.000694074	0.0101182	1
Morc3	0.678897	0.0144845	0.193381	1				Gm13073	-2.46661	4.97279e-05	0.000824287	1				Wdr63	-2.33976	1.93528e-05	0.000305396	0.514242				Erlin1	-1.05559	0.000698673	0.0101772	1
Gm10676	1.03468	0.0145736	0.194417	1				Slc7a14	-2.12614	4.988e-05	0.000826158	1				Ldha	-1.2464	1.94052e-05	0.000305984	0.515636				Fgfr2	-1.08008	0.000700286	0.0101871	1
Slc25a35	0.693962	0.0146137	0.1948	1				Agps	0.716769	5.01786e-05	0.00083045	1				3110062M04Rik	-1.27064	1.94247e-05	0.00030605	0.516153				Retsat	-1.74219	0.00070045	0.0101871	1
Cenpf	-1.84102	0.0146444	0.194886	1				Mphosph6	-1.1986	5.06679e-05	0.00083789	1				Ttll12	-1.12396	1.9457e-05	0.00030622	0.517011				Nfil3	1.39234	0.000702156	0.0102039	1
Iglc2	-1.26464	0.0146455	0.194886	1				Polk	1.10177	5.11881e-05	0.000845828	1				Isg15	-2.14039	1.94661e-05	0.00030622	0.517252				Hnrnpl	0.738713	0.000704461	0.0102265	1
Gm43197	1.13717	0.0146546	0.194886	1				Matk	-2.25543	5.12767e-05	0.000846628	1				Itga2b	1.16843	1.97737e-05	0.000310815	0.525426				Rgs4	1.57473	0.000704816	0.0102265	1
Apom	-0.638204	0.0147233	0.195389	1				Bbs7	-1.07759	5.13679e-05	0.00084747	1				Pcdh7	1.7402	1.98209e-05	0.000311314	0.526681				Ccl9	-1.82628	0.000707893	0.010255	1
Usp39	0.528762	0.0147048	0.195389	1				Trim65	1.03148	5.15509e-05	0.000849064	1				Zfp418	-1.38064	1.98691e-05	0.000311826	0.527961				Cps1	1.55404	0.00070785	0.010255	1
Snhg12	-0.705711	0.014727	0.195389	1				Anks1b	-2.12768	5.15858e-05	0.000849064	1				Cd14	3.11886	1.99372e-05	0.00031265	0.529771				Camkk1	-1.50642	0.000709682	0.0102729	1
Xndc1	0.684399	0.0147635	0.19572	1				Kcnc1	-2.18574	5.15786e-05	0.000849064	1				Ankrd9	1.37761	1.99788e-05	0.000313059	0.530878				Tlcd2	-1.43975	0.000711356	0.0102813	1
Gdpd1	-0.740913	0.0148095	0.196176	1				Ap3s1-ps2	-2.39021	5.16258e-05	0.000849064	1				Casp16-ps	-2.33199	2.01491e-05	0.00031548	0.535401				Klhl26	-0.967399	0.000711372	0.0102813	1
Srebf1	1.0993	0.0148265	0.196249	1				Nell2	-2.1963	5.1774e-05	0.000850837	1				Asap3	-1.63149	2.03526e-05	0.000318419	0.54081				Gm20559	-1.46609	0.000713305	0.0103012	1
Atp8b2	1.12601	0.0148553	0.196477	1				Slc2a5	1.31074	5.1874e-05	0.000851155	1				Tcp11l2	1.46689	2.04496e-05	0.000319686	0.543386				Nfatc2	-2.22826	0.00071599	0.0103319	1
Psat1	1.19109	0.0148713	0.196534	1				Tprn	-1.46193	5.18672e-05	0.000851155	1				Zfp213	-1.10721	2.08008e-05	0.000324717	0.55272				Sytl4	-1.34636	0.000721778	0.0104073	1
C230062I16Rik	1.25001	0.0148901	0.196631	1				C1qtnf2	-1.84727	5.19171e-05	0.000851198	1				Fktn	-1.03613	2.08038e-05	0.000324717	0.552799				Arhgef10l	-1.03473	0.000725183	0.0104483	1
Magohb	0.792816	0.014908	0.196714	1				Psd2	-2.63997	5.19616e-05	0.000851264	1				Tenm3	-1.78309	2.09714e-05	0.000327079	0.557253				Slc7a11	-2.39368	0.000727033	0.0104668	1
Slc11a2	0.599069	0.0149409	0.196841	1				Prkcb	-2.11859	5.20852e-05	0.000852628	1				Car7	-1.11334	2.10698e-05	0.000328359	0.559868				Arhgap4	-1.7142	0.000727745	0.0104689	1
Rbl1	0.968761	0.0149398	0.196841	1				Utp6	0.984974	5.23242e-05	0.000855875	1				Pdcd4	-1.00824	2.1118e-05	0.000328854	0.561148				Zfp280d	0.853621	0.000730788	0.0105045	1
Eln	0.945042	0.0150261	0.197811	1				Ggt6	1.47399	5.24539e-05	0.00085733	1				Stox2	1.66213	2.12285e-05	0.000330317	0.564082				Pea15a	-1.22723	0.000732689	0.0105155	1
F2	-0.573052	0.0150799	0.197905	1				Col5a1	-1.59312	5.26315e-05	0.000859566	1				Ms4a4d	1.70188	2.13012e-05	0.000331192	0.566016				Tbc1d1	-1.11027	0.000732178	0.0105155	1
Aldh8a1	-0.556425	0.0150701	0.197905	1				Col5a3	-1.58038	5.27974e-05	0.000861485	1				Coq3	-1.45569	2.16368e-05	0.000336149	0.574932				Pafah1b2	0.612676	0.000738935	0.0105765	1
Alg13	-0.525713	0.0150651	0.197905	1				Zfp619	1.74437	5.28691e-05	0.000861485	1				Tmem241	-1.02061	2.17415e-05	0.000337395	0.577715				Pgam1	0.759494	0.000739226	0.0105765	1
Rnf186	-1.46483	0.0150549	0.197905	1				Gm10369	-1.79083	5.28717e-05	0.000861485	1				Thnsl2	-1.06008	2.17506e-05	0.000337395	0.577957				Sft2d3	0.627277	0.000739218	0.0105765	1
Phtf1os	1.1495	0.0151034	0.19806	1				Smarcb1	0.902425	5.32066e-05	0.000865723	1				Ap3s1-ps2	2.52842	2.20169e-05	0.000341262	0.585033				Cebpb	1.10425	0.000737975	0.0105765	1
Nacc1	0.770115	0.01521	0.199229	1				Fn3krp	1.50066	5.3214e-05	0.000865723	1				Hn1l	-1.34306	2.207e-05	0.000341821	0.586445				Tmem62	0.828428	0.000740922	0.0105926	1
Srrt	0.508608	0.0152278	0.199229	1				Iars	1.29358	5.32783e-05	0.000866101	1				Vopp1	1.57674	2.20886e-05	0.000341845	0.586938				Fkbp5	1.9597	0.000742262	0.0105954	1
Gm45548	-1.45222	0.0152202	0.199229	1				Gm26616	1.77692	5.39067e-05	0.000875641	1				Ica1	1.46213	2.22998e-05	0.000344848	0.59255				D17H6S53E	0.862606	0.000742102	0.0105954	1
Coro6	1.2303	0.0152719	0.199314	1				Col1a2	-1.76975	5.43037e-05	0.00088141	1				1200007C13Rik	2.27022	2.24222e-05	0.000346472	0.595802				Hmox2	0.754386	0.000744611	0.0106207	1
Ncor2	0.931122	0.0153008	0.199314	1				Pknox1	1.69137	5.45082e-05	0.000884049	1				Gm15764	2.16322	2.25204e-05	0.000347723	0.598412				Bsn	-1.64476	0.000745875	0.0106306	1
Limk1	0.921954	0.0153032	0.199314	1				Brinp2	-2.68431	5.46561e-05	0.000885765	1				Itga7	-1.4362	2.27083e-05	0.000350142	0.603406				Rps6ka2	-1.21896	0.00074704	0.0106376	1
Gpat4	-0.674175	0.0153047	0.199314	1				Wdr38	1.86533	5.50209e-05	0.000890992	1				Cd34	2.10509	2.27238e-05	0.000350142	0.603818				Cntrl	1.21194	0.000747513	0.0106376	1
Cdkn2a	1.7383	0.0153043	0.199314	1				Meis1	1.07372	5.54541e-05	0.000897317	1				Gm42631	2.5362	2.27295e-05	0.000350142	0.603967				Sc5d	-0.939944	0.000748453	0.0106428	1
Gm35986	-1.12256	0.0153	0.199314	1				Apba3	1.0831	5.57555e-05	0.000901502	1				Gm43566	1.4324	2.27593e-05	0.000350332	0.604759				Gmps	1.03472	0.000753173	0.0106963	1
Wdr12	0.635585	0.0153317	0.199511	1				Srrt	0.843877	5.62746e-05	0.000909197	1				Crot	-1.56639	2.28024e-05	0.000350727	0.605906				Gm19744	-1.98949	0.000753376	0.0106963	1
Epm2aip1	0.69782	0.0153537	0.199575	1				Nr5a2	1.15259	5.63609e-05	0.000909893	1				Gm45053	1.81239	2.34826e-05	0.000360912	0.623979				Cd209g	-2.31975	0.000754262	0.0107007	1
Gm42642	1.2627	0.0153601	0.199575	1				Sv2a	-1.90141	5.64347e-05	0.000910388	1				Olfr701	-3.17625	2.35232e-05	0.00036126	0.625059				2200002D01Rik	-1.79338	0.000756952	0.0107306	1
Txlna	0.793021	0.015387	0.199772	1				Zkscan14	-1.05331	5.65552e-05	0.000911634	1				Caprin1	-1.12108	2.3677e-05	0.000363343	0.629145				Brms1	0.825154	0.00076002	0.0107579	1
Kctd10	0.717413	0.0154637	0.199851	1				Smurf2	0.943263	5.66618e-05	0.000912654	1				Sat1	1.73433	2.37017e-05	0.000363445	0.629802				Gm14681	0.847424	0.000760037	0.0107579	1
Strip1	0.426412	0.0154619	0.199851	1				Gm15535	2.25738	5.69251e-05	0.000916195	1				Flot1	-1.20448	2.37429e-05	0.000363797	0.630895				Gm44202	1.55318	0.000762063	0.0107783	1
Gli1	1.3558	0.0154491	0.199851	1				Snhg3	-1.38541	5.72075e-05	0.000920037	1				Chchd4	1.17043	2.37979e-05	0.000364362	0.632357				Pdgfa	-1.26411	0.000763472	0.0107866	1
Ulk1	-0.874064	0.0154249	0.199851	1				Fat3	-2.35735	5.75229e-05	0.000924402	1				Slc2a1	1.61756	2.38694e-05	0.000364995	0.634257				Fgg	1.23846	0.000764393	0.0107866	1
9430020K01Rik	0.906013	0.0154289	0.199851	1				Slc22a4	0.883761	5.75719e-05	0.000924486	1				Gm45520	3.11974	2.38756e-05	0.000364995	0.634424				Glt1d1	1.12805	0.000764004	0.0107866	1
Leng1	0.567431	0.0154143	0.199851	1				Slc11a2	0.990997	5.78834e-05	0.00092878	1				Shf	-1.25027	2.39506e-05	0.000365862	0.636415				Prodh	0.990543	0.000769371	0.0108403	1
Mdn1	0.772312	0.0155046	0.200222	1				Gm5113	1.41974	5.82073e-05	0.000932616	1				Hspa1b	-2.45855	2.43058e-05	0.000371006	0.645855				Dhrs13	0.782335	0.00076892	0.0108403	1
Armc9	-0.66947	0.0155161	0.200222	1				Ccnd1	-2.04079	5.8211e-05	0.000932616	1				Slc27a6	-2.84652	2.43374e-05	0.000371205	0.646692				Mtmr7	-0.941164	0.000773742	0.0108936	1
Srp68	0.820131	0.0155901	0.201025	1				Dnajc11	1.26631	5.82631e-05	0.000932741	1				4931440P22Rik	2.13175	2.43797e-05	0.000371358	0.647817				Pnpla1	-2.47041	0.000776403	0.0109159	1
Col6a2	0.902229	0.0156297	0.20114	1				Exoc4	-1.68688	5.84808e-05	0.000935516	1				Cyp3a25	-0.976756	2.43844e-05	0.000371358	0.647943				Zfp862-ps	-1.1441	0.000776504	0.0109159	1
Tmem56	-0.776217	0.0156358	0.20114	1				Ndnl2	-0.975473	5.8608e-05	0.000936839	1				Nfkbia	1.6115	2.45535e-05	0.000373649	0.652435				Basp1	-1.89765	0.000778019	0.0109289	1
Dnajc28	-0.933046	0.0156679	0.20114	1				Pnn	1.21135	5.8654e-05	0.000936863	1				Msh3	-1.17374	2.45936e-05	0.000373744	0.653501				Ppp1r9a	-1.25385	0.000780923	0.0109613	1
Lonp2	-0.657188	0.0156497	0.20114	1				Ppp2r2c	-2.32824	5.92193e-05	0.00094446	1				Sh3tc1	1.35865	2.46102e-05	0.000373744	0.653941				Ctgf	1.5664	0.000785486	0.011017	1
2500004C02Rik	-0.663758	0.0156702	0.20114	1				Lncpint	-1.71577	5.92127e-05	0.00094446	1				Iffo1	1.2843	2.46237e-05	0.000373744	0.654301				Dck	-1.19407	0.000792566	0.0110995	1
Man2c1os	-0.863673	0.0156262	0.20114	1				Them4	1.26901	5.92938e-05	0.000944934	1				Ptpn14	1.75677	2.46343e-05	0.000373744	0.654582				Grhl3	1.81321	0.000792184	0.0110995	1
S100a11	1.33242	0.015765	0.202001	1				Gria1	-2.16928	5.95669e-05	0.000948568	1				Klf6	2.02675	2.50404e-05	0.000379619	0.665374				Npas2	1.883	0.000793919	0.0111017	1
Gm5620	1.27585	0.0157729	0.202001	1				Gm37607	2.29932	5.97359e-05	0.000950541	1				Gm37581	2.12986	2.50669e-05	0.000379734	0.666078				Gm13056	-2.24184	0.000793668	0.0111017	1
4732496C06Rik	1.44928	0.0157634	0.202001	1				Adipor2	1.01095	5.97854e-05	0.00095061	1				A930024E05Rik	-2.06295	2.51598e-05	0.000380853	0.668547				Rmdn3	-0.759539	0.00080979	0.0113151	1
Hmmr	-1.82244	0.0157988	0.202026	1				Rufy4	-1.95765	6.00661e-05	0.000954354	1				Trip4	-1.02022	2.5556e-05	0.000386559	0.679075				Pqlc3	-2.15134	0.00081044	0.0113156	1
Wnt4	1.00405	0.0157914	0.202026	1				Arpin	1.12804	6.01721e-05	0.000955317	1				D7Ertd443e	3.1192	2.56711e-05	0.000388008	0.682134				Zfp57	-1.66782	0.000813765	0.0113535	1
Srsf6	0.537393	0.0158695	0.202202	1				B630019A10Rik	-2.3973	6.0342e-05	0.000957294	1				Ppil6	1.41251	2.57036e-05	0.000388206	0.682997				Comt	-1.14096	0.000815401	0.0113677	1
Slc9a3r1	0.789174	0.0158718	0.202202	1				Cd19	-2.28916	6.04578e-05	0.000958408	1				Abat	-1.49153	2.59055e-05	0.000390961	0.688362				Adh1	-1.72459	0.000821511	0.0114443	1
Ttc8	-0.584859	0.0159387	0.202202	1				Trip13	-2.17086	6.07777e-05	0.000962755	1				Vsig2	1.88163	2.60443e-05	0.00039276	0.692049				Gprc5c	-0.874615	0.000826017	0.0114984	1
Fetub	-0.627483	0.0158995	0.202202	1				Gm15782	3.00242	6.15778e-05	0.000974696	1				Serpini1	2.2064	2.6067e-05	0.000392806	0.692651				Ahcy	1.19131	0.000830774	0.0115559	1
Arhgap1	0.575348	0.0159253	0.202202	1				Fahd1	1.25836	6.20386e-05	0.000980961	1				Dusp9	2.82599	2.60968e-05	0.00039296	0.693443				Lmo3	-1.69687	0.000835448	0.0116122	1
Stard7	-0.575872	0.0159438	0.202202	1				Layn	-1.52804	6.20667e-05	0.000980961	1				Parp11	-1.75096	2.63162e-05	0.000395968	0.699275				Atf3	-1.31473	0.00083636	0.0116162	1
Creb3l4	-1.08693	0.0158528	0.202202	1				Col16a1	-1.47044	6.22574e-05	0.000983237	1				Ogfrl1	1.96483	2.64088e-05	0.000397063	0.701735				Armcx5	1.05616	0.000838125	0.011632	1
Tdo2	-0.682771	0.0159555	0.202202	1				Fbxl3	-1.0116	6.25369e-05	0.000986339	1				Pip4k2b	-1.50338	2.64888e-05	0.000397967	0.70386				Car3	-1.89034	0.000839975	0.0116489	1
Dusp8	1.39183	0.0159336	0.202202	1				Kdm3a	-1.22732	6.25675e-05	0.000986339	1				Gm13855	-2.69232	2.71291e-05	0.000407282	0.720875				Kif3c	-1.18721	0.000842395	0.0116566	1
Abcb4	-0.673167	0.0159279	0.202202	1				Fbxl12	-0.995354	6.25942e-05	0.000986339	1				Timd2	-1.32974	2.72806e-05	0.000409249	0.724899				Ccdc89	-2.08529	0.000842418	0.0116566	1
Abcd2	-0.755332	0.015894	0.202202	1				Clec4f	-1.33148	6.32007e-05	0.000995152	1				Adgra3	-1.19735	2.7379e-05	0.000410418	0.727513				Apol9b	-1.64204	0.000841585	0.0116566	1
Ddhd2	-0.659734	0.0158896	0.202202	1				Fbxl13	-2.62907	6.33954e-05	0.000996727	1				Cerk	1.93713	2.74673e-05	0.000411435	0.729861				Xpo1	-0.880211	0.000845402	0.0116739	1
Fbln2	0.772154	0.0159711	0.202248	1				Purg	1.3289	6.33916e-05	0.000996727	1				Gm15611	-2.14905	2.74896e-05	0.000411462	0.730454				Rbm12b1	1.07445	0.000845028	0.0116739	1
Gm12345	-1.03264	0.0160455	0.203039	1				Pi4kb	0.834071	6.35831e-05	0.000998933	1				Gm11985	3.1708	2.77421e-05	0.000414932	0.737163				Samd9l	-1.34346	0.000845559	0.0116739	1
Hes1	0.953596	0.0160955	0.20304	1				Nampt	-1.28226	6.43964e-05	0.00101096	1				Rnf186	-2.53298	2.78292e-05	0.000415925	0.739479				B3galt1	1.88105	0.000847467	0.0116915	1
Flnb	0.730441	0.0161054	0.20304	1				Tmem178b	-2.49764	6.44554e-05	0.00101113	1				Gm43999	2.99668	2.80515e-05	0.000418934	0.745384				Hcar2	-2.11483	0.000851815	0.0117427	1
Ppl	1.36806	0.0160885	0.20304	1				Dpp7	-0.987727	6.47402e-05	0.00101484	1				Cdc14b	-1.28483	2.85254e-05	0.000425695	0.757976				Fam184a	-1.57546	0.000855076	0.0117702	1
Gm14421	1.10189	0.016095	0.20304	1				Bhmt2	1.05707	6.48001e-05	0.00101502	1				Dtx3	1.47111	2.87856e-05	0.000429258	0.764891				Gm13074	-2.04656	0.000855039	0.0117702	1
Gm42929	1.32171	0.0160588	0.20304	1				Mdk	-2.06922	6.4997e-05	0.00101735	1				Neat1	-1.18745	2.88113e-05	0.000429322	0.765573				Gm12195	1.24744	0.000856094	0.0117754	1
Nars	0.59316	0.0161677	0.203674	1				Inpp5e	1.05766	6.54632e-05	0.00102389	1				E330011M16Rik	1.93662	2.90249e-05	0.000432184	0.771249				Pmepa1	-1.2087	0.000857073	0.0117801	1
Ncmap	-0.900753	0.0161914	0.203821	1				Zfp157	1.17184	6.59958e-05	0.00103145	1				Ptar1	1.613	2.90956e-05	0.000432915	0.773128				Slmo2	0.89799	0.000858621	0.0117927	1
Tpm3-rs7	0.622101	0.0162332	0.204197	1				Arpp21	-2.18851	6.62029e-05	0.00103335	1				Dcaf12	-0.921716	2.91315e-05	0.000433128	0.774082				Klhl7	0.86407	0.000861219	0.0118196	1
Srxn1	0.691269	0.0162461	0.204208	1				Alg2	1.17872	6.62154e-05	0.00103335	1				1810059H22Rik	-1.84806	2.94776e-05	0.00043795	0.783279				Plxna4	-1.40779	0.000862438	0.0118275	1
Ralgapa2	-0.887217	0.0163024	0.204763	1				Pdcl	1.03581	6.63135e-05	0.00103412	1				Ppp1r15a	1.44288	2.96229e-05	0.000439783	0.78714				Gimap8	-1.19122	0.00086471	0.0118499	1
Emb	1.57716	0.0163866	0.20526	1				Snord69	-2.38593	6.80426e-05	0.0010603	1				Gm44744	-2.65529	2.978e-05	0.000441782	0.791313				Cyp3a11	1.07022	0.000866202	0.0118616	1
Nxpe2	-0.831794	0.0163755	0.20526	1				Dclk2	-1.44008	6.82979e-05	0.00106349	1				Ramp2	1.29761	2.98143e-05	0.000441782	0.792225				Chic2	0.86841	0.000870141	0.0119067	1
Mybbp1a	0.786909	0.0163657	0.20526	1				Fam161b	1.79884	6.85495e-05	0.00106662	1				Rasip1	1.20444	2.98237e-05	0.000441782	0.792474				Sae1	-0.662961	0.000871666	0.0119188	1
Kcnn2	-1.0529	0.0163903	0.20526	1				Fam117b	-1.53864	6.91416e-05	0.00107504	1				Mfrp	3.16471	3.0082e-05	0.000445281	0.79934				Yipf2	-0.97142	0.000874057	0.0119427	1
Tbc1d32	-0.687721	0.016406	0.205305	1				Col6a2	-1.48928	6.95849e-05	0.00108113	1				Eid2	1.73175	3.01131e-05	0.000445412	0.800166				Fosb	-1.70237	0.00087555	0.0119542	1
Slc4a3	1.10656	0.0164489	0.205409	1				Cnksr2	-2.09338	6.98231e-05	0.00108403	1				Gm43314	2.26483	3.02043e-05	0.000446188	0.802588				Hipk3	1.35938	0.000877713	0.0119749	1
Osgin2	0.596594	0.0164423	0.205409	1				Gabarapl1	-1.39617	7.00091e-05	0.00108612	1				Id3	2.03896	3.021e-05	0.000446188	0.802741				Tmem44	-1.15493	0.000882666	0.0120317	1
Basp1	1.3529	0.0164506	0.205409	1				Adcy1	-1.92912	7.02786e-05	0.0010895	1				Nwd2	-2.85632	3.03106e-05	0.000447344	0.805414				Oasl1	-1.42288	0.000883176	0.0120317	1
Bco2	-0.628943	0.0165137	0.205592	1				Blcap	0.851924	7.1473e-05	0.0011072	1				Cox15	-1.38921	3.03755e-05	0.000447971	0.807137				Ifrd1	0.959907	0.000885046	0.0120366	1
Cyp2g1	-1.43525	0.0165137	0.205592	1				Ephb6	-1.50944	7.15256e-05	0.0011072	1				Srms	-2.19645	3.04205e-05	0.000448305	0.808333				Tmc3	-2.53286	0.000885488	0.0120366	1
A930012O16Rik	-0.815269	0.0165111	0.205592	1				Lrrn2	-2.70361	7.16297e-05	0.001108	1				Tubd1	-1.37782	3.05636e-05	0.000450083	0.812135				Igsf23	1.50857	0.000885076	0.0120366	1
C430049B03Rik	1.5237	0.0164958	0.205592	1				Snhg18	-1.54501	7.18429e-05	0.00111048	1				Vcan	2.61543	3.06736e-05	0.000451372	0.815058				Mettl7b	-1.27942	0.000887284	0.0120522	1
Nat10	0.56893	0.0165302	0.205645	1				A630072M18Rik	1.11444	7.19049e-05	0.00111063	1				Abhd14b	-1.29682	3.09669e-05	0.000455354	0.822852				Rprd2	1.00846	0.000888327	0.0120575	1
Airn	1.08769	0.0165503	0.205745	1				Ccdc134	1.36604	7.20464e-05	0.001112	1				Acr	3.04917	3.09913e-05	0.000455379	0.8235				Ckb	-1.74686	0.000895027	0.0121289	1
Zfp692	0.929259	0.0166417	0.206729	1				Ramp1	-1.5045	7.2486e-05	0.00111714	1				Cnksr3	1.63964	3.11814e-05	0.000457837	0.828551				St3gal3	-0.805233	0.000895553	0.0121289	1
Slx4	0.733312	0.0166559	0.206755	1				Gm44935	2.06771	7.24558e-05	0.00111714	1				Sh3d19	-1.62918	3.1246e-05	0.00045845	0.83027				Capn5	-1.27935	0.00089519	0.0121289	1
Rslcan18	1.49894	0.0166798	0.206901	1				Rgl3	1.21298	7.25495e-05	0.00111731	1				Zscan21	-1.15333	3.1402e-05	0.000460214	0.834413				S100a11	-1.83311	0.00089722	0.0121426	1
Gm26967	1.26283	0.0167054	0.207066	1				Mplkip	1.23293	7.3199e-05	0.00112648	1				Sult2a8	-2.02359	3.14122e-05	0.000460214	0.834684				Kcmf1	0.858049	0.000899604	0.012166	1
Aim1	-1.02011	0.0167328	0.207103	1				Cldn4	-2.36101	7.34109e-05	0.00112892	1				Ggact	-1.33056	3.16873e-05	0.000463907	0.841995				Ahnak	-1.17044	0.000904021	0.0122168	1
Tcn2	-0.555504	0.0167246	0.207103	1				Rbm41	1.12596	7.35229e-05	0.00112982	1				Ncbp2	-1.17975	3.17205e-05	0.000464054	0.842878				Slc38a10	-0.94672	0.000907143	0.0122458	1
Ccdc109b	1.69648	0.0168202	0.208033	1				Slc25a53	-1.12586	7.37015e-05	0.00113174	1				Ctdsp1	-1.17118	3.18376e-05	0.000465428	0.84599				Zfp35	0.790105	0.000907486	0.0122458	1
Zmynd15	1.24896	0.0168868	0.208705	1				Ube2b	-1.13162	7.44654e-05	0.00114263	1				Micu1	-0.859867	3.22058e-05	0.000470467	0.855771				Fat3	-1.94523	0.000909074	0.0122583	1
Ccdc148	-1.03111	0.0169382	0.209188	1				Miat	-2.41273	7.47368e-05	0.00114596	1				Lsm8	0.911471	3.2566e-05	0.000475139	0.865343				Myo1g	-2.1781	0.000912218	0.0122917	1
Pcmtd2	-0.725739	0.0169918	0.209698	1				Dlg2	-2.05852	7.4973e-05	0.00114792	1				Pdss2	-1.14604	3.2573e-05	0.000475139	0.86553				Klhl24	1.20885	0.000915687	0.0123295	1
Cd200	1.04413	0.0170143	0.209723	1				B230334C09Rik	-2.19985	7.4929e-05	0.00114792	1				Mitd1	-1.42216	3.27552e-05	0.000477449	0.87037				Grwd1	0.88428	0.000918933	0.0123552	1
Gm9115	1.25563	0.0170186	0.209723	1				Txlna	1.2967	7.53369e-05	0.00115265	1				Atp11b	1.43398	3.28156e-05	0.000477707	0.871976				Tex9	-1.23685	0.000918315	0.0123552	1
Zfp513	0.479618	0.0170672	0.210169	1				A230056P14Rik	1.91334	7.53938e-05	0.00115268	1				Gm45205	2.99141	3.28205e-05	0.000477707	0.872106				Pgam1-ps2	0.845131	0.000922187	0.01239	1
1810062G17Rik	-0.8983	0.0170972	0.210386	1				Gng7	-1.2839	7.54993e-05	0.00115346	1				Mpzl1	1.36435	3.31126e-05	0.00048161	0.879869				Itgb5	-0.900124	0.000924293	0.0124078	1
ENSMUSG00000110661	1.61486	0.0171387	0.210744	1				Vsig4	-1.72014	7.57904e-05	0.00115707	1				Kif9	-1.43845	3.31772e-05	0.0004822	0.881585				Bco1	-0.98571	0.000925525	0.0124078	1
Epha2	0.755156	0.0173063	0.212497	1				Leo1	0.858758	7.63089e-05	0.00116414	1				Aste1	1.1531	3.32076e-05	0.000482292	0.882392				Myo16	2.43066	0.000924934	0.0124078	1
Snora57	1.36804	0.0173033	0.212497	1				Bbs4	-1.28933	7.65803e-05	0.00116743	1				Lrrk1	-1.27374	3.34271e-05	0.000485129	0.888226				Gm26809	2.40285	0.000927309	0.0124227	1
Rbm10	0.611626	0.0173637	0.212893	1				Mtmr7	1.12745	7.67908e-05	0.0011698	1				Nip7	1.29044	3.35774e-05	0.000486957	0.892218				Pcolce	-1.3516	0.000928866	0.0124256	1
Set	0.473027	0.0173577	0.212893	1				Pabpn1	1.05282	7.76744e-05	0.00118155	1				Pms1	-1.41762	3.36598e-05	0.0004878	0.894409				Olfr701	-2.48918	0.000928472	0.0124256	1
Sptb	-1.20937	0.0173781	0.212916	1				Gm16128	-2.99967	7.76573e-05	0.00118155	1				Etaa1os	2.19624	3.40658e-05	0.000493327	0.905196				Stxbp3	0.796401	0.000930678	0.0124408	1
Snx11	0.510131	0.0174	0.213031	1				Pde9a	1.68371	7.79012e-05	0.00118414	1				Tbck	-1.07059	3.4216e-05	0.000495145	0.909188				Smyd3	-0.813197	0.000936592	0.0125109	1
4732440D04Rik	0.796073	0.0174206	0.213129	1				Trafd1	-1.2697	7.83156e-05	0.00118958	1				Vps41	-0.923711	3.47726e-05	0.000502836	0.923976				Zfp692	-1.28417	0.000939146	0.0125359	1
Mapk11	0.780387	0.0174392	0.213203	1				Mir194-2	2.90133	7.85644e-05	0.0011925	1				Sae1	-0.827891	3.50169e-05	0.000506005	0.93047				Tuba8	1.9069	0.000941293	0.0125555	1
Knstrn	-1.74423	0.0175171	0.213847	1				Ptn	-2.00562	7.86887e-05	0.00119304	1				Tmem38a	0.944911	3.50984e-05	0.000506489	0.932636				Kbtbd13	-2.4462	0.000955986	0.0127424	1
Galnt11	0.568634	0.0175076	0.213847	1				Cep70	-1.38183	7.87655e-05	0.00119304	1				Ccdc77	-1.0986	3.5101e-05	0.000506489	0.932703				Desi2	0.826745	0.000960786	0.0127971	1
Sec24c	0.572059	0.0175438	0.214019	1				4930581F22Rik	1.37563	7.87698e-05	0.00119304	1				Gm16638	-1.84009	3.51834e-05	0.000507313	0.934893				Ccdc167	-1.49964	0.000962551	0.0128114	1
S100a6	1.32818	0.0176295	0.214756	1				Setdb1	1.13574	7.90773e-05	0.0011946	1				Gpt2	1.14483	3.53033e-05	0.000508678	0.938081				Airn	-1.50127	0.000963672	0.0128171	1
Igkv8-24	-1.622	0.0176203	0.214756	1				Otub2	1.45361	7.90376e-05	0.0011946	1				Mcrs1	0.883695	3.57439e-05	0.000514401	0.949786				Golm1	-1.99431	0.000969887	0.0128905	1
Kank2	0.814692	0.0177333	0.215866	1				Slc23a1	0.869331	7.91546e-05	0.0011946	1				Sycn	3.11308	3.57518e-05	0.000514401	0.949998				Gm26899	2.31187	0.000970949	0.0128954	1
Tmem41b	0.636397	0.0178536	0.217175	1				Hccs	1.01983	7.91562e-05	0.0011946	1				Gm14305	-1.45401	3.57955e-05	0.00051466	0.951158				Adamts10	-1.15533	0.000975285	0.0128974	1
Snai2	-0.734361	0.0179002	0.217474	1				Synrg	1.25002	7.91041e-05	0.0011946	1				Zfp41	-1.43459	3.59551e-05	0.000516583	0.955398				E2f1	-0.941615	0.000975017	0.0128974	1
Cxcl2	1.45724	0.0179039	0.217474	1				Zmym1	1.083	7.94868e-05	0.00119873	1				Ttll1	-1.33059	3.59872e-05	0.000516675	0.956251				Slc9a9	-1.41668	0.000971983	0.0128974	1
Nabp1	0.800297	0.0179778	0.21806	1				Serpini1	-2.05667	8.04786e-05	0.00121282	1				Myh7b	-2.43972	3.61289e-05	0.000518292	0.960018				Map2k4	0.771182	0.000972986	0.0128974	1
Col1a2	1.03779	0.0179662	0.21806	1				Casd1	0.963731	8.15674e-05	0.00122835	1				Gm17055	2.34962	3.61515e-05	0.000518292	0.960618				Serpina3m	1.17047	0.000973726	0.0128974	1
Optn	-0.477889	0.0180385	0.21864	1				Zfp963	1.37101	8.1665e-05	0.00122894	1				H1f0	1.21682	3.61799e-05	0.000518329	0.961373				AI839979	-2.51025	0.00097399	0.0128974	1
Ifrd1	0.684026	0.0180516	0.218642	1				Gtf2e1	1.18365	8.18384e-05	0.00123067	1				Il10	3.13414	3.64862e-05	0.000522251	0.969512				Map4	-1.08755	0.000979219	0.0129402	1
Slc36a1	0.683546	0.0180973	0.218981	1				Syt6	-2.50184	8.21173e-05	0.00123399	1				Gm10642	1.86639	3.65058e-05	0.000522251	0.970031				Cgref1	-1.72625	0.000985729	0.0130062	1
E230001N04Rik	-1.2811	0.0181054	0.218981	1				Ehmt1	1.04134	8.22384e-05	0.00123404	1				Zfp146	-1.15056	3.66566e-05	0.00052398	0.974039				Cep152	1.0383	0.000985026	0.0130062	1
Gm15265	0.887658	0.0181676	0.219577	1				Gm27028	2.29597	8.22237e-05	0.00123404	1				Svil	-1.37602	3.66789e-05	0.00052398	0.974631				Tnfsf12	-1.19961	0.000986318	0.0130062	1
Dhdds	0.665579	0.0182295	0.219716	1				Rdx	1.06674	8.23559e-05	0.00123493	1				Prrg3	1.5268	3.70016e-05	0.000528214	0.983207				Krt8	-0.865275	0.000987364	0.0130107	1
Herc4	-0.475586	0.0182092	0.219716	1				Nuak1	-1.1011	8.31012e-05	0.00124354	1				Rnf141	-0.876436	3.77825e-05	0.000538979	1				Rnf139	0.613529	0.000989187	0.0130255	1
Ppil1	0.886921	0.0182096	0.219716	1				Nudt18	-1.06354	8.30194e-05	0.00124354	1				Fbp2	-2.32734	3.78582e-05	0.000539674	1				Robo3	1.24319	0.000991471	0.0130463	1
Frzb	1.25001	0.0182408	0.219716	1				Zfp467	0.841458	8.31072e-05	0.00124354	1				Gm42436	2.27564	3.82021e-05	0.00054419	1				Mfsd14a	0.609778	0.00100092	0.0131612	1
Fubp1	0.715636	0.0182568	0.219716	1				Arhgef18	1.5049	8.38356e-05	0.0012523	1				Gm44619	2.57892	3.82802e-05	0.000544869	1				A730036I17Rik	-1.40216	0.00100446	0.0131984	1
Gm26583	1.73783	0.0182449	0.219716	1				U2af2	0.731581	8.37553e-05	0.0012523	1				Dhrs1	-1.23977	3.83041e-05	0.000544869	1				Ppfia4	-2.12296	0.00100866	0.0132442	1
Gm44616	-0.997094	0.0182743	0.219771	1				Ankrd9	1.24707	8.38767e-05	0.0012523	1				Pole4	1.29313	3.84092e-05	0.000545977	1				Pstpip2	-0.923634	0.00101298	0.0132915	1
Gm27028	1.33017	0.0183388	0.220391	1				Zfp335	1.29994	8.39302e-05	0.0012523	1				Cbx4	1.6779	3.8592e-05	0.000548187	1				Nras	-0.682834	0.0010178	0.0133363	1
Mogs	0.676758	0.018369	0.220597	1				Pdzk1	1.24729	8.40003e-05	0.00125246	1				Fuz	-1.10108	3.86772e-05	0.000549009	1				Tamm41	0.908277	0.00101783	0.0133363	1
Gm5103	-1.58768	0.0184439	0.22134	1				Lrp8	-2.54483	8.43602e-05	0.00125693	1				Zfp235	-1.13061	3.88237e-05	0.000550698	1				Irf5	-1.37487	0.00101961	0.0133463	1
Pygl	-0.598405	0.0185182	0.222075	1				Fam206a	1.17107	8.46411e-05	0.00126022	1				Matn2	1.62706	3.94933e-05	0.0005598	1				Creg1	1.00896	0.00102004	0.0133463	1
Ldlrad4	-0.784705	0.0185629	0.222453	1				Ago4	-1.23411	8.50335e-05	0.00126517	1				Sncaip	1.61143	3.97047e-05	0.000562399	1				Pole4	1.03106	0.00102831	0.013445	1
Cdk1	-1.29996	0.0185798	0.222498	1				Hook3	1.2795	8.55e-05	0.00127122	1				Gm10433	-1.71839	3.99491e-05	0.000565462	1				Prnp	-0.889558	0.00103128	0.0134744	1
Gldc	-0.865063	0.0186309	0.222651	1				Lama1	-1.63829	8.56959e-05	0.00127323	1				Tbc1d30	-1.88955	4.02295e-05	0.000569029	1				Nr3c2	-1.17051	0.00103262	0.0134824	1
Eif4ebp1	-0.615725	0.0186086	0.222651	1				Smarcd2	0.90707	8.57967e-05	0.00127383	1				Aifm3	-1.56385	4.03552e-05	0.000570405	1				Ly9	-2.12419	0.00103526	0.0134886	1
Cyp4f17	-0.745073	0.0186319	0.222651	1				H2afx	0.907791	8.59391e-05	0.00127505	1				Rhbdf1	1.59412	4.07872e-05	0.000576105	1				Hopx	1.06145	0.00103529	0.0134886	1
Nme7	-0.531745	0.0186663	0.222782	1				Gm15506	1.65592	8.64201e-05	0.00128128	1				Clca3a1	1.82825	4.08608e-05	0.000576738	1				Gm37305	1.36322	0.00103478	0.0134886	1
Kng2	-0.623513	0.0186764	0.222782	1				Gm3454	2.67489	8.65392e-05	0.00128214	1				Glyctk	-1.33388	4.11611e-05	0.000580254	1				Pdlim4	-1.94572	0.0010408	0.0135508	1
Epb41l4aos	-0.710942	0.0186822	0.222782	1				Upp2	-2.1224	8.68411e-05	0.00128556	1				Comt	-1.39777	4.11678e-05	0.000580254	1				Ajuba	-1.42858	0.00104852	0.0136334	1
Tstd3	-0.520608	0.0187417	0.223335	1				A130010J15Rik	0.917885	8.68919e-05	0.00128556	1				Slc25a47	1.64442	4.14339e-05	0.000583256	1				Fga	1.38311	0.00104861	0.0136334	1
Asph	0.534374	0.0188514	0.22435	1				Speg	-1.33907	8.75656e-05	0.00129462	1				Eif4ebp1	1.07186	4.14389e-05	0.000583256	1				Etfbkmt	1.36986	0.00105006	0.0136427	1
Marcksl1	1.08972	0.0188534	0.22435	1				Srsf6	0.873849	8.77194e-05	0.00129598	1				Zfp386	-1.03042	4.19029e-05	0.000589374	1				Lrp8	-2.12222	0.00105152	0.013652	1
Hal	-0.761726	0.0188757	0.224458	1				Hps4	-1.32595	8.87282e-05	0.00130997	1				Ankub1	-1.58227	4.19516e-05	0.000589645	1				Gna14	-1.31981	0.00105428	0.0136689	1
Ficd	0.845952	0.0189243	0.224879	1				E2f6	1.04274	8.90332e-05	0.00131355	1				Bbs7	1.09275	4.2048e-05	0.000590172	1				Rbm41	0.92332	0.0010543	0.0136689	1
Rps12-ps1	1.32906	0.0189559	0.224939	1				Ankrd40	0.738528	8.92035e-05	0.00131514	1				Tbl1x	-1.11026	4.20449e-05	0.000590172	1				Tgfa	-1.04886	0.00106143	0.0137518	1
4930431P19Rik	-0.787472	0.0189477	0.224939	1				5430416O09Rik	-1.51137	9.02228e-05	0.00132831	1				D630045J12Rik	-1.65921	4.22207e-05	0.000592183	1				Lrrc41	0.768679	0.00106691	0.0137656	1
Bcam	0.910732	0.01913	0.225428	1				Fgfr1op2	0.780135	9.01937e-05	0.00132831	1				Brip1	-1.34131	4.23811e-05	0.000594017	1				Pnrc1	1.24723	0.00106695	0.0137656	1
Lmod2	-1.62038	0.0190651	0.225428	1				Atp1a3	-2.20133	9.03232e-05	0.00132886	1				Dirc2	1.21788	4.25015e-05	0.000595288	1				Rbbp8	1.46351	0.00106623	0.0137656	1
Alg3	0.49339	0.0191251	0.225428	1				Bcat2	1.07739	9.0725e-05	0.00133384	1				Asrgl1	-0.880657	4.29727e-05	0.000601467	1				Rgs8	-1.40267	0.00106666	0.0137656	1
Abcg5	-0.700183	0.0190622	0.225428	1				Sh3gl2	-2.64484	9.113e-05	0.00133886	1				Gja5	-2.29594	4.33501e-05	0.000606327	1				Urgcp	0.75433	0.0010666	0.0137656	1
Gm5096	-0.824694	0.0191124	0.225428	1				Map3k13	-1.57503	9.12004e-05	0.00133896	1				Gm20688	-2.44321	4.34502e-05	0.000607304	1				Btbd3	0.619277	0.00106468	0.0137656	1
Cebpd	-0.917767	0.0190897	0.225428	1				Arhgef9	-1.30929	9.16037e-05	0.00134395	1				Scarf2	1.18669	4.3503e-05	0.000607619	1				Smarca5	0.904818	0.00107561	0.0138675	1
Ripply1	-0.906523	0.019123	0.225428	1				Exoc6	0.784989	9.17325e-05	0.0013449	1				Gm17655	-1.73628	4.355e-05	0.000607851	1				Akirin1	0.649655	0.00107659	0.0138706	1
Igkv12-44	-1.5895	0.0190743	0.225428	1				Grin2b	-2.2259	9.28289e-05	0.00136003	1				AI838599	2.06678	4.36401e-05	0.000608685	1				Dlg3	0.912075	0.00107858	0.0138865	1
Zfp960	-1.03289	0.0190873	0.225428	1				Mtap	0.926643	9.29474e-05	0.00136082	1				Gm43797	2.40187	4.36988e-05	0.00060908	1				Themis2	-1.94289	0.00108817	0.0140003	1
A530041M06Rik	-0.737883	0.0190479	0.225428	1				Strip1	0.689797	9.30825e-05	0.00136185	1				Ppargc1b	1.90596	4.37776e-05	0.000609755	1				Cnnm1	-1.57505	0.0010892	0.0140037	1
Cmbl	-0.852181	0.0191543	0.225559	1				Pex1	0.959224	9.33381e-05	0.00136464	1				1700128E19Rik	2.78905	4.40854e-05	0.000613616	1				B230219D22Rik	0.846493	0.00109816	0.0141092	1
Rnpep	0.53906	0.0191787	0.225571	1				Rmdn2	1.01181	9.37079e-05	0.00136903	1				Gm3807	-2.23984	4.43557e-05	0.00061695	1				Igkv16-104	2.20491	0.00111243	0.0142826	1
Fam172a	-0.44931	0.019182	0.225571	1				Zfp420	1.49121	9.37685e-05	0.00136903	1				Gm12337	-2.36011	4.45092e-05	0.000618656	1				0610007P14Rik	-0.98359	0.00111349	0.0142864	1
Sectm1a	1.53034	0.0192441	0.225988	1				Heatr3	1.07456	9.38511e-05	0.00136929	1				A230050P20Rik	-1.30288	4.45883e-05	0.000619326	1				Gm42413	1.92175	0.0011146	0.0142906	1
Elovl6	0.910793	0.0192341	0.225988	1				Atxn2	1.5148	9.3954e-05	0.00136984	1				Rdh11	1.1392	4.47409e-05	0.00062076	1				Arhgap33	-1.22613	0.00111645	0.0143045	1
Bcas3os2	1.46091	0.0192866	0.226174	1				Gm38218	-2.03489	9.46049e-05	0.00137838	1				Mlh3	-1.18412	4.47534e-05	0.00062076	1				Clock	1.20022	0.00112089	0.0143316	1
C430049E01Rik	1.25132	0.0192809	0.226174	1				Mrpl4	1.01722	9.47411e-05	0.00137941	1				Hspa2	1.75186	4.52395e-05	0.000626638	1				Sfmbt2	-2.18497	0.00111938	0.0143316	1
Clic5	0.96364	0.0193071	0.226183	1				Mill2	-1.74794	9.52635e-05	0.00138606	1				Nrep	-1.86472	4.52397e-05	0.000626638	1				Gm34294	-2.12386	0.00112045	0.0143316	1
Il18	-0.94903	0.019314	0.226183	1				Elovl3	-1.59953	9.54139e-05	0.00138729	1				Sprr1a	2.89889	4.53248e-05	0.000627384	1				Sat1	1.33649	0.0011254	0.0143793	1
A2m	1.64805	0.0194191	0.227257	1				Med20	1.22636	9.56923e-05	0.00139038	1				Soat2	-0.983552	4.54605e-05	0.000628828	1				Ubxn11	-1.88155	0.00112672	0.0143863	1
Cxcl11	1.36833	0.0194937	0.227816	1				Dusp8	-2.24501	9.58425e-05	0.0013916	1				Sh3bgr	2.78403	4.56021e-05	0.000630352	1				Lonrf3	1.5202	0.00113175	0.0144406	1
Gm42467	1.56004	0.0194857	0.227816	1				Creg2	-2.68174	9.61481e-05	0.00139507	1				Orc6	1.27701	4.59218e-05	0.000634335	1				Trpt1	0.837143	0.00113409	0.0144604	1
Sowahb	0.653592	0.0195223	0.227993	1				42985	0.820824	9.64221e-05	0.00139809	1				Gm44777	-2.27302	4.59629e-05	0.000634465	1				Chid1	-1.0371	0.00113767	0.0144762	1
Spcs2	0.807378	0.0195456	0.228109	1				Camk2n2	-1.19096	9.72178e-05	0.00140866	1				Rcn2	1.22608	4.63233e-05	0.000639	1				Rad9b	-1.01969	0.00113721	0.0144762	1
Ssr3	0.715139	0.0195788	0.228338	1				Plk3	-1.84841	9.73433e-05	0.0014095	1				Pacsin2	-0.950398	4.74647e-05	0.000654295	1				Tnfrsf14	-1.48642	0.00113637	0.0144762	1
Col6a1	0.82048	0.0195999	0.228427	1				Pdilt	1.73035	9.76501e-05	0.00141201	1				Sfxn5	-1.27431	4.764e-05	0.000656261	1				4932411K12Rik	-2.06937	0.00114074	0.0145052	1
Vamp1	0.716745	0.0196263	0.228578	1				Gm7654	2.36797	9.7591e-05	0.00141201	1				Rcl1	1.65131	4.78845e-05	0.000659177	1				Abhd13	0.737027	0.00114703	0.0145634	1
2700097O09Rik	0.663864	0.0197049	0.229337	1				Gm10069	2.13575	9.77302e-05	0.0014122	1				Cep126	2.00308	4.81251e-05	0.000662033	1				Nsl1	-1.79494	0.00114751	0.0145634	1
Sfi1	0.653288	0.0197423	0.229614	1				Gabrd	-2.24624	9.83627e-05	0.00142036	1				Hnf1aos1	-1.38116	4.83658e-05	0.000664889	1				Igkv9-120	2.15079	0.00114767	0.0145634	1
Map3k13	0.93742	0.0197915	0.230028	1				Gm17259	1.58209	9.87198e-05	0.00142454	1				Pitx3	1.96751	4.84243e-05	0.000665237	1				Slbp	0.868769	0.00114919	0.0145661	1
Hoxa3	0.999693	0.0198752	0.230844	1				Hspa12a	-1.46051	9.88569e-05	0.00142554	1				Impa2	-1.71881	4.86967e-05	0.000668522	1				Zfp622	0.877565	0.00114946	0.0145661	1
Htt	0.691944	0.0199121	0.231114	1				Eid2	-1.59687	0.000100901	0.00145402	1				Ccdc62	1.49157	4.88497e-05	0.000670163	1				Tbc1d30	-1.50763	0.00115514	0.0146281	1
Cda	-0.821252	0.0199934	0.231452	1				Mrs2	0.903162	0.000101379	0.00145992	1				Fzd3	2.31254	4.90615e-05	0.000671691	1				Mapt	-1.18667	0.00115605	0.0146297	1
Gse1	0.930567	0.0199958	0.231452	1				Itga8	-1.39698	0.00010211	0.00146943	1				Fibin	1.62619	4.90479e-05	0.000671691	1				Gm6548	-1.11416	0.00115798	0.014644	1
Ighv2-9	-1.62286	0.0199564	0.231452	1				Uso1	0.921632	0.000102646	0.00147412	1				Cdk6	-1.35459	4.90346e-05	0.000671691	1				Dnase1l3	-1.21072	0.00116671	0.0147089	1
Gm43609	1.02028	0.0199779	0.231452	1				Wipf3	1.23471	0.000102608	0.00147412	1				BC025446	-1.38932	4.92474e-05	0.000673775	1				Hpca	-1.63345	0.00116432	0.0147089	1
Apba3	0.623992	0.0201516	0.231676	1				Zc3h11a	1.51548	0.000102638	0.00147412	1				Cln8	1.19894	4.92987e-05	0.000674018	1				A2m	-2.3003	0.00116605	0.0147089	1
Hdac7	0.780242	0.0200829	0.231676	1				Grasp	-1.49946	0.000103319	0.00148278	1				Gm26710	-2.80724	4.96162e-05	0.000677896	1				Wdfy4	-1.77962	0.00116735	0.0147089	1
Iqcb1	-0.666619	0.02014	0.231676	1				Ttc37	1.33925	0.000103805	0.00148773	1				Akr1c14	-2.09395	5.00553e-05	0.000683431	1				Prdm9	-0.797264	0.00116788	0.0147089	1
Zbtb48	-0.528629	0.0200952	0.231676	1				Cxx1b	-1.04096	0.000103739	0.00148773	1				Ulk2	-1.26249	5.01731e-05	0.000684573	1				Miat	-1.97985	0.00116739	0.0147089	1
Tyw5	-0.7056	0.0201223	0.231676	1				Spsb1	-1.60049	0.000103886	0.00148788	1				Atp8b1	-1.42672	5.02671e-05	0.00068539	1				Nipal1	1.69225	0.00116988	0.0147241	1
Eme2	0.678625	0.0201279	0.231676	1				Gm16537	2.26737	0.000104019	0.00148877	1				C1galt1	-0.81941	5.04335e-05	0.00068719	1				Tubgcp5	0.785598	0.00117272	0.0147298	1
Gm5532	-1.18882	0.020053	0.231676	1				Zfp457	1.5845	0.000104845	0.00149957	1				Drc1	-1.96808	5.06392e-05	0.000689524	1				Fam171b	-1.59399	0.00117194	0.0147298	1
Dnm3os	1.29521	0.0201122	0.231676	1				Zfp346	0.869523	0.00010578	0.00151193	1				Ttll7	1.30672	5.08263e-05	0.000691134	1				Ufsp1	0.933136	0.00117239	0.0147298	1
Gm20036	-0.967238	0.0200434	0.231676	1				Pds5b	0.984728	0.000105986	0.00151318	1				Nudt1	-1.2389	5.08095e-05	0.000691134	1				2700033N17Rik	1.15018	0.00117388	0.0147344	1
Gm26515	-1.01719	0.0200885	0.231676	1				Tmem151a	-1.78213	0.000106012	0.00151318	1				Ubox5	-1.55333	5.08852e-05	0.000691466	1				Lor	1.18415	0.00117618	0.0147533	1
Stxbp3	-0.559332	0.0201773	0.231814	1				Zfp36	-1.37151	0.000107054	0.00152702	1				Dis3l2	-1.00547	5.10767e-05	0.000693599	1				Axin1	0.755031	0.00118089	0.0148023	1
Mpp4	1.01322	0.0202935	0.232991	1				Cpe	-1.90993	0.000107171	0.00152765	1				Rab25	2.36015	5.13499e-05	0.000696838	1				Lmntd2	-1.37178	0.00118315	0.0148205	1
Dlgap5	-1.64965	0.0203519	0.233503	1				Atp1b2	-1.13938	0.000107736	0.00153467	1				Cgref1	-2.14219	5.15039e-05	0.000698455	1				Pdha1	0.875515	0.00118602	0.0148389	1
Irak3	1.46517	0.020394	0.233671	1				Ten1	-1.67029	0.000108109	0.00153894	1				Plekhg3	-1.53383	5.16469e-05	0.00069992	1				3110045C21Rik	-1.55032	0.00118622	0.0148389	1
A230103J11Rik	1.08654	0.0203875	0.233671	1				Bcs1l	1.1672	0.000108252	0.00153994	1				Pparg	-1.07088	5.17367e-05	0.000700663	1				Gm9828	1.14408	0.00119166	0.014897	1
Gm7298	-0.77746	0.0204083	0.233677	1				Plekhg5	-1.47687	0.000108402	0.00154025	1				Wdr41	-0.668689	5.19622e-05	0.000703242	1				Gm45299	1.44312	0.00119525	0.0149318	1
Kpna2-ps	-0.995929	0.0204914	0.234469	1				Ypel5	-1.03863	0.000108493	0.00154025	1				Def8	-1.1421	5.24984e-05	0.000710021	1				Dusp3	0.713161	0.00119609	0.0149322	1
Aurka	-1.30958	0.0206182	0.235113	1				1810010H24Rik	-1.2273	0.000108477	0.00154025	1				Riok1	0.919696	5.28927e-05	0.000714871	1				Tet1	-1.97412	0.00119797	0.0149455	1
Dennd2a	0.900258	0.0206308	0.235113	1				Smim22	-2.50657	0.000109133	0.0015483	1				Gm15694	1.60126	5.31885e-05	0.00071791	1				Gas6	-1.32043	0.00120172	0.0149822	1
Tmem229a	0.996734	0.0206176	0.235113	1				Sds	-1.24626	0.000109658	0.00155469	1				Smurf2	-0.94698	5.31891e-05	0.00071791	1				B330016D10Rik	1.19892	0.00120374	0.014991	1
Snora33	1.25324	0.0206282	0.235113	1				Mrpl45	0.973152	0.000110478	0.00156526	1				Gm15690	2.36952	5.33479e-05	0.000719085	1				Gm43810	2.42254	0.00120404	0.014991	1
5430427N15Rik	-1.23882	0.0206231	0.235113	1				Trim62	-1.52029	0.000110568	0.00156549	1				Rsl1d1	1.061	5.33285e-05	0.000719085	1				St3gal4	0.97739	0.00120531	0.0149967	1
Gm42582	-1.0293	0.0206079	0.235113	1				Snx24	-1.01862	0.000110876	0.0015688	1				Zfp457	-1.65519	5.34796e-05	0.000720376	1				Cdc37l1	0.757822	0.00120991	0.0150438	1
Gm4956	1.44662	0.0206536	0.235215	1				Mir124a-1hg	-2.24897	0.000110987	0.00156932	1				Gm10319	-1.68315	5.37437e-05	0.000723448	1				2310035C23Rik	0.801393	0.00121213	0.0150503	1
Slc4a11	1.38337	0.0206708	0.235254	1				Gm37292	2.64784	0.000111855	0.00158052	1				Pde4d	1.80166	5.39661e-05	0.000725954	1				Fbxl2	-1.62693	0.00121287	0.0150503	1
Fmnl1	1.35902	0.0206871	0.235281	1				E130208F15Rik	1.30631	0.000111957	0.0015809	1				4930480G23Rik	1.44474	5.41808e-05	0.000727866	1				2610203C22Rik	-1.89568	0.00121196	0.0150503	1
Stc2	1.42328	0.0207426	0.235754	1				BC025446	1.32178	0.000112498	0.00158642	1				Ube2j2	0.856429	5.41776e-05	0.000727866	1				Il1rn	-2.35388	0.00121379	0.0150516	1
Alb	-0.851498	0.0208432	0.236739	1				Gm24888	-2.75519	0.000112485	0.00158642	1				Nrp1	-1.32398	5.48682e-05	0.000736608	1				Zfand5	0.764783	0.00121483	0.0150544	1
Oas3	1.39902	0.0208941	0.237	1				Ebf4	-1.79549	0.000113022	0.00159275	1				Egln2	0.893368	5.4953e-05	0.000737252	1				AK010878	0.997013	0.00121826	0.0150869	1
Phf11d	1.02218	0.0208897	0.237	1				Coprs	-1.33592	0.000113622	0.00160013	1				Zfand2a	1.08931	5.515e-05	0.000738907	1				Gnl3	1.04515	0.00122063	0.0151061	1
Dcbld2	0.844552	0.0209217	0.237154	1				Mettl7a1	-0.985905	0.000113998	0.00160434	1				Ube2e2	-1.17535	5.51151e-05	0.000738907	1				Tead1	1.53107	0.0012256	0.0151575	1
Slc1a4	1.15379	0.0210468	0.238414	1				Kbtbd7	1.27296	0.000115354	0.00162235	1				Trim45	-1.57977	5.57178e-05	0.000746016	1				Wdsub1	-0.743025	0.00123416	0.0152531	1
Txnrd3	-0.792687	0.0210705	0.238522	1				Acat3	-1.49867	0.000115636	0.00162523	1				Gtf3a	-1.41419	5.58643e-05	0.000747479	1				Pdk4	1.14702	0.00123501	0.0152535	1
Sparc	0.802065	0.0210922	0.238609	1				2900005J15Rik	1.54164	0.000115928	0.00162824	1				Gm37240	2.72689	5.62004e-05	0.000751475	1				Slc25a23	-0.989864	0.00123597	0.0152552	1
Ubxn7	-0.703653	0.0211068	0.238615	1				Zfp354a	1.10678	0.000116059	0.00162901	1				Fbxo46	-1.39075	5.64415e-05	0.000754196	1				Slc50a1	-1.17032	0.00123756	0.0152646	1
Sema3c	1.07703	0.0211608	0.238907	1				Slc27a1	-0.789034	0.000116308	0.00163032	1				Ube2b	1.15021	5.66617e-05	0.000756634	1				Angel1	-1.07145	0.00124326	0.0153248	1
Bst1	1.26117	0.0211521	0.238907	1				Plppr4	-2.27771	0.000116238	0.00163032	1				Col27a1	1.69801	5.73278e-05	0.00076502	1				Lrrk1	-0.985121	0.00125062	0.0154052	1
Arsg	-0.767487	0.0212434	0.238951	1				Kcng1	-2.62231	0.000117282	0.00164288	1				Tcf7l2	-1.22323	5.75514e-05	0.000766983	1				Cd274	-2.08697	0.0012517	0.0154082	1
Sirt6	0.537148	0.0212357	0.238951	1				6330403K07Rik	-2.39838	0.000118009	0.00165197	1				Zfp619	-1.74078	5.75339e-05	0.000766983	1				Galk1	-1.13029	0.00126311	0.0155384	1
Gltscr2	-0.54013	0.021243	0.238951	1				Chka	-1.19395	0.000118185	0.00165223	1				9430062P05Rik	-2.71076	5.75987e-05	0.000767103	1				Rasa4	-2.07351	0.00126612	0.0155547	1
Tssk1	-1.18881	0.0211908	0.238951	1				Gpcpd1	-1.34239	0.000118117	0.00165223	1				Itgbl1	1.88689	5.83144e-05	0.000776119	1				Fgd2	-2.10082	0.00126566	0.0155547	1
Ipmk	-0.802086	0.0212492	0.238951	1				Mrpl47	1.2368	0.000118326	0.00165312	1				Sel1l3	-1.55595	5.88248e-05	0.000782393	1				Mgl2	-2.26666	0.00127138	0.0156075	1
Gm5483	1.63859	0.0212447	0.238951	1				Ythdf3	0.975774	0.000119154	0.00166357	1				Cemip	3.00632	5.88985e-05	0.000782855	1				Gm4735	0.926098	0.0012721	0.0156075	1
Dapk3	0.63089	0.0213225	0.239459	1				Slc25a25	-1.87495	0.000119392	0.0016658	1				Mup-ps11	-2.76729	5.91191e-05	0.000785267	1				Acap1	-1.35363	0.00127683	0.0156322	1
Gc	-0.561808	0.0213159	0.239459	1				Lrp11	-1.07833	0.00011971	0.00166912	1				Junb	1.68233	5.947e-05	0.000789404	1				Arhgef9	-1.07717	0.00127822	0.0156322	1
Lmbr1l	-0.461078	0.0213657	0.239785	1				Arap1	1.05899	0.000119845	0.00166991	1				Mta3	-0.932977	6.02726e-05	0.000799529	1				Snx32	-1.08345	0.00127537	0.0156322	1
Dhdh	-0.640508	0.0213995	0.240005	1				Gart	1.08751	0.000120083	0.00167102	1				Col11a2	1.6497	6.04814e-05	0.000801768	1				Il3ra	-1.40967	0.0012774	0.0156322	1
2310058D17Rik	0.99684	0.0214179	0.240053	1				Pdcd11	1.40612	0.000120028	0.00167102	1				Dnttip2	0.88806	6.06484e-05	0.000803452	1				Cyp2d37-ps	-1.65479	0.00127834	0.0156322	1
Lgi2	1.22734	0.0214431	0.240177	1				Gm13370	-2.79481	0.000120175	0.00167118	1				Decr2	-1.19481	6.09367e-05	0.000806738	1				Tomm40	0.953579	0.00128161	0.0156516	1
Sebox	0.859238	0.0214649	0.240262	1				Cdkl5	1.52542	0.000120471	0.00167419	1				Stxbp4	-1.42256	6.09802e-05	0.000806781	1				2810403A07Rik	0.851275	0.00128162	0.0156516	1
Phf13	-0.760316	0.021479	0.240262	1				Gm13886	1.74228	0.000121545	0.00168801	1				Magix	-1.50008	6.12017e-05	0.000809177	1				9530082P21Rik	-1.62448	0.00129031	0.0157475	1
Elf1	-0.706704	0.0215293	0.240666	1				Zfp961	1.03849	0.000121813	0.00169026	1				Eci1	-1.27428	6.12558e-05	0.000809359	1				Dio1	-2.3162	0.00129675	0.0158156	1
Snx21	-0.723515	0.0215443	0.240675	1				Gm16755	2.01721	0.000121867	0.00169026	1				3300002I08Rik	1.74194	6.15489e-05	0.000812696	1				Rab3il1	-1.42671	0.00129862	0.0158194	1
Ube2e3	-0.449344	0.0215693	0.240795	1				Fbxo46	1.32599	0.000122013	0.00169117	1				Hdc	1.8236	6.33368e-05	0.000835754	1				Csrp3	1.69029	0.00129877	0.0158194	1
Six5	0.485901	0.0217276	0.242403	1				Cyth3	-1.16192	0.000122855	0.00169948	1				2610021A01Rik	-1.23016	6.35113e-05	0.000837506	1				Nudt9	-0.768203	0.00130007	0.0158248	1
Ube2c	-1.43691	0.0217827	0.242699	1				Klrd1	-2.74033	0.000122797	0.00169948	1				Ralyl	3.01686	6.41844e-05	0.000844716	1				Dph5	0.877901	0.00130602	0.0158868	1
Fmnl3	0.776862	0.0217822	0.242699	1				Dph6	1.2014	0.000122741	0.00169948	1				Rap2a	-1.24208	6.41554e-05	0.000844716	1				Zfp335os	1.0417	0.00131099	0.0159367	1
Cyp4a32	-1.2239	0.0219278	0.244155	1				Cep72	-1.45654	0.000124171	0.00171656	1				Gm18635	-2.20484	6.41147e-05	0.000844716	1				Phf23	0.527311	0.00131733	0.0159661	1
Lrrd1	1.07389	0.0219937	0.244584	1				Chn1	-1.9508	0.000124329	0.00171722	1				Ccdc61	-1.234	6.49252e-05	0.000853861	1				Afap1l2	-1.20665	0.00131703	0.0159661	1
Ly6c1	1.53172	0.0220095	0.244584	1				Gm44069	-1.81659	0.000124382	0.00171722	1				Gm16576	-1.72056	6.49645e-05	0.000853861	1				Alg13	0.69201	0.00131684	0.0159661	1
Sh2d1b1	1.6834	0.0220064	0.244584	1				Gm42436	-2.07867	0.000125224	0.00172771	1				Gm44005	2.91297	6.50858e-05	0.000854896	1				Gm12250	-2.37715	0.00131771	0.0159661	1
Prodh	-0.673607	0.0221821	0.244665	1				Armc1	0.957507	0.00012572	0.00173342	1				Col4a3bp	-1.11686	6.52892e-05	0.000857006	1				Gm43949	-1.20482	0.00131772	0.0159661	1
Camkk1	1.01389	0.0221822	0.244665	1				Kctd5	-0.81178	0.000126422	0.00174196	1				Rab3d	-1.1348	6.56522e-05	0.000859048	1				Arhgef25	-1.2577	0.00132041	0.0159778	1
Scfd1	0.611939	0.0221898	0.244665	1				Gm17115	-2.00462	0.000127207	0.00175163	1				Pgghg	-1.20339	6.56589e-05	0.000859048	1				Glmn	0.985945	0.00131998	0.0159778	1
Itih4	-0.725766	0.0220897	0.244665	1				Spata22	-1.45851	0.000127848	0.00175886	1				1700008J07Rik	-1.24833	6.55938e-05	0.000859048	1				Rspo1	-1.96143	0.00132524	0.0160258	1
Tmem132a	1.08516	0.0221395	0.244665	1				Cyp4a30-ps	2.26476	0.000127899	0.00175886	1				Zkscan8	-1.57538	6.55539e-05	0.000859048	1				Siglece	-1.93886	0.00134156	0.0162126	1
Lipa	-0.608612	0.0221626	0.244665	1				Josd2	1.16139	0.000128236	0.00176234	1				Gm7389	-1.76875	6.56113e-05	0.000859048	1				Ankrd28	1.00262	0.00134522	0.0162461	1
Klb	-0.858513	0.0220808	0.244665	1				Ttc14	0.950244	0.000128842	0.00176952	1				Impact	1.22302	6.58651e-05	0.000861009	1				Tm6sf2	0.833697	0.00134679	0.0162546	1
Wee1	1.09089	0.0221366	0.244665	1				Mogs	1.09913	0.00012953	0.0017778	1				Gm17025	-2.61321	6.58947e-05	0.000861009	1				Plxdc1	-1.67413	0.00135628	0.0163584	1
Msn	1.10657	0.0221191	0.244665	1				ENSMUSG00000109836	1.91299	0.00012984	0.00178091	1				Hexdc	-0.792525	6.61171e-05	0.000862799	1				Espnl	-1.912	0.00136264	0.0164245	1
Rad54b	-0.883865	0.0220625	0.244665	1				Pnkd	1.01673	0.000130006	0.00178202	1				Hadha	-1.20543	6.61176e-05	0.000862799	1				Eif4ebp1	0.837617	0.00136379	0.0164276	1
Gm16090	-1.19913	0.0221729	0.244665	1				Chrna4	-2.67795	0.000130196	0.00178347	1				B130034C11Rik	-1.73653	6.63345e-05	0.000864503	1				Hoxa5	1.60884	0.0013657	0.0164399	1
Gm45137	1.53993	0.0220866	0.244665	1				Lrrc20	1.1302	0.000131546	0.00180078	1				Slc26a4	-2.38433	6.63245e-05	0.000864503	1				Slc7a6	1.64097	0.00136736	0.0164492	1
42986	0.772045	0.0223057	0.245623	1				Tmeff1	-2.29213	0.000132529	0.00181307	1				Fahd1	-1.25247	6.7325e-05	0.000876843	1				Igkv1-135	2.03862	0.0013714	0.0164871	1
Kdm3a	-0.702056	0.0222971	0.245623	1				Gm43081	2.31988	0.00013352	0.00182544	1				Gch1	0.818653	6.81095e-05	0.000886484	1				Lynx1	-1.29727	0.00137338	0.0165001	1
Pou2f2	1.35808	0.0223391	0.245673	1				Adra2b	1.33503	0.000135038	0.001845	1				Gm43359	2.4019	6.87836e-05	0.000894678	1				Wwc1	-0.894743	0.00138057	0.0165651	1
Ipo13	0.681756	0.0223267	0.245673	1				Prkcg	-1.60772	0.000135144	0.00184525	1				Vmac	-0.854467	6.89811e-05	0.000896665	1				Amz1	-1.86005	0.00138013	0.0165651	1
Spcs3	0.635219	0.0223931	0.246107	1				Tnip2	-0.987505	0.0001359	0.00185437	1				Aox1	-1.28759	6.9118e-05	0.000897862	1				Fgfbp3	-1.33181	0.00138516	0.0166027	1
Mars2	0.662143	0.0224182	0.246223	1				Lrrc41	0.896641	0.00013603	0.00185494	1				Slc3a2	1.25449	6.91827e-05	0.000897937	1				Sco2	0.940901	0.0013855	0.0166027	1
Zmym2	-0.653171	0.0224547	0.246307	1				Adh7	1.47124	0.000136155	0.00185544	1				Luc7l3	-0.920021	6.92133e-05	0.000897937	1				Zfp24	0.669212	0.00138673	0.0166067	1
Rbfa	-0.616513	0.0224549	0.246307	1				Flnb	1.15883	0.00013637	0.00185717	1				Zfp820	-1.33173	6.97478e-05	0.000904286	1				Bmp10	1.28734	0.00139385	0.0166812	1
Rabggtb	-0.555719	0.0224845	0.246344	1				Dsg1c	-1.56236	0.00013762	0.00187298	1				Rtn4ip1	-1.0941	7.00693e-05	0.000907868	1				Spink6	-2.41113	0.00139664	0.0167037	1
Gm28050	-1.40836	0.0224873	0.246344	1				Gm37357	-2.86566	0.00013777	0.00187381	1				Stx17	-0.7966	7.023e-05	0.000909364	1				Lrfn1	-1.56678	0.00140239	0.0167617	1
Josd1	-0.565952	0.0225635	0.246384	1				N4bp3	1.3815	0.000138013	0.0018747	1				Gm6485	2.8559	7.09716e-05	0.000918372	1				Narfl	0.870316	0.00140651	0.0168001	1
Tigar	0.626511	0.0225451	0.246384	1				Mkrn1	-0.667605	0.000137974	0.0018747	1				Dusp14	2.29247	7.12026e-05	0.000920768	1				Gamt	-1.2371	0.0014211	0.0169544	1
Accs	-0.706922	0.0225373	0.246384	1				Hyal3	-1.48713	0.000138407	0.00187763	1				Ube2r2	-0.740139	7.13599e-05	0.00092102	1				Islr	-1.12027	0.00142126	0.0169544	1
Gm12940	0.837379	0.0225609	0.246384	1				Cd79b	-2.18432	0.000138341	0.00187763	1				Arhgef10l	-1.21786	7.12905e-05	0.00092102	1				Gm10232	1.48051	0.00142434	0.0169802	1
A230028O05Rik	-1.21137	0.02252	0.246384	1				Mss51	1.64371	0.000138822	0.00188084	1				Plpp5	-1.51185	7.13228e-05	0.00092102	1				Slc17a3	-1.3113	0.00142686	0.0169884	1
Eif2b3	0.667693	0.0226331	0.246845	1				Tceal1	-1.48935	0.0001388	0.00188084	1				Coprs	1.37662	7.15377e-05	0.000922722	1				Kng2	0.845421	0.00142681	0.0169884	1
Baat	-0.633258	0.0226348	0.246845	1				Xrcc5	0.926387	0.000139925	0.00189457	1				Prox1os	-1.42621	7.1849e-05	0.000926141	1				Pfkfb4	-1.7215	0.00143123	0.0170197	1
Poc1a	-0.602778	0.0226693	0.247062	1				Ptpdc1	-1.03836	0.000140692	0.00190372	1				Gm38366	2.58146	7.20568e-05	0.000928223	1				Cntnap2	-2.07809	0.00143133	0.0170197	1
Slc35a5	-0.439308	0.0227324	0.247273	1				Kat2a	1.0311	0.00014098	0.0019064	1				Fam209	2.071	7.22401e-05	0.000929988	1				Fam109a	0.935264	0.00143634	0.0170683	1
Pcca	-0.634973	0.0227047	0.247273	1				Ice2	1.00449	0.000141625	0.0019139	1				Bbox1	-1.65528	7.23122e-05	0.000930319	1				Gm12573	-2.38788	0.00144146	0.0171181	1
Flrt2	1.24768	0.0227261	0.247273	1				Nomo1	1.13688	0.000142154	0.00191981	1				Gm38329	2.01284	7.26105e-05	0.000933557	1				Ubr1	0.867726	0.00144548	0.0171439	1
Brca1	-1.07539	0.0228115	0.247974	1				Clic5	1.57592	0.000142827	0.00192766	1				Tbcel	-1.16448	7.27402e-05	0.000934626	1				Gphn	-0.973158	0.00144543	0.0171439	1
Acbd5	-0.514103	0.0228769	0.248527	1				Nptxr	-1.87722	0.000143228	0.00193184	1				Exosc8	1.06505	7.29813e-05	0.000937123	1				Lmnb1	-1.0601	0.00144896	0.0171742	1
Tmc3	1.73159	0.0229164	0.248796	1				Cnnm1	-1.83543	0.000144051	0.00194169	1				Cdca4	1.18661	7.30297e-05	0.000937145	1				Ppp1r36	1.91509	0.00145072	0.017184	1
Itih3	-0.654636	0.0229638	0.249152	1				Timd4	-2.21943	0.000144545	0.0019471	1				Brd3	-1.25305	7.41447e-05	0.000950844	1				Trp53inp2	-1.17222	0.00145699	0.0172431	1
Rhox5	1.52264	0.0230519	0.249948	1				Sod3	-1.24119	0.000145498	0.00195869	1				C230038L03Rik	2.14775	7.41937e-05	0.000950865	1				Atp10d	1.35451	0.0014585	0.0172431	1
Gm16755	-1.19943	0.0230785	0.250076	1				Thtpa	1.30311	0.000145855	0.00196225	1				Gm37906	2.72008	7.43848e-05	0.000952705	1				Spink5	1.69829	0.00145825	0.0172431	1
Palld	0.666326	0.0231269	0.250281	1				Thoc5	0.902943	0.000147234	0.00197953	1				Fastkd5	-1.53612	7.49536e-05	0.000959377	1				Myl7	-1.92313	0.00146309	0.0172788	1
Plekhf1	-0.857327	0.023121	0.250281	1				Nvl	1.05643	0.000148299	0.00199131	1				Mblac2	-1.15245	7.50952e-05	0.000960577	1				Vtcn1	-1.44859	0.00146339	0.0172788	1
Plod3	0.620264	0.0231816	0.250406	1				Smyd1	1.11328	0.000148245	0.00199131	1				Dhx32	-0.921859	7.52115e-05	0.000961452	1				Pcdh9	-1.88943	0.00146528	0.0172901	1
Hcar2	1.43673	0.0231827	0.250406	1				Jph3	-1.85181	0.000148569	0.0019924	1				Wdr92	-1.10341	7.64847e-05	0.000977104	1				Fam186b	2.36614	0.00146856	0.0173178	1
Zfp950	0.884855	0.0231646	0.250406	1				Sv2c	-2.09129	0.000148481	0.0019924	1				Pi4k2a	0.919232	7.6549e-05	0.000977303	1				Parp11	-1.31053	0.00147125	0.0173385	1
Lonrf3	-1.06306	0.0232037	0.250464	1				Kcnh3	-2.23916	0.000148974	0.00199656	1				Hist1h1e	1.87006	7.67183e-05	0.000978842	1				Nrm	-1.57446	0.001473	0.017348	1
Eif1	-0.681041	0.0232176	0.250464	1				Surf2	0.874394	0.000149607	0.00200122	1				Rph3al	-1.18821	7.76962e-05	0.000990688	1				Msh5	-1.40586	0.0014777	0.0173703	1
Sgms2	-0.777148	0.0232983	0.251174	1				R3hcc1l	0.999669	0.000149479	0.00200122	1				Nup50	0.967382	7.83351e-05	0.000998201	1				Larp7	-0.799745	0.00147639	0.0173703	1
Ahcyl2	0.807371	0.023327	0.251324	1				Pms1	1.29544	0.000149538	0.00200122	1				E4f1	0.948511	7.89633e-05	0.00100557	1				Zc4h2	-1.26384	0.00147718	0.0173703	1
Sult1c2	-1.07116	0.0234426	0.25241	1				Col14a1	-1.36476	0.000149927	0.00200192	1				Rwdd2b	-1.00383	7.92816e-05	0.00100898	1				Hs6st2	-2.09832	0.00148032	0.0173858	1
Rabep1	-0.514959	0.0234902	0.252761	1				Ptpn5	-2.23477	0.000149917	0.00200192	1				Gm19412	1.44874	7.95673e-05	0.00101197	1				Eldr	-2.40037	0.0014809	0.0173858	1
1810064F22Rik	1.41945	0.0235194	0.252915	1				Ube4a	0.872965	0.000149944	0.00200192	1				Tsc22d1	-2.35543	7.96234e-05	0.00101205	1				Gnat2	-1.56615	0.0014853	0.0174264	1
Smoc1	-0.492096	0.0235372	0.252946	1				4833420G17Rik	-0.82619	0.000150103	0.00200276	1				Tmem100	2.32708	8.01303e-05	0.00101784	1				Hsd17b11	-0.908225	0.00150308	0.0176127	1
Ptger4	1.43407	0.0235534	0.252961	1				1700124L16Rik	-2.72699	0.000150917	0.00201236	1				Gm24888	2.83826	8.03005e-05	0.00101936	1				Rusc1	0.983153	0.00150273	0.0176127	1
Batf2	1.42107	0.0237835	0.255271	1				Mlh1	0.933896	0.00015176	0.00202103	1				Dcun1d4	-1.11228	8.04727e-05	0.0010209	1				Acss2	-0.891134	0.00150793	0.0176583	1
Gle1	-0.43382	0.0238486	0.255456	1				Serp2	-2.16415	0.000151711	0.00202103	1				Fam213b	-1.8076	8.18268e-05	0.00103742	1				Gkap1	0.735071	0.00151152	0.0176892	1
Ccdc141	-0.730345	0.0238307	0.255456	1				Ppic	-1.64924	0.000152375	0.00202794	1				Slc25a45	-1.068	8.20209e-05	0.00103922	1				Cyp27a1	1.07801	0.0015194	0.0177558	1
Ifit2	1.27983	0.0238487	0.255456	1				Gm13363	-1.6434	0.000152942	0.0020342	1				Zhx2	-1.26404	8.25155e-05	0.00104483	1				E130311K13Rik	-0.838213	0.00152089	0.0177558	1
Tmsb10	1.40553	0.0238611	0.255456	1				Id3	-1.85018	0.000153139	0.00203553	1				Aldh9a1	-1.11896	8.2822e-05	0.00104805	1				Ino80dos	0.991795	0.00151929	0.0177558	1
Traf1	1.5655	0.0238777	0.255473	1				Tbc1d10a	-1.12899	0.000153254	0.00203579	1				Tfcp2	-1.21227	8.30446e-05	0.0010502	1				Gm44418	-2.14927	0.00152105	0.0177558	1
Hip1r	0.76127	0.0239324	0.25558	1				Htr2c	-2.51925	0.000154193	0.00204697	1				Smim10l1	0.918407	8.32081e-05	0.00105161	1				2210406O10Rik	0.932955	0.00152656	0.0177986	1
Cyp2c37	-1.08272	0.0239211	0.25558	1				Eya3	1.23888	0.00015514	0.00205566	1				Eif4ebp3	2.28365	8.4123e-05	0.0010625	1				1110034G24Rik	1.17541	0.00152664	0.0177986	1
Fbxo31	-1.01664	0.0239328	0.25558	1				Fam208a	1.18768	0.000155089	0.00205566	1				Aadat	-1.12858	8.43791e-05	0.00106507	1				Mettl8	-0.753803	0.00152922	0.0178175	1
Gm42462	1.3362	0.0239918	0.256048	1				Cyp2j8	-2.00211	0.000155086	0.00205566	1				Gm45369	-1.7268	8.47078e-05	0.00106854	1				Per1	1.89529	0.00153068	0.0178232	1
Gm28557	-0.877695	0.0240151	0.256135	1				Atg16l1	1.07326	0.000155458	0.00205728	1				Csnk1e	1.21256	8.55774e-05	0.00107883	1				Ndn	-1.36644	0.00153251	0.0178334	1
Zfp639	-0.569775	0.0240853	0.256645	1				Impa1	0.792356	0.000155368	0.00205728	1				Synj2bp	-0.867347	8.56862e-05	0.00107953	1				Lcp1	-0.953054	0.00153371	0.0178361	1
Atp2a1	1.67376	0.0240931	0.256645	1				Tnik	-1.6003	0.000156427	0.00206881	1				Gprc5a	2.37267	8.61664e-05	0.00108461	1				Tctn2	-0.722569	0.00154551	0.017962	1
Oxld1	-0.882609	0.0241749	0.257355	1				Gm6135	-2.5995	0.00015719	0.00207759	1				Gm20186	2.11934	8.6252e-05	0.00108461	1				Phlda1	-1.2682	0.00155153	0.0180207	1
Tmem154	1.50882	0.0241962	0.25742	1				Chst1	-1.82734	0.000157304	0.0020778	1				Myzap	1.80165	8.62295e-05	0.00108461	1				Lamp2	0.695683	0.00155386	0.0180238	1
Pdss1	0.578638	0.0242317	0.257636	1				Mfsd3	-1.48339	0.000157828	0.00208341	1				Clip3	1.31313	8.63687e-05	0.0010854	1				Klhdc2	0.792304	0.00155472	0.0180238	1
Fmo2	0.861222	0.0242744	0.257929	1				Gpm6a	-1.74808	0.000159075	0.00209856	1				Fam169b	-0.718909	8.67106e-05	0.00108901	1				Gm10863	-2.19586	0.00155397	0.0180238	1
Pipox	-0.604518	0.0244113	0.258735	1				Map2k3os	1.47159	0.000159405	0.00210159	1				Ccnyl1	1.01916	8.68147e-05	0.00108964	1				Lpar3	-2.26245	0.00156058	0.0180804	1
Myo1g	1.47736	0.0243847	0.258735	1				Ggt5	-1.24277	0.000161077	0.00212098	1				Gimap9	-1.29089	8.77085e-05	0.00110017	1				Mfsd9	-1.10205	0.00156644	0.018137	1
Tdp1	0.562357	0.0243776	0.258735	1				Ap5b1	1.36195	0.00016098	0.00212098	1				Tmem126b	-1.31787	8.80513e-05	0.00110309	1				Dnm1	-1.43893	0.0015686	0.0181394	1
Nos3	0.7349	0.0243964	0.258735	1				Cdt1	-1.31796	0.000162523	0.00213869	1				Gm19744	-2.41882	8.80063e-05	0.00110309	1				F2r	1.2221	0.00156851	0.0181394	1
Pdgfc	-0.958975	0.0244681	0.259095	1				Iqsec3	-2.15054	0.000163229	0.00214664	1				Zmat1	-1.24836	8.87086e-05	0.00111063	1				Cgnl1	-1.16469	0.00157682	0.018223	1
Leng8	0.703167	0.0245232	0.259095	1				Tmprss4	-2.56611	0.000163787	0.00215263	1				D830032E09Rik	2.5874	8.9219e-05	0.00111608	1				Tmem35b	-0.883654	0.00157802	0.0182254	1
Hgsnat	-0.501979	0.0245003	0.259095	1				Usp20	0.88487	0.000164747	0.00216347	1				Rcbtb2	-1.21783	8.92551e-05	0.00111608	1				Gm32200	-2.31931	0.00158278	0.0182691	1
Eva1b	0.78868	0.0245521	0.259095	1				Stx2	1.13504	0.000164817	0.00216347	1				Gm8883	-1.8345	8.93149e-05	0.00111613	1				N4bp2l2	0.676127	0.00158657	0.0183014	1
Pcbp1	0.642412	0.0244839	0.259095	1				Mroh6	2.11206	0.000165416	0.00216997	1				Umad1	-1.17531	8.94636e-05	0.00111729	1				Ptprg	-0.845794	0.00159017	0.0183091	1
Bhmt-ps1	-0.890203	0.0245419	0.259095	1				Etaa1os	-1.98072	0.000165541	0.00217027	1				Mad1l1	1.37113	8.97099e-05	0.00111967	1				Epha1	-0.922233	0.00159021	0.0183091	1
Gm26718	-1.4943	0.0245217	0.259095	1				Rph3a	-1.88542	0.000166859	0.00218483	1				Rap1gap	-0.966804	8.9797e-05	0.00112006	1				Gm14167	1.40263	0.00158868	0.0183091	1
Kif2c	-1.50577	0.0246524	0.259991	1				Ints10	1.12708	0.000166814	0.00218483	1				Zdhhc13	0.842257	8.99953e-05	0.00112184	1				Gm17023	-1.69544	0.00159371	0.018338	1
Bace1	-0.734891	0.0246727	0.260044	1				Mfrp	-2.84961	0.000167102	0.00218665	1				Spdef	2.56542	9.04759e-05	0.00112713	1				Itgb3	1.70134	0.00159843	0.0183809	1
Cox17	0.848829	0.024702	0.260191	1				Fzd3	-2.11567	0.000167779	0.00219143	1				Ofd1	0.897141	9.09357e-05	0.00113215	1				Slc39a4	-1.92662	0.00159993	0.0183809	1
Dtx4	-0.688634	0.0247361	0.260227	1				Dhx33	1.01676	0.000167684	0.00219143	1				Gm10501	-1.47453	9.14179e-05	0.00113745	1				Gm13017	-1.47089	0.00160041	0.0183809	1
Pprc1	0.905303	0.0247218	0.260227	1				Yap1	1.07902	0.000167777	0.00219143	1				Arl4d	1.99466	9.15512e-05	0.0011384	1				Vwa8	-1.06366	0.00161183	0.0185006	1
Cav1	0.961066	0.0247653	0.260373	1				Arl8a	-1.02859	0.000169514	0.00221271	1				Slc22a15	-0.912002	9.16188e-05	0.00113854	1				Sirpa	-1.71074	0.00161386	0.0185124	1
Epha1	0.655618	0.0247842	0.260411	1				Rwdd4a	0.942252	0.000169817	0.00221529	1				Mtm1	-1.06175	9.1827e-05	0.00114042	1				Prpsap1	0.656403	0.00162112	0.0185726	1
Atg101	-0.600998	0.0248067	0.260486	1				Eno1b	1.01574	0.00017005	0.00221696	1				Zfp951	1.68981	9.19657e-05	0.00114143	1				Mup-ps14	-2.29792	0.00162089	0.0185726	1
Mex3a	1.46515	0.0248345	0.260617	1				Slmo2	1.0132	0.000170254	0.00221825	1				Ddx11	-1.14347	9.28066e-05	0.00115116	1				Urad	1.09037	0.00162283	0.0185807	1
2610203C22Rik	1.30777	0.0248667	0.260792	1				Lum	-1.73595	0.000170693	0.0022226	1				Pdia4	-1.29674	9.29818e-05	0.00115262	1				Prpf39	0.77281	0.0016251	0.0185953	1
Bivm	-0.547513	0.0249031	0.261013	1				Txndc16	-0.930109	0.000171967	0.0022378	1				Lgals9	-0.944614	9.33392e-05	0.00115633	1				Tmem125	-0.783119	0.00162619	0.0185962	1
Fchsd2	-0.711164	0.0249386	0.261224	1				Jrkl	1.33296	0.000172611	0.0022448	1				Fbxo40	-2.08182	9.48023e-05	0.00117373	1				Fastk	0.70776	0.00162759	0.0186007	1
Pomgnt1	0.60434	0.0249782	0.261297	1				Ptpn14	-1.55701	0.000172768	0.00224545	1				Timm10	1.39061	9.49079e-05	0.00117432	1				Stbd1	-1.00874	0.0016377	0.0187048	1
Fchsd1	0.840846	0.0249781	0.261297	1				Rims2	-2.11658	0.000173198	0.00224966	1				Kiss1r	-1.60141	9.54865e-05	0.00118075	1				Nt5e	1.09072	0.00164647	0.0187933	1
Gm43189	-1.18615	0.0249918	0.261297	1				Cplx1	-2.172	0.000174019	0.00225764	1				Atg4c	-0.871855	9.63103e-05	0.0011902	1				Pros1	1.16718	0.00165095	0.0188328	1
Parp3	0.524447	0.0250497	0.261656	1				1700027J07Rik	2.79189	0.000174027	0.00225764	1				Gm38319	-1.98896	9.65289e-05	0.00119217	1				Epb41	1.29138	0.00166206	0.0189479	1
Suv39h2	0.685887	0.025057	0.261656	1				Zfp386	0.943096	0.000174555	0.0022631	1				Phtf2	-0.951977	9.68758e-05	0.00119498	1				Mfsd12	-0.902656	0.00166793	0.0190031	1
Usp45	-0.439047	0.025099	0.261773	1				Matn2	-1.47354	0.000175859	0.00227809	1				A230056P14Rik	-1.889	9.68273e-05	0.00119498	1				Gm19426	-1.40308	0.00167098	0.0190261	1
Morn4	0.980867	0.0250963	0.261773	1				Sox18	1.88267	0.000175928	0.00227809	1				Tmem135	-0.965441	9.70844e-05	0.00119682	1				Mup-ps2	-2.12135	0.0016767	0.0190796	1
Zfp995	-0.608011	0.0252439	0.263123	1				Gal3st1	-1.70799	0.000177571	0.00229795	1				Trmo	-1.31963	9.76869e-05	0.0012035	1				Lgr5	-1.1323	0.00168042	0.0191101	1
Ppfia4	1.44213	0.0253952	0.264537	1				Chchd5	-0.914933	0.000177822	0.00229979	1				2310001H17Rik	-1.45328	9.83835e-05	0.00121134	1				Paqr5	-2.33674	0.00168165	0.0191123	1
Ngb	-1.09844	0.0254692	0.264659	1				Atp2b3	-2.30976	0.000178476	0.00230683	1				D6Wsu163e	-1.11058	9.88762e-05	0.00121666	1				Slc3a1	1.1752	0.00168639	0.0191545	1
Gm684	1.44286	0.0254272	0.264659	1				Gm45043	-1.90478	0.000178585	0.00230683	1				Marcksl1-ps4	-2.74186	9.93865e-05	0.00122219	1				6430573P05Rik	-1.02131	0.00168841	0.0191656	1
Gm6900	-0.777638	0.0254633	0.264659	1				Crtap	-1.2242	0.000179362	0.00231514	1				Net1	-0.790979	9.95326e-05	0.00122324	1				Gm28592	1.82516	0.00169085	0.0191816	1
Gm37309	1.22457	0.0254468	0.264659	1				Smim10l1	0.873917	0.000179449	0.00231514	1				Atl3	-0.956077	0.000100196	0.00123064	1				Tpk1	-0.925063	0.00169326	0.0191972	1
C2cd5	0.496538	0.0255065	0.264884	1				Gm15883	-1.14969	0.000179675	0.00231664	1				Zbtb14	-0.73439	0.000100639	0.00123456	1				Trim34a	-1.02113	0.00169708	0.0192177	1
Spata24	-0.705456	0.0255478	0.26515	1				Shisa7	-1.97857	0.000180337	0.00232376	1				Mttp	-0.988966	0.000100634	0.00123456	1				Gm14416	1.43672	0.00169733	0.0192177	1
1700066M21Rik	-0.530308	0.0255808	0.265181	1				Rasgef1a	-1.99552	0.000180764	0.00232783	1				Gm44851	-2.03999	0.00010093	0.00123738	1				1810019D21Rik	0.896869	0.00169818	0.0192177	1
Egr1	-1.3045	0.0255821	0.265181	1				Gm16793	1.80373	0.000181091	0.00233062	1				Fzd9	2.41827	0.000101286	0.00124099	1				Slc45a3	1.63499	0.00170468	0.0192794	1
1810011H11Rik	1.22857	0.0256328	0.265545	1				Rpl22l1	-1.62716	0.000181413	0.00233334	1				Rspry1	-1.11743	0.000101711	0.00124543	1				Ush2a	-2.36387	0.00170985	0.0193261	1
Aldob	-0.712097	0.0257369	0.266461	1				Shisa8	-2.45011	0.000182044	0.00233914	1				Gm28172	-2.02955	0.000102422	0.00125337	1				Irak1bp1	0.998273	0.00171209	0.0193396	1
Pdcd6	-0.746734	0.0258044	0.266997	1				Gm42941	-2.56902	0.000182086	0.00233914	1				Lta	2.22294	0.000102554	0.00125423	1				Hpgds	-1.62089	0.00171738	0.0193875	1
Sclt1	-0.814554	0.0258307	0.267106	1				Fendrr	-1.32065	0.000182523	0.00234333	1				Zfp811	2.62311	0.000103006	0.00125793	1				1700047M11Rik	-1.46763	0.00172349	0.0194447	1
Rmnd5a	-0.857623	0.0258526	0.26717	1				Irgq	1.49492	0.000182678	0.00234388	1				Gm29650	-1.48016	0.000103045	0.00125793	1				Rit2	-2.07309	0.00172775	0.0194809	1
9130409I23Rik	-0.981334	0.0258951	0.267446	1				Ccdc127	0.836087	0.000183235	0.0023496	1				Olfr16	-2.1879	0.000103004	0.00125793	1				Gm10804	2.02659	0.00172958	0.0194896	1
3110056K07Rik	0.680325	0.0259396	0.267743	1				Socs4	1.18392	0.0001834	0.00235029	1				Cxx1a	0.872	0.00010347	0.00126234	1				Nckap5	-1.56496	0.00173096	0.0194933	1
Angptl3	-0.71995	0.0259666	0.267859	1				Ttyh2	0.86256	0.000184902	0.00236809	1				Cstf3	-1.04554	0.000103574	0.00126285	1				Zc3hav1l	-1.44836	0.00173375	0.0195128	1
Tma16	0.547993	0.0259893	0.26793	1				Npr3	1.28042	0.000185419	0.00237328	1				Etfdh	-1.04917	0.000104751	0.00127642	1				Gm19412	1.17634	0.00173625	0.0195291	1
Sorcs2	-1.33464	0.0260096	0.267976	1				Gm37962	2.00909	0.000185781	0.00237646	1				Ide	-1.11877	0.000104843	0.00127677	1				Gas7	-1.32585	0.00174314	0.0195829	1
Ilk	-0.55788	0.0260505	0.268234	1				Plppr1	-2.14066	0.000187165	0.00239272	1				Wdr20	-0.956258	0.000105457	0.00128347	1				Gm6793	-0.736767	0.00174296	0.0195829	1
Uso1	0.52767	0.0260704	0.268277	1				Cacna2d2	-1.94003	0.000187342	0.00239352	1				Dpp8	-1.13305	0.000105783	0.00128665	1				Ccdc62	1.13987	0.00174509	0.0195929	1
Nvl	0.618483	0.0261046	0.268304	1				1190002N15Rik	0.954421	0.000188125	0.00240207	1				2810414N06Rik	-1.2814	0.000107049	0.00130047	1				Gm17383	-1.41368	0.00174942	0.0196092	1
Ccl22	1.67639	0.02609	0.268304	1				Ftsj1	1.13944	0.00018862	0.00240693	1				Gm27045	-2.79926	0.000107033	0.00130047	1				Oas1g	-2.30103	0.00175079	0.0196092	1
Fxyd5	1.27606	0.0261264	0.268365	1				Pygo1	-1.86254	0.000188752	0.00240715	1				Piga	1.06027	0.000107149	0.0013009	1				2310040G24Rik	-1.71692	0.00175052	0.0196092	1
Gm28661	0.677454	0.026183	0.268783	1				Myo5b	1.20957	0.000188959	0.00240834	1				Cfap53	2.91221	0.000107399	0.00130236	1				Gm43172	-2.33319	0.00174862	0.0196092	1
Pik3r1	0.64468	0.0262454	0.269262	1				Gm33280	2.39926	0.000189189	0.00240981	1				B230206L02Rik	1.85517	0.000107343	0.00130236	1				Trim47	-1.21213	0.00175293	0.0196214	1
Cacnb3	1.16867	0.0262916	0.269339	1				Strip2	-1.72857	0.000189611	0.00241373	1				Hadhb	-1.23019	0.000107856	0.00130632	1				Glce	0.801488	0.00175715	0.0196567	1
H6pd	-0.74911	0.0263097	0.269339	1				Stk17b	-1.55961	0.000190644	0.00242542	1				Slc22a23	-1.54484	0.00010782	0.00130632	1				Aptx	-0.967093	0.00176268	0.0197067	1
Miip	-0.495608	0.0262769	0.269339	1				ENSMUSG00000111264	-1.48108	0.000193125	0.0024555	1				Ints6l	1.64349	0.000108132	0.00130887	1				Eno1b	0.844348	0.0017677	0.0197509	1
Cand2	1.36841	0.0263256	0.269339	1				Dnmbp	-1.5697	0.000194014	0.00246382	1				Zfp72	-1.60821	0.000108774	0.00131505	1				Padi2	-2.13883	0.00177638	0.0198209	1
Dusp10	0.616601	0.0263323	0.269339	1				Ier2	-0.882945	0.000193982	0.00246382	1				Fn3k	-1.67373	0.000108764	0.00131505	1				Fchsd1	-1.17276	0.00177552	0.0198209	1
Adk	-0.510641	0.0264135	0.269843	1				Rbm19	1.13395	0.000195332	0.00247758	1				Lrrc8b	1.59575	0.000109102	0.00131823	1				Utp3	0.763336	0.00177718	0.0198209	1
N4bp2l1	-0.956875	0.0263983	0.269843	1				Tmem132b	-1.9356	0.000195332	0.00247758	1				Gm4631	-1.27166	0.000109304	0.00131987	1				Tmem237	-0.980213	0.00178119	0.0198537	1
Ptdss2	-0.458807	0.0264751	0.27031	1				Gm42979	2.02544	0.000195924	0.00248359	1				Fam180a	1.61188	0.000109941	0.00132677	1				Stoml1	-0.908388	0.00178596	0.0198948	1
Ak1	1.42412	0.0265424	0.270347	1				Pomk	1.08994	0.000196225	0.00248591	1				Pmm2	-0.935216	0.000110031	0.00132706	1				Txndc5	-0.972255	0.00178888	0.0199088	1
Inf2	0.777711	0.0265025	0.270347	1				Gpr83	-2.43697	0.000197594	0.00250174	1				Hltf	-0.882845	0.000110417	0.00133091	1				Syngap1	-1.10486	0.00178936	0.0199088	1
AI606181	0.67129	0.0265333	0.270347	1				Ralyl	-2.80847	0.000197797	0.00250281	1				Gm45606	-2.10575	0.000110628	0.00133265	1				Des	-0.965022	0.00179854	0.0199989	1
Syne1	-1.01231	0.0265369	0.270347	1				Qrsl1	0.95854	0.000198454	0.00250714	1				Tusc1	1.06569	0.00011096	0.00133585	1				Gm26964	-1.86327	0.00180571	0.0200666	1
Gm21992	1.01271	0.0265687	0.270453	1				Podxl2	-1.53899	0.000198527	0.00250714	1				Serpinb7	2.89855	0.000111168	0.00133755	1				4933428P19Rik	1.94585	0.00181022	0.0201046	1
Acsl4	0.862458	0.0266145	0.270756	1				Dennd3	-1.25696	0.000198852	0.00250714	1				Platr4	-1.6649	0.000111434	0.00133995	1				Dubr	-1.22303	0.00181218	0.0201117	1
Adam11	-0.713774	0.0266431	0.270876	1				Cenpt	-1.65294	0.000198692	0.00250714	1				Gprc5b	1.92083	0.00011169	0.0013411	1				Kctd7	-1.00491	0.00181303	0.0201117	1
E330034L11Rik	1.17355	0.0266582	0.270876	1				2810002D19Rik	1.59443	0.000198479	0.00250714	1				Snx24	1.01889	0.00011173	0.0013411	1				Psmd9	0.924209	0.00181445	0.0201154	1
Lmln	0.561023	0.0267249	0.271222	1				Gm17586	-1.10526	0.000198809	0.00250714	1				Fam122b	-1.34648	0.000111728	0.0013411	1				Fam149a	-0.78991	0.00181743	0.0201364	1
Snx2	-0.474424	0.0267402	0.271222	1				Lamp5	-2.52589	0.000199649	0.00251568	1				Cenpw	1.20482	0.000112052	0.00134416	1				Fez2	-0.723541	0.00182023	0.0201553	1
Pqlc3	1.42095	0.026716	0.271222	1				Fgf21	2.1292	0.000200001	0.0025186	1				Gm12758	-2.58854	0.000112265	0.00134591	1				Cadm1	-0.641527	0.00183444	0.0203005	1
1810014B01Rik	-0.697063	0.0267666	0.271328	1				Lgals1	-2.35344	0.000200301	0.00252087	1				Rgcc	2.41526	0.000112371	0.00134619	1				Fgfr4	-0.703785	0.00183648	0.020311	1
Dpyd	-0.878	0.026783	0.271332	1				Tex12	2.10706	0.000200515	0.00252206	1				2810474O19Rik	1.54914	0.000112423	0.00134619	1				Arhgef10	-0.854627	0.00185869	0.0205443	1
Gm11212	1.644	0.0268819	0.272171	1				Lrrc14b	1.19008	0.000201645	0.00253395	1				Nop58	0.996635	0.000112732	0.00134909	1				Elf1	0.956074	0.00186274	0.0205646	1
Zfp949	-0.599744	0.0269205	0.272399	1				Bub3	0.798253	0.000201701	0.00253395	1				Pear1	1.51403	0.000113288	0.00135493	1				Ssb	0.570582	0.00186198	0.0205646	1
Aqp9	-0.706585	0.027019	0.273234	1				1700109H08Rik	-1.44384	0.000202242	0.00253923	1				Ing1	0.783237	0.00011355	0.00135589	1				Cacna1a	-1.23053	0.00186964	0.0206285	1
Snd1	0.655423	0.0270474	0.273358	1				Cacnb4	-2.04454	0.000202385	0.00253952	1				Krcc1	-0.902965	0.000113474	0.00135589	1				Klhl17	-0.569283	0.00187093	0.0206304	1
Bik	-0.961923	0.0271447	0.27393	1				Seh1l	0.88963	0.000202783	0.002543	1				Rbbp9	-0.991333	0.000113571	0.00135589	1				Rasgrp1	-1.75809	0.00187345	0.0206335	1
Map4	0.728804	0.0271654	0.27393	1				Pgbd1	1.41397	0.000203643	0.00255226	1				Tmem221	2.14308	0.000114657	0.00136804	1				D830032E09Rik	2.07595	0.00187334	0.0206335	1
Nat14	0.823187	0.0271389	0.27393	1				Josd1	-0.920315	0.000205706	0.00257506	1				Pmvk	1.87825	0.000115463	0.00137684	1				C230096K16Rik	1.2686	0.00187489	0.0206372	1
Gm37090	1.32541	0.0271686	0.27393	1				Mfap4	-1.94993	0.000205671	0.00257506	1				Adrb3	-1.81365	0.000116086	0.00138344	1				Focad	-0.829249	0.00188656	0.0207533	1
Igsf11	-0.545663	0.0272495	0.274452	1				Phf6	0.800989	0.000206347	0.00258154	1				Mfsd2a	2.30914	0.000116184	0.00138372	1				Sh2d1b1	-2.28554	0.00189331	0.0208151	1
Lgals1	1.39682	0.0272527	0.274452	1				Evi5	0.875919	0.00020709	0.0025893	1				Recql5	-0.861057	0.000116247	0.00138372	1				Cpne5	-1.4829	0.00189831	0.0208577	1
Elovl1	0.538329	0.0273076	0.274591	1				Scn2a	-2.10741	0.000207997	0.0025991	1				Sacs	1.41119	0.000116674	0.00138798	1				Arhgap27os3	-2.34137	0.00190833	0.0209554	1
Eci3	-0.835223	0.0273009	0.274591	1				Nudcd1	0.881979	0.000208126	0.00259917	1				6030498E09Rik	2.33803	0.000117393	0.00139571	1				Emd	1.11028	0.00191669	0.0210347	1
Add2	-0.995252	0.0273151	0.274591	1				F11	-0.976959	0.000208498	0.00260227	1				Mlxip	1.64343	0.000117815	0.00139948	1				Elovl5	-0.997532	0.00192067	0.0210659	1
Tm6sf2	-0.574006	0.0273503	0.274783	1				Necab2	-2.12359	0.000209251	0.00261013	1				Gm16551	-2.05517	0.00011785	0.00139948	1				Ctsw	-2.18966	0.00192507	0.0210945	1
Plac8	1.34216	0.0273787	0.274905	1				Bach2	-1.61475	0.000209534	0.00261211	1				Gimap1	-1.31459	0.000118385	0.001405	1				Olfr1033	1.95432	0.00192555	0.0210945	1
Adamts9	1.14424	0.0274231	0.275188	1				Arfgef3	-2.2892	0.000210607	0.00262156	1				ENSMUSG00000111110	-2.93004	0.000118462	0.00140508	1				Adam11	-1.00056	0.00193855	0.0212106	1
A930036K24Rik	0.67958	0.0274482	0.275277	1				Ccdc38	-1.96374	0.000210658	0.00262156	1				Mir7-1	2.1693	0.000118615	0.00140607	1				Khk	1.0787	0.00193912	0.0212106	1
Atraid	-0.65001	0.0275135	0.275658	1				Cited2	-1.64541	0.000210666	0.00262156	1				Gm38043	2.60093	0.000118692	0.00140615	1				Gm17831	2.32252	0.00193959	0.0212106	1
Smyd3	-0.534357	0.0275187	0.275658	1				Rad54b	-1.45917	0.00021131	0.00262787	1				42802	-1.00392	0.000118818	0.00140681	1				Unc13d	-1.70916	0.001946	0.0212682	1
Cyp7a1	-1.34304	0.0275361	0.27567	1				Gm14435	2.45774	0.000211422	0.00262787	1				Miga2	-1.19918	0.000119183	0.0014103	1				Ubxn2a	0.837693	0.00194824	0.0212801	1
A530064D06Rik	1.55107	0.0276057	0.276041	1				Shc1	0.828004	0.000211808	0.00262967	1				Mars2	1.11444	0.00012031	0.00142028	1				Oser1	0.832032	0.00195525	0.0213332	1
Gm12996	-1.05424	0.0275986	0.276041	1				3300002I08Rik	-1.59519	0.000211816	0.00262967	1				Smndc1	0.784777	0.00012013	0.00142028	1				Iba57	-0.839437	0.00195626	0.0213332	1
Evpl	1.3385	0.0276229	0.27605	1				Fos	-1.72913	0.000213647	0.00265083	1				Zfp459	-1.66007	0.00012023	0.00142028	1				Gm15884	1.97107	0.00195656	0.0213332	1
Ccl5	1.6757	0.0277326	0.276439	1				Faap100	-1.07686	0.000214875	0.0026645	1				Gm45243	-1.95205	0.000120252	0.00142028	1				Sult2a8	-1.5049	0.00196214	0.0213814	1
Cnst	-0.844347	0.0277001	0.276439	1				Nap1l5	-1.56404	0.000215025	0.0026648	1				Usp40	-1.41851	0.000121033	0.00142798	1				Rab3d	-0.877931	0.00196694	0.0214212	1
Alg2	0.650055	0.0277433	0.276439	1				Kcnq5	-1.86013	0.000215941	0.00267457	1				Cat	-1.41602	0.000121353	0.00143091	1				Dmrta1	2.07522	0.00197105	0.0214533	1
Ispd	-0.596736	0.0277044	0.276439	1				Hnf1a	1.54246	0.000216562	0.00268068	1				Slc22a27	2.36111	0.000122224	0.00143869	1				Igkv4-68	2.28032	0.00197496	0.0214832	1
Gm14319	-1.26835	0.0277129	0.276439	1				ENSMUSG00000110611	2.2463	0.000218158	0.00269886	1				Myom1	1.7425	0.000122228	0.00143869	1				Tmem130	-1.74211	0.00198437	0.0215729	1
Swsap1	0.626256	0.0277896	0.276738	1				Gm42547	1.6316	0.000219389	0.00271249	1				Kbtbd12	-1.9265	0.000122191	0.00143869	1				Slc38a2	1.46564	0.00198733	0.0215924	1
Qrsl1	0.566366	0.0278136	0.276815	1				Ruvbl2	1.02922	0.000219577	0.00271323	1				Rtn4rl2	1.91935	0.000122324	0.00143897	1				Plau	-1.7923	0.0019916	0.0216134	1
Trabd	0.679099	0.0278474	0.276989	1				Pde10a	-1.54759	0.000220349	0.00272116	1				Fpgs	-1.16854	0.000122462	0.00143975	1				H2-T24	-1.24674	0.00199137	0.0216134	1
Ralb	0.678541	0.0278736	0.277087	1				Ssc4d	1.34279	0.000221407	0.00273263	1				Pank2	-0.872803	0.000123109	0.00144651	1				Man1a	0.780847	0.00199509	0.0216259	1
Zfhx2	1.0104	0.0279088	0.277275	1				Myc	-2.01048	0.000221713	0.0027348	1				Flad1	-1.04767	0.00012335	0.0014485	1				Gm26534	1.10405	0.00199504	0.0216259	1
Hmgb3	-0.639312	0.0280369	0.278221	1				Epm2aip1	1.06245	0.000222073	0.00273765	1				Dcun1d1	-0.79342	0.000123643	0.00145108	1				Hsph1	-1.42613	0.00199846	0.0216498	1
Ccdc114	1.4834	0.028022	0.278221	1				Robo2	-1.44835	0.000224045	0.00276033	1				Mplkip	-1.19348	0.000124857	0.00146448	1				Ugt2a3	1.14119	0.00200263	0.0216823	1
Notch4	0.829935	0.0281046	0.27873	1				Sntb1	1.46752	0.000224372	0.00276276	1				Gm14221	-2.00209	0.000125271	0.00146847	1				Fam189a1	-2.04287	0.00200769	0.0217244	1
Cldn12	-0.47982	0.028142	0.278937	1				Gm15764	-1.82812	0.000226108	0.0027825	1				Gm37084	2.32709	0.000125943	0.00147463	1				Dhrs4	-1.0489	0.00201589	0.0218003	1
Usp11	0.737928	0.0281944	0.279294	1				Mkln1	0.897143	0.000226401	0.00278449	1				Msl3l2	1.27088	0.000125893	0.00147463	1				3010026O09Rik	-1.15266	0.00201793	0.0218097	1
Arl13b	-0.846279	0.0282564	0.279419	1				Acot4	1.36272	0.000226811	0.00278628	1				Ccdc86	0.986826	0.000126338	0.00147839	1				Stx12	0.593056	0.00202144	0.0218348	1
Fbxo3	-0.446427	0.0282447	0.279419	1				Rassf10	-2.0104	0.000226795	0.00278628	1				Faap100	1.11636	0.000127473	0.00149081	1				Cpne8	1.39307	0.00202624	0.0218739	1
Zfp277	-0.668054	0.0282299	0.279419	1				Pja2	1.16616	0.000227004	0.00278702	1				Faap24	-1.09584	0.000127746	0.00149313	1				ENSMUSG00000111162	0.920532	0.00203218	0.0219253	1
Extl1	-0.929293	0.0282765	0.279454	1				Serpinb7	-2.75349	0.000227406	0.00279033	1				Palmd	-1.01824	0.000128068	0.00149602	1				Entpd2	-1.64202	0.00203759	0.0219516	1
Depdc1a	-1.54937	0.0284376	0.280352	1				Pde1c	-1.98436	0.000227696	0.00279226	1				ENSMUSG00000111429	-1.78137	0.000128245	0.00149722	1				Serpinh1	-1.45244	0.00203612	0.0219516	1
Slc27a1	-0.446082	0.0284064	0.280352	1				Marveld1	1.13125	0.000228837	0.00280461	1				Ccrl2	2.04505	0.000128372	0.00149782	1				Ccl28	-1.30715	0.00203818	0.0219516	1
Trem1	1.45254	0.0284634	0.280352	1				Ube3a	1.39655	0.000230513	0.00282352	1				Spice1	-1.26714	0.00012858	0.00149938	1				Utp18	0.695094	0.00204188	0.0219787	1
Tmem60	-0.681313	0.0283933	0.280352	1				Dpp6	-2.04452	0.00023141	0.00283285	1				D030018L15Rik	2.89114	0.000129364	0.00150764	1				Rfx4	-1.71502	0.00204658	0.0220139	1
Ttll2	-1.09912	0.0284664	0.280352	1				Ctnnb1	1.01388	0.000231701	0.00283477	1				Lipt1	-1.36207	0.00012958	0.00150929	1				Pygb	-1.43321	0.00204753	0.0220139	1
Eif4e3	1.31865	0.0284262	0.280352	1				Mitd1	1.25978	0.000233036	0.00284945	1				Hnf4aos	-1.65195	0.000130197	0.00151559	1				Zfp354a	0.880568	0.00204914	0.0220185	1
Serpinc1	-0.504281	0.0285327	0.280841	1				Slc32a1	-2.07157	0.00023378	0.00285565	1				Hs1bp3	-1.23388	0.000130668	0.00151967	1				Ythdf3	0.781353	0.00205329	0.0220503	1
Ift81	-0.634501	0.0286653	0.281657	1				Sema3e	-2.06208	0.000233815	0.00285565	1				Fabp7	-1.92841	0.000130699	0.00151967	1				9130409I23Rik	-1.36072	0.00205518	0.0220566	1
2210408I21Rik	-0.546952	0.0286441	0.281657	1				Lhfpl4	-2.11119	0.000235315	0.00287231	1				Wrap53	-0.850985	0.00013087	0.00152078	1				Gm44812	-2.02707	0.00205627	0.0220566	1
Gstp-ps	-0.816655	0.0286608	0.281657	1				Cetn4	-2.3084	0.000235451	0.00287231	1				Gm14286	1.32494	0.000131167	0.00152334	1				Slc17a9	-1.17178	0.00206362	0.0221098	1
Myl7	1.30894	0.028739	0.281907	1				Srr	0.995092	0.000236009	0.00287446	1				Pofut1	-0.823837	0.000131455	0.00152581	1				Rmi2	-2.16196	0.00206291	0.0221098	1
Tmem173	1.19198	0.0287905	0.281907	1				Phyhip	-1.68735	0.00023585	0.00287446	1				Gm15443	-1.60526	0.000132258	0.00153424	1				Mcph1	-0.944309	0.00207736	0.0222442	1
Slc27a2	-0.824715	0.0287854	0.281907	1				Pcsk2	-2.03498	0.000236309	0.00287446	1				Mup-ps4	-2.14326	0.00013266	0.00153801	1				Lhx6	1.52762	0.00208713	0.022336	1
6430573F11Rik	-0.719977	0.0287541	0.281907	1				Plcl2	-1.11232	0.000236299	0.00287446	1				Rassf3	-1.01229	0.000133996	0.0015526	1				Cenpp	-1.35543	0.00208958	0.0223492	1
Gm37963	1.0852	0.0287684	0.281907	1				Prdm10	1.31923	0.000236245	0.00287446	1				Skil	1.38675	0.00013421	0.00155418	1				Cfap54	-1.51015	0.00209254	0.0223679	1
ENSMUSG00000110781	-0.770907	0.0287566	0.281907	1				H2-Ob	-2.48511	0.000236634	0.00287675	1				Fancg	-1.06305	0.000135191	0.00156465	1				Tmco6	-0.862551	0.00209821	0.0224156	1
Hnrnph1	0.597705	0.0288386	0.282053	1				Gm14288	1.13914	0.000237057	0.00288022	1				Bnip3l	0.809592	0.000135596	0.00156843	1				Spire2	-2.13703	0.00210849	0.0224541	1
Tmem220	-0.523936	0.0288269	0.282053	1				Nlgn3	-2.32966	0.000238906	0.00290102	1				Creb1	-1.0816	0.000137104	0.00158495	1				Pnpla5	2.19955	0.00210495	0.0224541	1
Kdelc2	0.56118	0.0289231	0.282419	1				Map1a	-1.61326	0.00023992	0.00291166	1				Gm15471	2.38021	0.000137397	0.00158659	1				Usp16	0.690117	0.00210307	0.0224541	1
Mab21l3	1.20177	0.0289245	0.282419	1				Dcun1d1	0.758615	0.00024054	0.0029175	1				Gm44116	1.70805	0.000137412	0.00158659	1				Gm14288	0.951115	0.00210714	0.0224541	1
A330040F15Rik	-0.865632	0.0289259	0.282419	1				Bop1	0.972962	0.000241442	0.002924	1				Ung	1.40199	0.000137483	0.00158659	1				Gm5401	-2.24815	0.00210909	0.0224541	1
Sel1l	0.701965	0.0289438	0.28243	1				Inpp5f	1.13176	0.000241391	0.002924	1				Kansl1l	-0.83671	0.000138073	0.00159213	1				BC035044	-2.06183	0.00210701	0.0224541	1
1810013D15Rik	-1.18821	0.0290703	0.283503	1				Gprasp2	-1.72991	0.000241492	0.002924	1				Abhd2	-1.35163	0.000138121	0.00159213	1				Gid8	0.512415	0.0021216	0.0225738	1
Kif20b	-1.36571	0.0291333	0.283954	1				Cdan1	-0.819627	0.000241708	0.00292494	1				Mamld1	1.81156	0.000138202	0.00159215	1				Cxx1c	-1.26386	0.00212278	0.0225738	1
Irf2bp2	-0.989159	0.0291811	0.284256	1				Tirap	1.31602	0.000242614	0.0029342	1				Nmral1	-0.808309	0.000138342	0.00159284	1				Tmod2	-1.73562	0.00212449	0.0225791	1
Ubb	-0.587303	0.0292028	0.284304	1				Gm5855	1.14207	0.00024442	0.00295436	1				Cd300lf	2.347	0.000138553	0.00159436	1				Palmd	-0.815054	0.0021307	0.0226321	1
Ap1s2	1.17357	0.0292238	0.284346	1				Uspl1	0.80167	0.000245528	0.00296605	1				Lrrc8d	-1.34561	0.000139137	0.00160015	1				Ccdc141	0.991378	0.00213409	0.0226551	1
Flrt1	1.18585	0.02926	0.284372	1				Smyd5	0.97293	0.0002457	0.00296642	1				Rnf213	-1.25838	0.00013938	0.00160204	1				Naaa	-1.52942	0.00214009	0.0227058	1
Prdm9	0.53562	0.0292571	0.284372	1				Lmo3	-1.8701	0.000247839	0.00298903	1				1700020I14Rik	-0.88704	0.000139484	0.00160231	1				Vhl	0.695034	0.00214686	0.0227646	1
Agap2	0.861028	0.0292856	0.284427	1				Kirrel3	-2.23539	0.000247875	0.00298903	1				Lrrc8c	1.66308	0.000139884	0.00160599	1				Foxp2	1.19606	0.00215016	0.0227751	1
Nfkbib	0.545962	0.0292992	0.284427	1				Pik3r1	1.06321	0.000247998	0.00298903	1				Entpd3	2.40671	0.000140429	0.00161039	1				Dnah2os	1.64966	0.00215032	0.0227751	1
Panx1	1.29941	0.0293278	0.284542	1				Cdk9	-0.815937	0.000249182	0.00300158	1				Doc2b	1.99738	0.000140367	0.00161039	1				Map10	-1.32074	0.00216389	0.0228927	1
Ddx39b	0.470682	0.0293655	0.284582	1				B3gnt5	-2.53446	0.000250381	0.0030132	1				Trpc1	1.49794	0.000140542	0.00161077	1				9330162012Rik	-0.813466	0.0021636	0.0228927	1
Plcd3	0.759952	0.02936	0.284582	1				Zfp84	1.12249	0.000250433	0.0030132	1				Slc25a27	1.6836	0.000141183	0.0016172	1				Tmem255a	1.72187	0.00216598	0.0229017	1
Smpdl3b	1.41037	0.0294439	0.284692	1				Gabrb2	-2.07993	0.000250896	0.00301706	1				Gm3244	1.91818	0.000141537	0.00162033	1				Arl6ip6	0.820393	0.0021691	0.0229217	1
Mtrr	0.554134	0.0294153	0.284692	1				Mt2	-1.78351	0.000252294	0.00302995	1				Pdzk1ip1	2.1527	0.000141853	0.00162209	1				Nat8f2	-1.01691	0.00217569	0.022965	1
Urb1	0.685929	0.029432	0.284692	1				Mks1	-0.968785	0.000252289	0.00302995	1				Ces2c	1.92098	0.000141798	0.00162209	1				Whamm	-0.78397	0.00217493	0.022965	1
3110035E14Rik	1.51418	0.0294187	0.284692	1				Gm28876	2.51499	0.0002524	0.00302995	1				Ern1	-1.37558	0.000142069	0.00162364	1				Atp6v1g1	0.971963	0.00218113	0.0230094	1
Dnajb2	0.701114	0.0294903	0.284978	1				Crip1	-1.87343	0.000253333	0.00303596	1				Capn1	-0.993522	0.000143584	0.00164001	1				Med8	0.814182	0.00218954	0.0230587	1
Dkk4	-1.36984	0.0295308	0.285044	1				Ecel1	-2.59466	0.000253251	0.00303596	1				Zdhhc9	-1.17864	0.000143843	0.00164203	1				Sulf1	-1.70288	0.00218868	0.0230587	1
Gm37352	1.33529	0.0295216	0.285044	1				Gigyf2	1.0825	0.000253084	0.00303596	1				Tmem175	-0.700225	0.000143974	0.00164259	1				Zfp346	0.684477	0.00218925	0.0230587	1
Tprkb	-0.633179	0.0295527	0.285094	1				Baat	1.01611	0.00025478	0.00305156	1				Ank	-1.20023	0.000144333	0.00164576	1				Ptrf	-1.058	0.00219299	0.0230819	1
AI838599	1.10136	0.0295988	0.285377	1				Diras2	-1.94168	0.000255398	0.00305723	1				Atl2	1.20424	0.000145008	0.00165162	1				Dnajc18	0.570894	0.00219473	0.0230871	1
Igsf3	0.722713	0.0296277	0.285493	1				Rgmb	-1.3252	0.000256028	0.00306303	1				Mpv17l2	0.993254	0.000145012	0.00165162	1				Aqp7	-2.31922	0.00220118	0.0230991	1
Dach2	-0.911895	0.0296843	0.285771	1				Foxo3	-1.74076	0.000256814	0.00307069	1				Klhl17	-0.699605	0.000145259	0.00165349	1				Hs3st1	1.05638	0.00219981	0.0230991	1
Gpn3	-0.588089	0.0296903	0.285771	1				Gm996	-2.1166	0.000257642	0.00307627	1				Trim62	1.50017	0.000145996	0.0016605	1				Clip2	-1.45072	0.00219901	0.0230991	1
Mcm3ap	0.605768	0.0297617	0.285969	1				Brap	-0.893972	0.000257565	0.00307627	1				6030443J06Rik	-1.45729	0.00014604	0.0016605	1				Zfp810	0.838154	0.00219879	0.0230991	1
Fbxl3	-0.549721	0.0297951	0.285969	1				Spock2	-1.46142	0.000257719	0.00307627	1				Fadd	-1.06592	0.000148096	0.00168293	1				Gpank1	0.580443	0.00220211	0.0230991	1
Fam151b	-0.757394	0.0297531	0.285969	1				Gm15728	-2.72292	0.000258351	0.00308208	1				Gm26944	-2.15477	0.000148237	0.00168358	1				Slc25a48	-0.922001	0.00220589	0.0231256	1
Rasd1	-1.15531	0.0297942	0.285969	1				Clcf1	-2.04368	0.000258977	0.00308604	1				Fbxl3	0.958817	0.000148675	0.0016876	1				Cptp	0.709708	0.00221048	0.0231607	1
Dact3	0.930436	0.0297559	0.285969	1				5330439K02Rik	2.12394	0.000258859	0.00308604	1				Ap2m1	-0.805841	0.000149832	0.00169977	1				Dab1	-1.25563	0.00221257	0.0231694	1
Cfap54	-0.993829	0.0298374	0.286067	1				Dcp1b	-0.893293	0.000259762	0.00309365	1				Dync1li1	0.939793	0.00015061	0.00170762	1				Apex2	1.0222	0.00223018	0.0233275	1
Yars	0.624983	0.0298391	0.286067	1				Ubqln4	1.17771	0.000261458	0.00311209	1				Lrrc8a	1.04144	0.000151407	0.00171569	1				Kif12	-1.83101	0.00223019	0.0233275	1
Ifrd2	0.551063	0.0298657	0.286161	1				Pphln1	1.02796	0.000262189	0.00311903	1				Platr23	2.59822	0.000152254	0.00172167	1				Gm29127	1.77933	0.00223366	0.0233506	1
Creg1	-0.666788	0.0299396	0.286707	1				Ppil1	1.37438	0.000262609	0.00312226	1				Auts2	1.19642	0.000152278	0.00172167	1				Commd10	-0.849943	0.00224363	0.0234416	1
Arf2	0.534668	0.0299731	0.286867	1				Adsl	1.00307	0.000262843	0.00312328	1				Tmem184b	-0.971601	0.00015227	0.00172167	1				Amigo3	-1.0273	0.0022511	0.0234954	1
Nectin3	-0.480087	0.0299913	0.286878	1				Tagln	-1.60421	0.000263281	0.00312672	1				Rps6ka1	-1.09805	0.000152062	0.00172167	1				Rian	-1.57953	0.00225238	0.0234954	1
Dyrk1b	-0.876753	0.0300147	0.286941	1				Bckdk	0.988346	0.000264487	0.00313928	1				Snhg15	1.91114	0.000152979	0.00172862	1				2010308F09Rik	1.54276	0.00225304	0.0234954	1
1300017J02Rik	-0.481893	0.0300955	0.287551	1				Tti1	1.21314	0.000266643	0.00316199	1				Dapk2	-1.32827	0.000154009	0.00173928	1				Gm38388	-1.78621	0.00225386	0.0234954	1
Bhlhe41	1.1688	0.0301228	0.28765	1				Il34	-1.59958	0.000266701	0.00316199	1				Baiap2	1.37763	0.000154198	0.00174043	1				Slc25a5	0.682361	0.00225701	0.0235018	1
ENSMUSG00000111118	-1.2907	0.0301704	0.287942	1				Clec2d	1.57051	0.000267121	0.00316519	1				Robo4	1.33305	0.000154382	0.00174153	1				Lrrc8d	-1.07777	0.00225674	0.0235018	1
Cyb5b	0.559711	0.0302761	0.28869	1				Gm42868	2.50788	0.000267396	0.00316667	1				Snora73a	2.48688	0.00015467	0.0017438	1				Ddx28	1.1903	0.00226392	0.0235473	1
Bri3	-0.781194	0.0302827	0.28869	1				Cadm3	-1.09941	0.000270157	0.00319578	1				Catsperg1	1.71461	0.000155055	0.00174715	1				St3gal5	1.26864	0.00226288	0.0235473	1
Cryab	0.725932	0.0303232	0.288781	1				Dcun1d3	1.47275	0.000270108	0.00319578	1				Ifih1	-1.15527	0.000155415	0.00175024	1				Apobec1	-1.32183	0.00227411	0.0236268	1
Trp53	0.438656	0.0303264	0.288781	1				Sh3d19	1.42458	0.000271256	0.00320697	1				Ldlr	1.22326	0.000157468	0.00177235	1				Gm3571	-1.93633	0.00227379	0.0236268	1
Iah1	-0.53061	0.030346	0.288806	1				Gm38043	-2.40755	0.000272613	0.00322121	1				Numb	-1.16321	0.000158462	0.00178254	1				Srpk3	-2.25235	0.00227978	0.0236516	1
Hsp90ab1	0.693048	0.0304116	0.289268	1				St5	-1.50991	0.000273167	0.00322595	1				Tns1	1.74166	0.000158617	0.00178329	1				Fmn2	1.17238	0.00228044	0.0236516	1
Mzt2	-0.580782	0.0304594	0.289561	1				Atcay	-2.00765	0.000274099	0.00323514	1				Gspt1	-0.941772	0.000158761	0.00178391	1				Amdhd2	-0.769162	0.00228161	0.0236516	1
Lrrc56	-0.59087	0.0305267	0.290038	1				Plekhg3	1.37854	0.000274264	0.00323527	1				Ankrd33b	1.67113	0.000159124	0.00178698	1				Grsf1	0.654054	0.00227928	0.0236516	1
Cdc25c	-1.60705	0.0306139	0.290313	1				AW146154	1.13802	0.000274473	0.00323553	1				1110059G10Rik	0.9942	0.000159301	0.00178797	1				Copg1	-0.705754	0.00228716	0.0236959	1
Ier5	1.10691	0.0305772	0.290313	1				Fndc10	-1.97712	0.000274593	0.00323553	1				Ugt2b37	2.19819	0.000159822	0.00179281	1				Dnah6	-2.05236	0.00229806	0.0237954	1
Gm4952	-1.02576	0.030604	0.290313	1				Alkbh8	0.81926	0.000276473	0.00325586	1				A130010J15Rik	-0.883979	0.000159922	0.00179293	1				Mansc1	-0.902456	0.00230246	0.0238276	1
AU020206	1.13938	0.0306241	0.290313	1				Kcnq2	-1.90008	0.00027673	0.00325707	1				Gm45494	-1.97352	0.000161319	0.00180758	1				Spock1	-1.90048	0.00230719	0.0238633	1
Fancm	-0.658126	0.0307053	0.29092	1				Cc2d2b	2.16961	0.000276955	0.0032579	1				Gpc6	1.60686	0.000161443	0.00180796	1				Slc15a4	1.03313	0.00231094	0.0238837	1
Gm44899	0.895753	0.0307738	0.291407	1				AA414768	-2.16904	0.000277466	0.00326208	1				5730405O15Rik	-1.76615	0.000161642	0.00180903	1				Crybg3	1.82781	0.00231303	0.0238837	1
Crocc	0.724066	0.0307954	0.291448	1				Cenpc1	0.993632	0.000278204	0.00326893	1				Cyp4a30-ps	-2.23831	0.000161719	0.00180903	1				Gm17491	0.806059	0.002312	0.0238837	1
Cyp2j9	-0.704167	0.0308408	0.291716	1				Aff3	-1.48675	0.000278431	0.00326978	1				Zscan22	-1.42381	0.000162434	0.00181602	1				Rgs7	-1.55369	0.00231519	0.0238927	1
Gm21887	0.957554	0.0308786	0.29191	1				Gm44956	-2.73048	0.00027916	0.00327652	1				Mospd1	0.82462	0.00016328	0.00182446	1				Mlx	0.949944	0.00232408	0.023922	1
Dcbld1	0.669771	0.0309489	0.292298	1				Kcnq3	-1.87347	0.000280647	0.00329213	1				Atf4	1.01005	0.000163397	0.00182475	1				Cmpk2	-1.42734	0.00232264	0.023922	1
Npy1r	1.45199	0.0309541	0.292298	1				Gm15488	-2.46874	0.000282334	0.00331008	1				Hmgxb4	-1.24722	0.000163508	0.00182497	1				Cd4	-1.19272	0.00232274	0.023922	1
Fam189a1	1.40913	0.0309914	0.292487	1				Epdr1	-1.69354	0.000283612	0.00331842	1				Rrh	2.85287	0.000163949	0.00182786	1				Trim65	-0.765245	0.00232449	0.023922	1
Emp1	1.07488	0.0310402	0.292786	1				Kank2	1.24824	0.000283552	0.00331842	1				Rilpl1	1.15315	0.000163915	0.00182786	1				Mup-ps10	-2.12029	0.00232337	0.023922	1
2510009E07Rik	0.823539	0.0310637	0.292845	1				AU019823	-0.700671	0.000283675	0.00331842	1				Gna12	-1.03322	0.000164156	0.00182915	1				Pigx	1.04009	0.00232998	0.0239569	1
Sigmar1	-0.433274	0.0311161	0.293175	1				Nuggc	-1.13633	0.000283663	0.00331842	1				Akirin1	0.749247	0.000164501	0.00183096	1				2900009J06Rik	1.2146	0.00233047	0.0239569	1
Vim	1.20378	0.0311818	0.293461	1				Ascc2	0.990709	0.000283927	0.00331885	1				Marveld1	-1.1571	0.000164412	0.00183096	1				Gm45606	-1.51032	0.00233341	0.0239738	1
Slco1b2	-0.740105	0.0312172	0.293461	1				Akap17b	0.990043	0.000284027	0.00331885	1				Fam210b	-1.14811	0.000165712	0.00184239	1				D030018L15Rik	2.30185	0.00233704	0.0239844	1
Dpagt1	0.493142	0.0312328	0.293461	1				Eln	-1.41555	0.000285632	0.00333575	1				4933404O12Rik	-1.51529	0.000165688	0.00184239	1				Mndal	-1.34104	0.00233679	0.0239844	1
Heg1	0.816214	0.0312322	0.293461	1				Arfip2	0.701159	0.00028714	0.00335151	1				Gm14168	2.08923	0.000166093	0.00184357	1				Ephb3	-1.46296	0.00233859	0.023987	1
Gm28719	1.03444	0.0312057	0.293461	1				Mmachc	0.949912	0.000287944	0.00335903	1				Hecw2	1.49669	0.000166069	0.00184357	1				Chm	0.761873	0.00234436	0.0240329	1
Ager	1.21821	0.031281	0.293751	1				Zhx2	1.16363	0.00028867	0.00336563	1				Gba2	-1.09232	0.000166091	0.00184357	1				Dhx35	0.732473	0.00234592	0.0240356	1
Siah1a	-0.446827	0.0314881	0.295532	1				Gm45620	2.14955	0.000289519	0.00337367	1				Gm6792	2.62733	0.000166332	0.0018452	1				Rnpc3	0.715079	0.00234792	0.0240428	1
Usp48	0.588544	0.0315089	0.295564	1				Smad5	0.755382	0.000290018	0.00337455	1				Amer1	-1.14438	0.000166987	0.00185144	1				Fv1	1.43867	0.00235063	0.0240572	1
Kcnd1	1.13232	0.0315944	0.295773	1				Scn3b	-1.88859	0.000290075	0.00337455	1				Slc39a12	2.31831	0.000168282	0.00186374	1				4930447C11Rik	-1.51133	0.00235514	0.0240901	1
Slc45a3	-1.12031	0.031585	0.295773	1				Mon1b	1.1096	0.000289801	0.00337455	1				Gm14703	-1.76031	0.000168247	0.00186374	1				3000002C10Rik	-1.07052	0.00236169	0.0241304	1
Nfatc2	1.4113	0.0316041	0.295773	1				Mis18a	-1.62651	0.000290537	0.00337805	1				Wrap73	-1.07843	0.000169026	0.00187095	1				2810030D12Rik	1.17101	0.00236164	0.0241304	1
Pelo	0.529565	0.0316184	0.295773	1				Zfp11	1.25336	0.000292508	0.00339909	1				Fzd7	-1.22572	0.000171017	0.00189194	1				Shisa8	-1.99221	0.0023663	0.0241642	1
Gm17484	1.5008	0.0315753	0.295773	1				Isg20l2	0.734499	0.000293035	0.00340334	1				Krt7	1.91575	0.000171292	0.00189394	1				Olig1	2.25325	0.00237593	0.0242491	1
Dazap2	-0.412102	0.0317032	0.296383	1				Srgap1	-1.23585	0.000293713	0.00340746	1				Sema3f	1.22445	0.000171541	0.00189565	1				Gin1	0.968495	0.00238268	0.0243046	1
Ctsw	1.51386	0.0317185	0.296383	1				Gpr39	1.00647	0.00029369	0.00340746	1				Gm44082	-2.39861	0.000172104	0.00190082	1				Nox4	1.13505	0.00239132	0.0243793	1
Vps35	-0.458426	0.0317734	0.296733	1				E330011M16Rik	-1.64666	0.000295315	0.00342416	1				Il13ra1	1.09603	0.000172658	0.00190589	1				Cyb5b	-0.784047	0.00240663	0.024522	1
Herc3	-0.643709	0.0319984	0.298669	1				Adgrb1	-1.93797	0.000297422	0.00344524	1				Abcb11	-0.937098	0.000173095	0.00190966	1				Ttc34	-1.82205	0.00241128	0.0245423	1
Ms4a6d	1.58234	0.0320592	0.298908	1				Ptprz1	-2.15586	0.00029746	0.00344524	1				Gm45250	-1.73668	0.000173861	0.00191706	1				Nupl1	0.704554	0.00241063	0.0245423	1
Mtch2	-0.641136	0.0320459	0.298908	1				Pa2g4	1.06987	0.000297851	0.00344597	1				Skor1	2.8007	0.000175424	0.00193323	1				Smg1	0.939169	0.00241702	0.0245872	1
Sox17	0.93017	0.032141	0.299177	1				Tubgcp5	0.878484	0.000297769	0.00344597	1				Kank3	0.863561	0.000176142	0.00194007	1				Efemp2	-1.21139	0.00241969	0.0246008	1
Etfdh	-0.579454	0.032135	0.299177	1				Wsb2-ps	-1.09109	0.000298334	0.00344967	1				Usp2	2.10193	0.000176965	0.00194807	1				Slc12a2	1.05892	0.00242606	0.024652	1
Gm20544	0.932165	0.0321083	0.299177	1				Smarcad1	0.890759	0.000298653	0.00345146	1				Mfsd7b	0.937988	0.000177305	0.00195074	1				Il22ra1	1.5141	0.00242869	0.0246653	1
Pkn2	-0.518641	0.0322591	0.300112	1				Clcn3	0.945757	0.000299092	0.00345464	1				Gramd3	-0.923058	0.000178779	0.00196589	1				Hip1r	1.02119	0.00243678	0.0246932	1
Nln	-0.358932	0.0322828	0.300168	1				Angptl6	-1.24087	0.0003008	0.00346991	1				Utp6	-0.912745	0.000179208	0.00196952	1				Mst1r	-1.49098	0.00243478	0.0246932	1
Cpt1a	-0.774875	0.0323471	0.300272	1				Uprt	1.19915	0.000300791	0.00346991	1				Rpgr	-0.892626	0.000179977	0.00197689	1				Lgi4	-1.97801	0.00243636	0.0246932	1
Nova2	0.724058	0.032345	0.300272	1				Gm38140	-2.34942	0.000300908	0.00346991	1				Gm15723	-2.68952	0.000180164	0.00197786	1				Kcnj10	-1.67779	0.0024333	0.0246932	1
Gm17249	0.876897	0.0323325	0.300272	1				Mtif2	1.09269	0.000303441	0.0034972	1				Hfe2	0.931743	0.000180604	0.0019816	1				Fanca	-1.9319	0.00243881	0.0247003	1
Tmem135	-0.5297	0.0324027	0.300624	1				Ppp1r1b	-1.29955	0.000304804	0.003511	1				Ankrd29	1.89609	0.000180915	0.00198393	1				Micu1	-0.625969	0.00244321	0.0247092	1
Slc14a1	-1.27516	0.0324337	0.300748	1				Klhl32	-2.74571	0.000305369	0.00351558	1				Defb1	2.74822	0.000181036	0.00198417	1				Fyb	-1.88288	0.0024437	0.0247092	1
Pik3cd	1.29196	0.032464	0.300863	1				Zfand6	-0.90434	0.000307696	0.00354043	1				Malat1	1.24345	0.000182188	0.00199571	1				H2-M6-ps	-1.77766	0.00244214	0.0247092	1
Gm17324	-1.39326	0.0324991	0.301025	1				Pik3c2a	0.806307	0.000309044	0.003554	1				Fbxo21	-1.54542	0.000182331	0.00199618	1				42986	-1.0232	0.00245024	0.0247618	1
Gm28439	0.821497	0.0325721	0.301536	1				Pank2	0.819394	0.000310003	0.00356309	1				Mdk	1.94868	0.000183207	0.00200359	1				Cd72	-2.18706	0.00245381	0.0247844	1
Gm5112	-1.08704	0.0326584	0.302154	1				Zfp811	-2.41685	0.000310427	0.00356602	1				4930481B07Rik	-1.67158	0.000183127	0.00200359	1				AA465934	1.19139	0.00245821	0.0248153	1
Gm44851	-1.09363	0.032675	0.302154	1				Lmln	0.931515	0.000311417	0.00357366	1				Gm10010	-1.79453	0.00018365	0.00200734	1				Tpgs2	-0.991641	0.00246289	0.024822	1
ENSMUSG00000110344	-0.902996	0.0326923	0.302154	1				Gm43658	-2.71787	0.000311431	0.00357366	1				Slc17a8	-1.73397	0.000184739	0.00201814	1				Slx4ip	-0.796441	0.00246215	0.024822	1
Gins1	-0.708683	0.0327494	0.302488	1				Zfpm1	1.29771	0.000311811	0.00357606	1				Thsd7a	1.4737	0.000185903	0.00202666	1				Zeb2os	-1.98599	0.00246237	0.024822	1
Rap1gap2	1.30001	0.032764	0.302488	1				Abcf3	1.1972	0.000313262	0.00359061	1				Dph2	-0.986413	0.000185922	0.00202666	1				Kdm4c	0.654657	0.00246431	0.0248228	1
Slc35g1	-0.593919	0.0327862	0.302528	1				Scg5	-2.07396	0.00031342	0.00359061	1				Chdh	-1.32086	0.000185762	0.00202666	1				Kcna4	-2.05935	0.00246723	0.0248387	1
Siah2	-0.505029	0.0328068	0.302553	1				Asxl2	1.08675	0.000313963	0.00359488	1				Ndst1	-1.52434	0.000185772	0.00202666	1				Syt9	-1.32758	0.00247059	0.0248589	1
Mirt1	1.34127	0.0329235	0.303465	1				Bcas3os2	-2.36328	0.000314154	0.00359511	1				Lrp2	-2.1439	0.000186232	0.00202893	1				Tmem86b	-0.859194	0.0024828	0.0249557	1
Ssr2	0.687029	0.0329552	0.303592	1				Tsen2	1.20804	0.000314892	0.0036016	1				Rtn2	1.35427	0.000186467	0.00203038	1				Chadl	-1.36231	0.0024856	0.0249557	1
Mfsd4b1	-0.782125	0.0329831	0.303684	1				Dscaml1	-2.65235	0.000316268	0.00361537	1				Rac3	1.92498	0.00018728	0.00203813	1				Gm12946	-2.11878	0.00248307	0.0249557	1
Bnc1	1.43953	0.033025	0.30374	1				4931428F04Rik	1.03534	0.000316934	0.00362103	1				Gm43573	-1.41247	0.000187404	0.00203837	1				9330020H09Rik	0.925952	0.00248533	0.0249557	1
Crat	-0.64753	0.033023	0.30374	1				Smek2	0.905397	0.00031776	0.00362849	1				Ppil4	0.969052	0.000188171	0.00204561	1				Slc45a4	-0.669596	0.00249133	0.0249998	1
Elf4	1.24386	0.0331179	0.304153	1				Rassf6	0.877727	0.000318181	0.00363133	1				Tagln	1.64252	0.000188874	0.00205214	1				Pdia3	-1.11312	0.00249476	0.025007	1
Egln3	0.775422	0.0331286	0.304153	1				Casq2	-2.15284	0.000318598	0.00363412	1				Cflar	-1.02806	0.000189799	0.00206107	1				Kcnj8	1.09855	0.00249412	0.025007	1
Tlk1	-0.538845	0.0331431	0.304153	1				Ap2m1	0.764959	0.000319093	0.0036378	1				Tpst1	-0.986773	0.000190074	0.00206294	1				Map1b	-1.33506	0.00249739	0.0250198	1
Ube4a	0.490488	0.0330982	0.304153	1				Gm17229	1.76871	0.000319285	0.00363802	1				Rsph9	1.86328	0.000191196	0.00207399	1				Sdf2l1	-1.55669	0.00249962	0.0250286	1
Mir17hg	1.16141	0.0331595	0.304153	1				Mrpl49	1.0431	0.000320428	0.00364907	1				Exoc8	-1.15204	0.00019177	0.00207909	1				Stard6	-2.1093	0.00250163	0.0250352	1
Srgap1	0.718883	0.0332038	0.304395	1				Pard6b	0.92925	0.000320877	0.00365221	1				Gatc	-1.05171	0.000192256	0.00208325	1				Gm17178	2.11297	0.00250456	0.025051	1
Fam65c	0.632131	0.033267	0.30481	1				Il3ra	-1.57509	0.000321237	0.00365433	1				Jade3	-0.918916	0.000193111	0.00209138	1				Maged2	-1.18099	0.0025109	0.0251009	1
Gramd3	-0.523498	0.0333614	0.304852	1				Tmem52	-1.67884	0.000322766	0.00366832	1				Six4	2.8338	0.000193822	0.00209794	1				Gm20633	-1.34503	0.00251914	0.0251697	1
Samsn1	1.35588	0.0333003	0.304852	1				Ankrd46	1.07525	0.000322815	0.00366832	1				Npdc1	1.92775	0.000194904	0.00210852	1				Pex6	-1.05896	0.00252497	0.0252007	1
Asrgl1	-0.456745	0.0333516	0.304852	1				Mtrr	0.914504	0.000324131	0.00368129	1				Gm26397	2.08157	0.000195296	0.00211162	1				Gm14023	-1.35569	0.00252491	0.0252007	1
Ino80e	0.448557	0.0333164	0.304852	1				Gnao1	-1.6136	0.000325013	0.00368932	1				Frmd8	-0.963332	0.000197377	0.00213297	1				Tigd2	0.772066	0.00253125	0.0252498	1
Zbtb12	0.678529	0.0333266	0.304852	1				Aars	1.15737	0.000326022	0.00369877	1				9030407P20Rik	-1.04633	0.000197557	0.00213377	1				9130019P16Rik	-2.23384	0.00253406	0.0252642	1
Grb14	-0.524978	0.0333931	0.304977	1				Zfp748	1.10982	0.000326374	0.00370078	1				Cul4a	-0.922641	0.000198044	0.00213788	1				Fam188b	-0.788912	0.00253743	0.0252842	1
Dram2	-0.569865	0.0334393	0.305235	1				Cpne5	-1.71809	0.000326571	0.00370102	1				Dppa3	2.73918	0.000198387	0.00214043	1				Gpalpp1	0.85475	0.00254511	0.025293	1
Phf7	-0.534019	0.0335754	0.305528	1				Gnai3	0.745713	0.000327255	0.00370678	1				Selenbp1	0.870631	0.000199424	0.00215046	1				Slc25a46	0.79774	0.00254668	0.025293	1
Haus4	-0.819742	0.0335655	0.305528	1				B230369F24Rik	1.57018	0.00032752	0.00370778	1				Pfas	-1.41607	0.000199848	0.00215387	1				Faah	-0.764601	0.00254788	0.025293	1
Tchh	1.03074	0.0335692	0.305528	1				Fstl3	-2.09279	0.000328531	0.00371724	1				Cpxm1	2.12534	0.00020127	0.00216725	1				Slfn8	-1.70351	0.00254029	0.025293	1
Ces1c	-0.85623	0.0335794	0.305528	1				Spag1	1.26259	0.000329496	0.00372616	1				Tssk1	-2.02572	0.000201306	0.00216725	1				Ttc1	0.787367	0.00254595	0.025293	1
Scfd2	0.674679	0.0335614	0.305528	1				Begain	-2.24375	0.000330387	0.00373422	1				Ext2	-0.634448	0.000201516	0.00216835	1				A430057M04Rik	1.56219	0.00254277	0.025293	1
2510046G10Rik	-0.783036	0.033508	0.305528	1				Gprin2	-2.68276	0.000332123	0.00375184	1				Tstd2	-0.766657	0.000203571	0.00218929	1				1700108F19Rik	-2.01957	0.0025428	0.025293	1
1700037C18Rik	1.03254	0.0336063	0.305608	1				Stip1	1.32137	0.000332926	0.00375889	1				Mfap4	1.95463	0.000204067	0.00219345	1				Fam161a	-1.08406	0.00257045	0.0255034	1
Sf3a1	0.554569	0.0336345	0.305701	1				Csrnp2	1.22851	0.0003337	0.00376561	1				Cd300lb	-2.30336	0.000204484	0.00219676	1				Slc17a4	-0.965583	0.00257568	0.0255142	1
Tmc4	0.73428	0.033812	0.30679	1				Cyb5b	0.927253	0.000334125	0.00376839	1				Ptger1	1.92229	0.000205489	0.00220637	1				Bclaf1	0.893289	0.00257312	0.0255142	1
1700010I14Rik	0.677686	0.0338578	0.30679	1				Klf2	-1.44287	0.000337322	0.0038024	1				Pecam1	1.25121	0.0002058	0.00220726	1				Rab44	-1.72958	0.00257535	0.0255142	1
Col4a2	0.906595	0.0339351	0.30679	1				Srek1ip1	1.11049	0.000338137	0.00380805	1				Cry2	1.19742	0.000205694	0.00220726	1				Ppat	1.14302	0.00257936	0.0255371	1
Loxl1	0.858623	0.0338768	0.30679	1				Prmt8	-2.42195	0.000338184	0.00380805	1				Golga1	-0.903492	0.000205902	0.00220726	1				Actn3	1.66491	0.00258737	0.0255898	1
Pdxk	0.620711	0.0338344	0.30679	1				Ddr2	-1.14672	0.000339472	0.00382052	1				Ranbp9	0.756762	0.000206056	0.00220773	1				Fam71e1	0.956871	0.00258745	0.0255898	1
Ushbp1	0.599666	0.0338284	0.30679	1				Slc41a3	-1.428	0.000341849	0.00384316	1				Igfbp7	1.18941	0.000206301	0.00220917	1				Insrr	-2.25985	0.00259159	0.0256043	1
Nfkbid	1.37269	0.0339233	0.30679	1				Cebpb	-1.17125	0.000341708	0.00384316	1				Vkorc1l1	-0.756822	0.000206493	0.00221005	1				Itgal	-1.79723	0.00259169	0.0256043	1
Hibch	-0.616803	0.0339196	0.30679	1				Atp11b	-1.23629	0.000342044	0.0038433	1				Nfib	-1.28979	0.000206965	0.00221392	1				Apitd1	-1.85088	0.00259463	0.0256198	1
Gm9522	-1.02992	0.0339259	0.30679	1				Vdr	-2.43339	0.000342473	0.00384607	1				Stk17b	1.55165	0.000207128	0.00221448	1				Nck1	0.798361	0.00259909	0.0256501	1
Gm45620	1.17306	0.0339289	0.30679	1				Ube2w	0.752939	0.000342756	0.0038472	1				Gab2	1.60567	0.000208034	0.00222298	1				9130019O22Rik	0.671901	0.00260309	0.0256638	1
Twf1	-0.365402	0.0339834	0.306936	1				Fam169b	0.655275	0.00034304	0.00384781	1				Smarca1	1.95095	0.000208806	0.00223004	1				Mfsd14b	0.566825	0.00260325	0.0256638	1
Degs1	-0.422262	0.0339875	0.306936	1				ENSMUSG00000111365	2.2742	0.000343177	0.00384781	1				Acadm	-1.12318	0.000211142	0.00225379	1				Rccd1	-0.754336	0.00261325	0.0257487	1
Ripk3	1.33107	0.0340145	0.307017	1				Ror1	1.33891	0.000343521	0.00384963	1				Shb	1.46657	0.000211921	0.00226061	1				Fam126b	1.14088	0.00261667	0.0257687	1
Brsk2	-1.46235	0.0340436	0.307116	1				Hnrnpa3	0.759856	0.000343709	0.00384969	1				Rerg	1.33469	0.000212006	0.00226061	1				Mettl6	0.728715	0.00261848	0.0257727	1
Pdlim3	1.33901	0.0340622	0.307121	1				Eif4e	0.892994	0.000344612	0.00385775	1				Zbed4	-1.09714	0.000212588	0.00226561	1				Tars2	-0.678075	0.0026314	0.0258861	1
Zfp668	0.619854	0.0340996	0.307237	1				Tmem240	-2.05773	0.000344884	0.00385874	1				Iars2	-0.840695	0.000213156	0.00227046	1				Wee1	-1.43362	0.00264146	0.0259575	1
Igkv4-57	-1.57999	0.0341182	0.307237	1				Lzts1	-1.94572	0.0003451	0.00385912	1				Gm32391	1.57695	0.000213515	0.00227307	1				Ccdc64	-0.874354	0.0026414	0.0259575	1
Rasl2-9	-1.04534	0.0341294	0.307237	1				Utp11l	1.04058	0.000345434	0.00386009	1				Stc1	2.61039	0.000214235	0.00227953	1				Platr23	2.10405	0.00264724	0.0260006	1
Tia1	0.546911	0.034153	0.307286	1				Myt1l	-2.04441	0.000345554	0.00386009	1				A530016L24Rik	-2.15302	0.000214368	0.00227974	1				Tepsin	0.594898	0.00265048	0.0260185	1
Stat5b	-0.78867	0.0341896	0.307453	1				Slc39a4	-2.18442	0.000345973	0.00386272	1				Tstd3	-0.820966	0.000214526	0.00228021	1				P2ry1	1.01763	0.002662	0.0261044	1
Ceacam2	-1.34904	0.0342728	0.308037	1				Numb	1.10112	0.000348479	0.0038789	1				Top1mt	-0.949097	0.000215121	0.00228532	1				Pknox2	-1.46842	0.00266345	0.0261044	1
Rnf141	-0.449636	0.0343541	0.308116	1				Gmps	1.0985	0.000348426	0.0038789	1				Plcb3	-1.22749	0.000215759	0.00229088	1				Igkv4-53	2.20084	0.0026631	0.0261044	1
Zdhhc1	0.615068	0.0343207	0.308116	1				Tbc1d2b	1.17267	0.000348655	0.0038789	1				BC024139	-1.54367	0.000216195	0.0022943	1				Defa-ps7	2.06168	0.00267123	0.0261668	1
Gm6055	-0.77	0.03434	0.308116	1				Lgi2	-1.94837	0.000348308	0.0038789	1				Ankrd46	-1.10583	0.000217171	0.00230344	1				Abhd15	0.656962	0.00267618	0.0262014	1
A930033H14Rik	1.17723	0.0343101	0.308116	1				Scgb3a1	-1.93807	0.000348711	0.0038789	1				Mospd2	-0.690742	0.000218698	0.00231769	1				Gm20627	-1.60664	0.00268051	0.0262299	1
Mtfr1	-0.577467	0.0344113	0.30814	1				Gm11400	1.45087	0.000348455	0.0038789	1				Baat	-1.02694	0.000218746	0.00231769	1				Capn3	-1.13638	0.0026958	0.0263655	1
Plod2	1.02957	0.0343972	0.30814	1				Gm45606	1.94428	0.00034823	0.0038789	1				Sdcbp2	2.21821	0.000219015	0.00231895	1				Rab4a	0.69255	0.00270336	0.0263889	1
Il3ra	0.92498	0.0343893	0.30814	1				Gm6614	-2.30663	0.000351391	0.00390665	1				Gm45457	-2.28278	0.000219096	0.00231895	1				Acsl6	-1.36669	0.00270333	0.0263889	1
Tpm3	0.568308	0.0344799	0.308591	1				Kndc1	-2.16088	0.000353182	0.00392449	1				D930016D06Rik	-1.12042	0.000219624	0.00232331	1				Scly	-0.784292	0.00270388	0.0263889	1
Arap2	-0.74405	0.0345785	0.309043	1				Slc35b4	1.03603	0.00035438	0.00393573	1				1700012D14Rik	-1.55256	0.000220428	0.00233059	1				1700123O20Rik	0.955513	0.00270043	0.0263889	1
Ugt3a1	-0.726082	0.034585	0.309043	1				Gm37738	-2.20912	0.000354674	0.00393692	1				Zfp36l2	1.25919	0.000220862	0.00233348	1				Gm11175	0.972622	0.0027068	0.0264035	1
Gm19409	1.42667	0.034565	0.309043	1				Mpzl2	-1.21886	0.000355439	0.00394333	1				Lztr1	-0.721537	0.000220935	0.00233348	1				Meiob	-0.904614	0.00270987	0.0264195	1
Ero1l	0.571638	0.0346505	0.309355	1				Tug1	1.03108	0.000355751	0.00394472	1				Insig2	1.51348	0.000221532	0.00233857	1				Fubp1	0.907732	0.00271414	0.0264471	1
Dtnbp1	-0.518309	0.0346563	0.309355	1				Zfp768	1.145	0.000360037	0.00399015	1				Tmem243	0.959373	0.000222074	0.00234305	1				Blm	1.1925	0.00271726	0.0264636	1
Lpcat4	1.09221	0.0347128	0.309696	1				Upf1	1.11161	0.000360883	0.00399742	1				Boc	1.79372	0.00022234	0.00234339	1				Rtn4rl2	1.48652	0.00272278	0.0265035	1
Osbp	0.668461	0.0348274	0.309919	1				Synj2bp	0.786925	0.000364639	0.00403689	1				Gm9790	1.19669	0.000222272	0.00234339	1				Ube2j2	0.634978	0.00274266	0.0266829	1
Gpnmb	1.27353	0.0348288	0.309919	1				Kcna4	-2.42361	0.000366238	0.00405247	1				Inhbb	1.93883	0.000223098	0.00235014	1				Rdh1	1.29805	0.00274529	0.0266945	1
Tbcel	0.618623	0.0348474	0.309919	1				Car11	-1.43429	0.000367315	0.00406225	1				Oard1	-1.11411	0.0002242	0.00236052	1				Slc25a11	0.595406	0.0027617	0.0268259	1
Mfsd14b	-0.397574	0.0348305	0.309919	1				Dcakd	0.980445	0.000368603	0.00407332	1				Chrnb1	1.90066	0.000226073	0.00237774	1				Snhg18	-1.16497	0.00276079	0.0268259	1
Hspa2	-0.916747	0.0348176	0.309919	1				Eif4a-ps4	0.963275	0.000368702	0.00407332	1				Bpgm	-0.83481	0.00022598	0.00237774	1				Eif2b3	0.873195	0.00278125	0.0270016	1
Lmbrd1	-0.562308	0.0348081	0.309919	1				Igdcc4	-2.26671	0.000369559	0.0040785	1				E130018N17Rik	-2.59377	0.000226362	0.00237953	1				Gm16574	-1.83468	0.00278355	0.0270097	1
Cstf2	0.494586	0.0349463	0.310636	1				Cry2	-1.14849	0.000369509	0.0040785	1				Fam20c	-0.980478	0.000227185	0.00238693	1				Slc2a2	-1.17939	0.00279059	0.0270215	1
Smc4	-0.890039	0.0349671	0.310658	1				Tuba4a	1.16516	0.000369866	0.00407976	1				Slc22a12	2.66384	0.00022751	0.00238909	1				Cdk10	-0.627097	0.00278946	0.0270215	1
Gtf3c5	0.487008	0.035002	0.310806	1				Mcmbp	0.956647	0.00037098	0.00408991	1				Gnal	1.54169	0.000227744	0.0023903	1				Zbtb41	0.830067	0.00278807	0.0270215	1
Tnfaip6	1.12871	0.0350652	0.311204	1				Cers6	1.55811	0.000371321	0.00409153	1				Dido1	-1.22654	0.000228051	0.00239227	1				Fcho2	0.828127	0.00278855	0.0270215	1
Stx16	0.486499	0.0351454	0.311752	1				Mcrs1	-0.75871	0.000372322	0.00410041	1				Hivep2	1.20536	0.000228703	0.00239786	1				Flot2	-0.574831	0.00279291	0.0270298	1
Smarcb1	0.468095	0.0351743	0.311846	1				Wnt5b	1.32806	0.000373928	0.00411594	1				Cacnb4	2.0333	0.000229032	0.00240004	1				Sipa1l2	-1.15873	0.00281104	0.027191	1
Fabp4	0.695785	0.0351979	0.311892	1				Impg2	1.34273	0.00037524	0.00412823	1				Mus81	-1.00351	0.000229769	0.00240652	1				Myh7b	-1.69347	0.00281843	0.0272483	1
Slc41a3	-0.840482	0.0352181	0.311908	1				Keap1	0.948302	0.000376751	0.00414269	1				Ccl6	2.0688	0.000229997	0.00240764	1				Rilpl2	0.89453	0.00282275	0.0272758	1
Dus3l	0.527573	0.0352882	0.312366	1				Rnf112	-1.99553	0.000377079	0.00414413	1				Col1a2	1.61496	0.000230794	0.00241473	1				Gbp3	-2.15624	0.00282893	0.0273212	1
Capn3	-0.789772	0.0353416	0.312676	1				Nr1d1	-1.18282	0.000377916	0.00415116	1				Rgs1	2.30431	0.000231172	0.0024149	1				Tti2	0.732423	0.00284131	0.0274265	1
Rasip1	0.607682	0.035371	0.312773	1				Mir124-2hg	-2.4227	0.000379243	0.00416357	1				Ldah	-1.09899	0.000231083	0.0024149	1				Tnnc1	1.48903	0.00284901	0.0274864	1
Sbds	-0.528779	0.0354129	0.31298	1				Lrrn1	-1.90145	0.000379452	0.0041637	1				Zfp759	-1.35288	0.000231139	0.0024149	1				Gpm6b	-1.30634	0.00285578	0.0275375	1
Kif11	-1.18173	0.0354564	0.313201	1				Ddx19b	0.813884	0.000380241	0.00417019	1				Cep89	-0.955358	0.000231408	0.00241611	1				Gfra1	1.13927	0.00286025	0.0275662	1
Usp3	-0.455038	0.0355332	0.313716	1				Pltp	-1.59884	0.000382509	0.00419069	1				Pop4	0.921845	0.000232618	0.00242749	1				Flnc	-1.87618	0.00286527	0.0276002	1
Bclaf1	-0.622802	0.0356294	0.314402	1				Ptcd2	0.995607	0.000382316	0.00419069	1				Cldn23	2.1938	0.000233145	0.00243172	1				Gm13453	1.39867	0.00286938	0.0276255	1
Fam98a	0.554561	0.0357046	0.314497	1				Med30	-1.13733	0.000382784	0.00419071	1				St3gal3	-0.892337	0.000233819	0.00243748	1				Selenbp2	-1.06851	0.00287301	0.027646	1
Il11	1.57729	0.0357082	0.314497	1				Mybpc2	-2.67533	0.000382908	0.00419071	1				Pde7a	0.933389	0.000234326	0.00244149	1				Vash1	-1.39946	0.0028812	0.0276529	1
Cyp26b1	1.21263	0.0357143	0.314497	1				Nkap	0.900946	0.000384609	0.00420713	1				Gm28719	-2.05083	0.000234719	0.00244432	1				D630045J12Rik	-1.2027	0.00287788	0.0276529	1
5033403H07Rik	-0.932462	0.0356818	0.314497	1				Gmds	-1.84042	0.000386235	0.00422034	1				Ctla4	2.71691	0.000235228	0.00244835	1				Lgi1	-1.58512	0.00287978	0.0276529	1
Srp19	0.621802	0.0358279	0.315311	1				Ppp1r10	1.84367	0.000386045	0.00422034	1				Tbc1d7	-1.20945	0.000236239	0.0024576	1				Man2c1os	1.06138	0.00288087	0.0276529	1
Scd2	0.936107	0.0358479	0.315311	1				Zfp788	-0.812933	0.000386417	0.00422034	1				Thbs2	1.38632	0.000237453	0.00246543	1				Gm37090	-1.79743	0.00287639	0.0276529	1
Hace1	-0.50902	0.0358997	0.315311	1				Csmd3	-2.22386	0.000386848	0.00422067	1				Dusp3	0.809644	0.000237484	0.00246543	1				Arhgef4	-1.59953	0.00289823	0.027802	1
Tdrkh	0.936146	0.0358742	0.315311	1				Tcaf1	-0.983496	0.000386822	0.00422067	1				9130023H24Rik	-1.37903	0.000237221	0.00246543	1				Hdac11	-0.851937	0.00290387	0.0278416	1
Mettl7a1	-0.535992	0.0358984	0.315311	1				Gm2061	1.40854	0.000388068	0.00423179	1				Dnajc28	-1.42124	0.000237376	0.00246543	1				Gm42809	1.72289	0.00291505	0.0279344	1
Hist1h2be	1.00618	0.0359404	0.315506	1				Wrap73	1.01675	0.000388349	0.00423266	1				Tmem159	1.56956	0.000237848	0.00246665	1				Nt5c2	1.12377	0.00291975	0.0279649	1
Tslp	1.31121	0.0360457	0.316266	1				Kcnq1	-1.26467	0.00038902	0.00423778	1				Cdkl5	-1.45922	0.000237775	0.00246665	1				Abcg3	-2.0025	0.00292196	0.0279716	1
Ints3	0.64472	0.036119	0.316485	1				Gm44524	2.60869	0.00038969	0.00424289	1				Nedd9	1.82509	0.000238725	0.00247335	1				Def6	-1.93588	0.00292827	0.0280088	1
Nudt7	1.06452	0.0361452	0.316485	1				Arid3a	1.30202	0.000389956	0.0042436	1				Tec	-0.916909	0.00023874	0.00247335	1				Zkscan16	-1.79176	0.00293018	0.0280088	1
Tsr1	0.5822	0.0360949	0.316485	1				2900052L18Rik	1.50099	0.000392188	0.00426567	1				Mtif2	-1.11137	0.000239287	0.00247774	1				Nbeal1	0.875663	0.00293038	0.0280088	1
Capg	1.5198	0.0361412	0.316485	1				Zc3h8	1.34196	0.000393601	0.00427884	1				Rpl29-ps2	-2.4923	0.000239629	0.00248	1				Snx16	0.957519	0.00294585	0.0281421	1
Shc2	1.26839	0.0361821	0.31658	1				Wdr86	1.78132	0.000393972	0.00428066	1				Spopl	-1.02266	0.00024077	0.00249053	1				Timm23	0.853987	0.00295509	0.028187	1
Fgr	1.34059	0.0361933	0.31658	1				Yae1d1	1.09781	0.00039531	0.00429299	1				Ctse	-1.45085	0.000241334	0.00249507	1				Scrn2	-0.89607	0.00295511	0.028187	1
9330020H09Rik	-0.644765	0.0362288	0.316727	1				Ovca2	1.03092	0.000397214	0.00431144	1				Cdh2	-1.04561	0.000241795	0.00249855	1				Mlph	-1.17372	0.00295468	0.028187	1
Cuedc1	0.682957	0.0363346	0.316808	1				Gfpt1	1.10878	0.000399534	0.00433439	1				Dock8	-1.21843	0.000242008	0.00249947	1				Stam	0.772743	0.00295808	0.0281992	1
Trpm7	-0.509317	0.0363122	0.316808	1				Srpk3	-2.61301	0.000400206	0.00433643	1				Rell1	1.28465	0.000242638	0.00250465	1				Ak1	-1.91082	0.00296123	0.0281992	1
Igbp1	-0.524345	0.0363246	0.316808	1				Nr4a1	-2.49608	0.000400058	0.00433643	1				AI846148	0.968397	0.000242833	0.00250465	1				Lrrc58	1.18091	0.00295981	0.0281992	1
Col4a1	0.891945	0.0363313	0.316808	1				Taf12	0.832739	0.000400339	0.00433643	1				Kdm5d	-1.03632	0.000242885	0.00250465	1				Fam78a	-1.54298	0.00296248	0.0281992	1
Vsig4	-0.909926	0.0363501	0.316808	1				Ppp3cb	0.698415	0.000400555	0.00433654	1				1110019D14Rik	-1.32763	0.000243278	0.00250742	1				Mup-ps12	-2.17	0.00296535	0.028212	1
Gm20559	0.905291	0.0363368	0.316808	1				Orc4	0.881609	0.000403054	0.00436134	1				Eogt	0.863257	0.000244419	0.00251788	1				Gfer	0.698743	0.00296773	0.0282201	1
Jag2	1.02739	0.0363984	0.317066	1				Slc25a35	1.06139	0.000405858	0.00438944	1				Usp43	2.42527	0.000244944	0.00251977	1				Gpr132	-2.03415	0.00297411	0.0282394	1
A530013C23Rik	-0.674302	0.0364844	0.317553	1				Msantd4	0.680601	0.000407913	0.00440939	1				Prickle1	1.00546	0.000244857	0.00251977	1				Aif1	-2.23952	0.00297172	0.0282394	1
Fam78a	1.0847	0.0364917	0.317553	1				Usp40	1.30417	0.000408557	0.00441261	1				Lama3	-1.42451	0.000244979	0.00251977	1				Ighv7-1	2.11477	0.00297433	0.0282394	1
Ptbp3	-0.767828	0.0365291	0.317715	1				Zfp35	0.842831	0.000408629	0.00441261	1				Klhl29	1.99717	0.000245932	0.00252827	1				H2-Ob	-2.00816	0.00298175	0.0282953	1
Rdh16	-0.675642	0.0366012	0.318179	1				Adamts13	-1.07548	0.000409271	0.00441728	1				Tbcd	-0.612378	0.000246815	0.00253478	1				Gsdmd	-1.08777	0.00299052	0.0283512	1
Hspa12b	0.773944	0.0366756	0.318663	1				Gm26710	2.44664	0.000411654	0.00444072	1				Homer2	-1.36503	0.000246818	0.00253478	1				Limd2	-1.58347	0.00299209	0.0283512	1
4930538K18Rik	-1.07697	0.0367299	0.318971	1				Zfp407	1.22863	0.000413587	0.00445929	1				AW146154	-1.14718	0.000249221	0.00255815	1				Adh6-ps1	-2.13874	0.00299224	0.0283512	1
Ung	0.767715	0.0368602	0.319939	1				Tfeb	1.04819	0.000414566	0.00446756	1				Gm27153	2.28609	0.000249869	0.00256349	1				Gck	1.12663	0.00300561	0.0284197	1
Atp2a2	0.704748	0.0368913	0.320046	1				Acp2	0.734265	0.000414911	0.00446876	1				Il1a	1.80447	0.000250218	0.00256576	1				B230206H07Rik	1.96144	0.00300561	0.0284197	1
Stxbp4	0.723315	0.0369346	0.320139	1				Gpatch2	1.32408	0.000415102	0.00446876	1				Brms1l	-0.899982	0.000253064	0.00259362	1				Gm5828	2.1198	0.00300206	0.0284197	1
Eif2b4	0.607606	0.0369823	0.320139	1				Penk	-1.68411	0.000416126	0.0044775	1				Gm7325	2.6144	0.000253558	0.00259735	1				Fam120aos	0.887952	0.00300536	0.0284197	1
Troap	-1.46672	0.036943	0.320139	1				Zcchc18	-2.00958	0.000416746	0.00448003	1				Ppif	0.667874	0.000253926	0.00259979	1				Habp4	-0.561842	0.00302163	0.0285566	1
Cfhr2	-0.644066	0.0370154	0.320139	1				9530077C05Rik	-2.26657	0.000416787	0.00448003	1				1700040L02Rik	-1.09672	0.000254506	0.00260416	1				Fam84b	1.25238	0.00302652	0.0285883	1
Zfp418	0.622284	0.036993	0.320139	1				Stil	-2.39319	0.000417082	0.00448092	1				Ipo8	-1.18812	0.000254622	0.00260416	1				G3bp2	0.680051	0.00303592	0.0286624	1
Ifi209	1.46295	0.037001	0.320139	1				4930402H24Rik	0.949653	0.000417395	0.004482	1				D830044D21Rik	-2.56818	0.000254742	0.00260416	1				Cyp2d26	-1.06108	0.00303796	0.0286671	1
Csrp3	-1.09568	0.0370927	0.320645	1				E230025N22Rik	-2.45055	0.000417939	0.00448555	1				Mre11a	-0.843264	0.000255353	0.00260908	1				St8sia3os	-1.82109	0.00304985	0.0287646	1
Pmm1	-0.574153	0.0371849	0.321036	1				Fam163b	-2.37551	0.000420618	0.004512	1				Uty	-0.957711	0.000255999	0.00261434	1				Klhl33	-1.7931	0.00305499	0.0287985	1
Snx14	-0.432689	0.0371873	0.321036	1				ENSMUSG00000110735	-2.59462	0.000420866	0.00451237	1				Fancl	-1.04812	0.000256578	0.00261892	1				Cx3cl1	-1.50097	0.00306388	0.0288675	1
Nat8f5	1.26221	0.0371947	0.321036	1				C330013E15Rik	1.31034	0.000421236	0.00451404	1				Thumpd1	0.767996	0.000259072	0.00264303	1				Slc17a1	1.2496	0.00306706	0.0288828	1
4933429H19Rik	-0.909932	0.0372466	0.321321	1				Zfp74	1.0816	0.000422488	0.00452515	1				Zfpm1	-1.31496	0.000259235	0.00264335	1				Plxna2	-1.20291	0.00307274	0.0288904	1
Fpgs	-0.632687	0.0375138	0.322022	1				Pacsin2	0.823357	0.000424225	0.00454145	1				Ctsk	1.85731	0.000260356	0.00265344	1				Emid1	-2.04235	0.00307879	0.0288904	1
Evl	1.29251	0.0375764	0.322022	1				Wdr17	-2.37247	0.000428183	0.00458149	1				Lnx2	1.4518	0.00026142	0.00266248	1				Zfp597	0.794417	0.00307528	0.0288904	1
Adck5	-0.628877	0.037495	0.322022	1				Mettl1	1.17104	0.000429042	0.00458835	1				Trim67	-2.14283	0.000261509	0.00266248	1				Tmem64	0.661976	0.00307845	0.0288904	1
Pcyox1l	0.698924	0.0375563	0.322022	1				Ehbp1l1	1.37654	0.00043047	0.00460129	1				Otub2	-1.34632	0.000264015	0.00268663	1				Dpy19l3	-1.30983	0.00307762	0.0288904	1
Stk25	-0.443692	0.0374489	0.322022	1				Tm4sf1	-1.31912	0.000431659	0.00460932	1				Taf5	-0.840762	0.000264428	0.00268947	1				Snip1	0.741265	0.0030786	0.0288904	1
Cgref1	1.08913	0.037525	0.322022	1				Pde4dip	1.13486	0.000431456	0.00460932	1				Adamts3	1.78715	0.000264601	0.00268986	1				Dhcr7	-0.993258	0.00307358	0.0288904	1
Yipf2	0.606826	0.0375987	0.322022	1				Fpgt	1.05856	0.000431947	0.00461006	1				Tra2b	0.874266	0.000265154	0.00269412	1				Hfe2	0.736232	0.00308997	0.0289806	1
Gbp8	1.5713	0.0373914	0.322022	1				Kcnt1	-1.75331	0.000432811	0.00461636	1				Casq2	2.20586	0.000265475	0.00269602	1				S100a6	-1.65521	0.00310106	0.0290699	1
Ube2r2	-0.387703	0.0373585	0.322022	1				9230112E08Rik	1.29452	0.000432975	0.00461636	1				Dcbld1	1.13145	0.000265717	0.00269711	1				Exoc3l4	-1.75628	0.00311212	0.0291494	1
Ctla2a	0.892871	0.0374763	0.322022	1				Syt2	-2.21513	0.000433257	0.00461703	1				Tectb	-2.19296	0.000266965	0.00270841	1				5330417C22Rik	-1.50699	0.0031127	0.0291494	1
Rasal3	1.36909	0.0374255	0.322022	1				Pfas	1.33888	0.000435025	0.00463103	1				Rbm10	-0.941229	0.000267506	0.00271252	1				Oas3	-1.7908	0.00311721	0.0291769	1
Gm13456	-0.574137	0.0375584	0.322022	1				Gpihbp1	-1.08878	0.000434869	0.00463103	1				Nrg4	1.71103	0.000268469	0.00271954	1				F13a1	-2.08602	0.00312351	0.0292084	1
Gm16124	-0.681025	0.0375865	0.322022	1				Galt	0.722011	0.00043523	0.00463103	1				Egfl7	1.14184	0.000268334	0.00271954	1				Vps13a	0.916759	0.00312372	0.0292084	1
Gm20633	-0.894466	0.0376126	0.322022	1				Csmd2	-2.5089	0.000436101	0.0046356	1				Gabre	2.04909	0.000268797	0.00272012	1				Meg3	-1.33305	0.00314846	0.0294248	1
Gm42918	-0.872887	0.0375618	0.322022	1				Aqp11	1.26637	0.000436095	0.0046356	1				Plcl2	1.10373	0.000268777	0.00272012	1				Plpp1	0.861199	0.00315192	0.0294423	1
Zfpm2	0.905911	0.0376765	0.322178	1				Tmem170	0.97101	0.000437395	0.00464468	1				Nr2f6	-0.902856	0.000269047	0.00272127	1				Fkbp11	-1.61778	0.00315953	0.0294985	1
Maged1	0.376785	0.0377657	0.322178	1				Gm10399	-1.50654	0.00043719	0.00464468	1				Snapc5	-1.04616	0.000269204	0.00272148	1				Dtnbp1	0.723606	0.00317812	0.0296571	1
Casp12	1.54343	0.0376756	0.322178	1				Cipc	1.11685	0.000438671	0.00465588	1				Yipf2	-1.06594	0.000269597	0.00272271	1				Rnf25	0.694231	0.00318617	0.0297142	1
Ctla4	1.53667	0.0377563	0.322178	1				Tnfrsf11b	1.62589	0.000440757	0.00467567	1				Acsl1	-1.53988	0.000269481	0.00272271	1				Ckap4	-1.19526	0.00318878	0.0297142	1
Tnnt2	1.05128	0.037713	0.322178	1				Herpud1	-1.54876	0.00044108	0.00467673	1				Ttll3	1.37073	0.000270341	0.00272807	1				Bzw1	0.63227	0.00319026	0.0297142	1
Tbxas1	1.28009	0.0377889	0.322178	1				Xndc1	1.06846	0.00044178	0.0046818	1				Uevld	-0.997649	0.000270399	0.00272807	1				Nrgn	-1.32277	0.00319065	0.0297142	1
Hmha1	0.951575	0.0377433	0.322178	1				Eif2b3	1.02678	0.000442017	0.00468195	1				Pqlc1	-1.42484	0.000270665	0.00272861	1				Col20a1	-0.971273	0.00320039	0.0297898	1
Zfp820	-0.680495	0.0378017	0.322178	1				Cyp2a21-ps	-1.82224	0.000443878	0.00469931	1				Chn1os3	-1.81749	0.000270861	0.00272861	1				Mcm5	-1.677	0.00320554	0.0298153	1
Zfp982	-0.807791	0.0377831	0.322178	1				Apom	-0.918937	0.00044562	0.00471538	1				Gm21885	-2.19234	0.000270801	0.00272861	1				Gja1	1.22167	0.00320635	0.0298153	1
Trdc	1.45219	0.0378283	0.322243	1				Ccdc151	1.41416	0.000446469	0.00472199	1				Rbck1	-0.73428	0.000271406	0.00273252	1				Osbp2	-1.56895	0.00321137	0.029847	1
Terf1	-0.516541	0.0379078	0.322758	1				Negr1	-1.9235	0.000447818	0.00473388	1				Fam208a	-1.14355	0.000271521	0.00273252	1				Selenon	-1.28581	0.00321381	0.0298547	1
Abcc5	0.863005	0.0379762	0.323016	1				Cox6b2	-1.74287	0.000448943	0.00474339	1				BC068281	-1.22086	0.000271842	0.00273438	1				Csmd3	-1.84609	0.00323002	0.0299753	1
Zfp811	1.40717	0.0379719	0.323016	1				Gclm	0.866519	0.000450162	0.00475151	1				Btc	2.05024	0.000272113	0.00273572	1				Lmbrd1	0.78446	0.00322846	0.0299753	1
Cenpk	-0.77237	0.038267	0.324838	1				1500002F19Rik	-1.6512	0.000450154	0.00475151	1				Bambi	1.11095	0.000272777	0.00274102	1				Klhl3	1.41358	0.00323394	0.0299815	1
Ssc5d	1.13212	0.038286	0.324838	1				Prepl	0.942621	0.000451814	0.00476417	1				Pml	-1.34452	0.000274176	0.0027537	1				Smyd2	-0.864681	0.00323378	0.0299815	1
Dcaf17	-0.518751	0.0382682	0.324838	1				E330037G11Rik	2.58311	0.000451607	0.00476417	1				Gldc	-1.3378	0.000274442	0.002755	1				Trappc13	0.668224	0.00323962	0.0300192	1
[truncated: 19,070 more rows]

## Sheet: Suppl. Table 2
Supplemental Table 2: Overview of identified alternative splicing events
Fasted	AS class	Significantly altered events	Identified total events	percentage of altered AS
Lpin1–/– vs. Lpin1+/+	A5SS	2003	26663	0.0751228
	A3SS	2364	39007	0.0606045
	MXE	4073	28435	0.143239
	RI	1477	6576	0.224605
	SE	12923	83272	0.15519
	Total	22840	183953	0.124162

## Sheet: Suppl. Table 3
Supplemental Table 3: Functional enrichment analysis from alternatively spliced genes
Fasted Only
Term (Wikipathway)	Adjusted P-value	Genes
mRNA processing WP310	3.85622e-07	RBM25;TIAL1;PTBP1;FBL;SART3;SNRNP70;PAPOLG;RBPMS2;RBM7;TRIM21;RBM5;ZBP1;MBNL1;PABPC4;ELMOD3;PRPF40B;DICER1;ZCRB1;PTBP2;SLTM;HNRNPH1;TRAF6;SUPT5;RBMS1;ZFP346;RBM47;STAU1;DHX9;POLDIP3;RBM4B;U2AF1;TRMT2A;ENOX2;SCAF8;PUF60;TRA2B;SAFB2;HNRNPA1;ZFP740;SRSF11;TRMT1L;RBM10;RBM39;TIA1;RNGTT;TAF15;RSRC2;CLK4;PUM2;SRPK1;CNOT4;TNRC6C;CLK1;LSM7;HNRNPK;SON;ACIN1;RNPS1
PluriNetWork WP1763	0.0302226	HDAC4;ATF2;KDM5C;CTBP2;DHX9;ROCK2;HDAC1;EHMT2;HIF1A;YY1;HIRA;IPO9;EP300;SMARCAD1;MTA2;LYAR;KDM6A;SMAD2;PBRM1;KDM4C;ATRX;SMARCA2;ZFX;PIAS2;PML;SMARCA4;AES;MTF2;MDM2;TRIM33;SF1
MAPK signaling pathway WP493	0.0265243	ATF2;HSPA8;IL1R1;MAX;MINK1;PLA2G5;ARRB2;GCK;TGFBR2;RPS6KA3;CASP8;AKT2;TRAF6;NF1;TAB2;MAPT;MAP2K7;MAP3K7;CRK;MAP2K5
Term (BioPlanet)	Adjusted P-value	Genes
Androgen receptor regulation of biosynthesis and transcription	0.0061765	NCOA2;HDAC1;EHMT2;NR2C2;SIRT1;SMARCA2;DNAJA1;ZMIZ2;CARM1;MDM2;EP300;KAT7;RXRG
Circadian rhythm	0.0192617	ATF2;NCOA2;SREBF1;FBXW11;NCOA6;NR1D1;HIF1A;ARNTL;HELZ2;PER1;CARM1;EP300;BTRC
RORA activates circadian expression	0.0262417	HELZ2;NCOA2;SREBF1;NCOA6;CARM1;EP300;NR1D1;ARNTL
Deadenylation-dependent mRNA decay	0.0274882	EDC4;CNOT4;EIF4A1;LSM7;CNOT7;PAN3;CNOT1;CNOT2;CNOT3;DCP1A;EDC3
Androgen receptor proteolysis and transcription regulation	0.0302431	RPS6KA3;NCOA2;SVIL;CASP8;LATS2;KDM4C;NCOA6;CARM1;NCOA4;UBE3A;HNRNPA1;CDK11B
Deadenylation of mRNA	0.0415922	CNOT4;EIF4A1;CNOT7;PAN3;CNOT1;CNOT2;CNOT3
SUMOylation by RanBP2 regulates transcriptional repression	0.0424844	HDAC4;XPO1;HDAC1;MDM2;NUP153;PIAS2
RNA degradation	0.0435747	EDC4;CNOT4;LSM7;CNOT7;CNOT1;PAPOLG;CNOT2;CNOT3;ENO1;DCP1A;EDC3
Androgen receptor signaling, proteolysis, and transcription regulation	0.044471	NCOA2;HDAC1;ROCK2;NCOA4;UBE3A;NR2C2;SIRT1;PTK2;AES;CCNE1;CARM1;MDM2;EP300;KAT7
Lipid metabolism regulation by peroxisome proliferator-activated receptor alpha (PPAR-alpha)	0.0462917	ABCA1;NCOA2;SREBF1;NFYA;ACSL1;NCOA6;NR1D1;MED15;MED7;ARNTL;HELZ2;ACOX1;MED21;CARM1;EP300;UGT1A9
Phosphatidylethanolamine biosynthesis	0.0472672	CHKB;CHKA;CEPT1;LPIN3;PISD
Signaling events mediated by HDAC class I	0.0488584	YY1;HDAC4;PRMT5;XPO1;TFCP2;HDAC1;MAX;EP300;NUP153;CHD3;MTA2;SIRT1
Both in fasted and refed
Term (Wikipathway)	Adjusted P-value	Genes
PPAR signaling pathway WP2316	0.0475777	ACOX2;CYP4A32;APOA1;ACAA1B;SLC27A2
ChEA analysis—Transcription factor targets inferred from genome-wide ChIP-X experiments	Adjusted P-value	Genes
LXR 22158963 ChIP-Seq LIVER Mouse	0.00168771	MOCS2;N4BP2L1;ACAA1B;NDRG2;ATP5G2;FAM134B;CSRP3;TTPA;FDXR;IP6K2;MKL2;TLE1;CHKA;SEC16A;NEK6;APOA1;NEB;IGF1;CYP3A25;BAIAP2;1110008F13RIK;VEGFA;ALDH3A2;SLC6A6;RNF103;ACOX2;RAPGEF1;ZFP113;LPIN1;SLC27A2;HPD;SGK2;ANAPC1
PPARA 22158963 ChIP-Seq LIVER Mouse	0.00237078	ORM1;MOCS2;GABPB2;ZC3H4;BTF3L4;N4BP2L1;ACAA1B;NDRG2;SERPINA1A;CSRP3;TTPA;FDXR;AZI2;SLC12A9;TLE1;TAF15;USP2;ARHGEF19;APOA1;IGF1;BAIAP2;1110008F13RIK;HEXDC;ALDH3A2;SLC6A6;RBP4;ACOX2;RAPGEF1;LPIN1;SLC27A2;HPD;SGK2
RXR 22158963 ChIP-Seq LIVER Mouse	0.00158052	ORM1;MOCS2;GABPB2;FKBP14;ZC3H4;N4BP2L1;ACAA1B;GABPB1;NDRG2;ORM3;SERPINA1A;PPP1CC;FAM134B;FDXR;IP6K2;TLE1;CYP4A32;ARHGEF19;APOA1;IGF1;BAIAP2;1110008F13RIK;ALDH3A2;SLC6A6;ACOX2;RAPGEF1;KCTD17;ZFP113;LPIN1;SLC27A2;HPD;SGK2

## Sheet: Suppl. Table 4
Lipin 1 interacting proteins						Lipin 1 interactome network components
LocusID	Native lysis NSAFe5		LocusID	Denat lysis NSAFe5		Lipin 1 mRNA processing factor interactions		Lpin 1 transcription component interactions
sp|Q91ZP3|LPIN1_MOUSE	1147.03		sp|Q91ZP3|LPIN1_MOUSE	652.143		Cherp		ASF1A
sp|Q60598|SRC8_MOUSE	204.728		sp|Q91WS0|CISD1_MOUSE	223.178		Cpsf6		BRD4
sp|Q99PI4|LPIN3_MOUSE	200.167		sp|Q3UHX2|HAP28_MOUSE	221.945		Cpsf7		C1QBP
sp|O35685|NUDC_MOUSE	199.52		sp|P26350|PTMA_MOUSE	217.146		Cstf3		CCNT1
sp|Q5SRY7|FBW1B_MOUSE	168.046		sp|Q60598|SRC8_MOUSE	198.653		Ctbl1		CDK12
sp|P61290|PSME3_MOUSE	162.994		sp|Q64010|CRK_MOUSE	198.217		Ddx42		CDK9
sp|P42208|SEPT2_MOUSE	160.556		sp|P83940|ELOC_MOUSE	143.472		Eif3g		CSTF3
sp|Q3UHX2|HAP28_MOUSE	160.112		sp|P62862|RS30_MOUSE	136.176		Eif3h		GTF2I
sp|Q99K30|ES8L2_MOUSE	147.656		sp|Q6P8I4|PCNP_MOUSE	135.411		Eif3i		HCFC1
sp|P62317|SMD2_MOUSE	140.341		sp|O35685|NUDC_MOUSE	133.1		Hnrnpk		HDAC2
sp|O54962|BAF_MOUSE	139.552		sp|P61021|RAB5B_MOUSE	130.793		Ncbp1		HMGB2
sp|Q8BIW1|PRUNE_MOUSE	136.786		sp|P10630|IF4A2_MOUSE	128.314		Nxf1		JUNB
sp|P62320|SMD3_MOUSE	131.43		sp|Q8R1I1|QCR9_MOUSE	125.538		Prp4		NCK1
sp|Q64010|CRK_MOUSE	122.567		sp|Q3TGF2|F107B_MOUSE	122.663		Prp6		PAF1
sp|P59325|IF5_MOUSE	115.806		sp|P30681|HMGB2_MOUSE	114.777		Prpf3		PHF8
sp|Q80W47|WIPI2_MOUSE	111.642		sp|Q9CR64|KISHA_MOUSE	111.589		Rbm8a		RBM8A
sp|Q9CT10|RANB3_MOUSE	109.614		sp|Q9CT10|RANB3_MOUSE	106.362		Rsmb		RRP1B
sp|P62309|RUXG_MOUSE	108.949		sp|P63242|IF5A1_MOUSE	104.343		Ru17		SNW1
sp|Q9CXW3|CYBP_MOUSE	108.473		sp|P59325|IF5_MOUSE	103.005		Ru2a		SRPK1
sp|Q9WUM3|COR1B_MOUSE	102.646		sp|P59999|ARPC4_MOUSE	95.6477		Ruxg		SRRM1
sp|Q9DCT8|CRIP2_MOUSE	99.5204		sp|P61979|HNRPK_MOUSE	95.4411		Sf3a1		SRSF1
sp|Q03958|PFD6_MOUSE	97.7964		sp|Q8BK64|AHSA1_MOUSE	95.0817		Sf3a3		SRSF3
sp|Q9QYJ3|DNJB1_MOUSE	97.4129		sp|P56135|ATPK_MOUSE	91.3001		Sfsb6		SRSF6
sp|Q3THE2|ML12B_MOUSE	96.2802		sp|O70251|EF1B_MOUSE	89.2712		Smd2		STAT1
sp|O55131|SEPT7_MOUSE	94.9552		sp|P61957|SUMO2_MOUSE	84.5727		Smd3		STAT3
sp|P56135|ATPK_MOUSE	94.092		sp|Q6PGH2|HN1L_MOUSE	84.5727		Smg7		TET1
sp|Q6P8I4|PCNP_MOUSE	93.0348		sp|Q9CQW1|YKT6_MOUSE	81.1556		Snut1		TRIP4
sp|Q9D0A3|ARPIN_MOUSE	91.594		sp|Q9DCT8|CRIP2_MOUSE	77.2539		Snw1		WDR33
sp|Q8R361|RFIP5_MOUSE	89.8615		sp|Q99K30|ES8L2_MOUSE	77.1479		Spf45		WDR75
sp|P61979|HNRPK_MOUSE	89.4179		sp|Q9QZQ8|H2AY_MOUSE	75.5925		Sr140		YAP1
sp|Q99J95|CDK9_MOUSE	89.0333		sp|Q9R0Q7|TEBP_MOUSE	75.3226		Srrm1
sp|Q8CDG3|VCIP1_MOUSE	88.2305		sp|P70124|SPB5_MOUSE	74.9878		Srsf1
sp|Q8BGD9|IF4B_MOUSE	88.0861		sp|Q80UU9|PGRC2_MOUSE	74.0498		Srsf3
sp|Q9WV80|SNX1_MOUSE	87.2424		sp|P84104|SRSF3_MOUSE	73.4854		Srsf6
sp|O09131|GSTO1_MOUSE	86.251		sp|Q9DAW9|CNN3_MOUSE	73.0401		Tcrg1
sp|Q3ULA2|FBW1A_MOUSE	82.1167		sp|Q9CXW3|CYBP_MOUSE	70.1695		Tpr
sp|Q9D8U8|SNX5_MOUSE	81.9812		sp|Q9CWZ3|RBM8A_MOUSE	69.2621		U2af1
sp|Q9JIX0|ENY2_MOUSE	81.9812		sp|Q9WV80|SNX1_MOUSE	69.2621		Wdr33
sp|Q9Z0U1|ZO2_MOUSE	81.5948		sp|Q9WUM3|COR1B_MOUSE	66.4		Wdr82
sp|P57784|RU2A_MOUSE	81.1774		sp|O55131|SEPT7_MOUSE	64.4964
sp|Q5XJY5|COPD_MOUSE	81.0186		sp|P56812|PDCD5_MOUSE	63.7651
sp|P63242|IF5A1_MOUSE	80.6503		sp|P62320|SMD3_MOUSE	63.7651
sp|O54988|SLK_MOUSE	80.5849		sp|Q9QYB1|CLIC4_MOUSE	63.5131
sp|Q9WUM4|COR1C_MOUSE	78.6085		sp|Q9D7G0|PRPS1_MOUSE	63.1636
sp|Q80UU9|PGRC2_MOUSE	76.3143		sp|Q8BIW1|PRUNE_MOUSE	61.9393
sp|Q9QXK3|COPG2_MOUSE	76.0514		sp|O08756|HCD2_MOUSE	61.5663
sp|Q9DAW9|CNN3_MOUSE	75.2736		sp|Q9CQE6|ASF1A_MOUSE	59.0765
sp|Q80W00|PP1RA_MOUSE	74.5955		sp|P12388|PAI2_MOUSE	58.08
sp|P83940|ELOC_MOUSE	73.9294		sp|Q9QYA2|TOM40_MOUSE	55.6399
sp|P59999|ARPC4_MOUSE	73.9294		sp|P32233|DRG1_MOUSE	54.7303
sp|Q4VAA2|CDV3_MOUSE	73.6663		sp|Q9D8B3|CHM4B_MOUSE	53.8018
sp|Q8BK64|AHSA1_MOUSE	73.492		sp|Q99JX4|EIF3M_MOUSE	53.7059
sp|Q9CZB0|C560_MOUSE	73.492		sp|Q9CQI7|RU2B_MOUSE	53.5627
sp|Q6PIU9|YJ005_MOUSE	70.1703		sp|Q91V12|BACH_MOUSE	52.7192
sp|P62869|ELOB_MOUSE	70.1703		sp|Q9Z1G3|VATC1_MOUSE	52.5812
sp|Q60972|RBBP4_MOUSE	68.189		sp|Q8BFW7|LPP_MOUSE	52.4268
sp|Q08093|CNN2_MOUSE	67.8697		sp|Q8WTY4|CPIN1_MOUSE	52.0026
sp|Q8WTY4|CPIN1_MOUSE	66.9911		sp|P61967|AP1S1_MOUSE	50.8507
sp|P59708|SF3B6_MOUSE	66.2408		sp|Q9D958|SPCS1_MOUSE	49.9031
sp|Q8BFQ4|WDR82_MOUSE	66.135		sp|P70288|HDAC2_MOUSE	49.3918
sp|Q9D0T1|NH2L1_MOUSE	64.6883		sp|P40336|VP26A_MOUSE	49.1401
sp|Q8BGB5|LIMD2_MOUSE	64.6883		sp|Q6PDM2|SRSF1_MOUSE	48.5952
sp|P61759|PFD3_MOUSE	63.3681		sp|Q922Q1|MARC2_MOUSE	47.5409
sp|Q3TGF2|F107B_MOUSE	63.2069		sp|P57784|RU2A_MOUSE	47.2612
sp|Q9QWV9|CCNT1_MOUSE	62.9013		sp|Q9DBG3|AP2B1_MOUSE	47.1603
sp|P39447|ZO1_MOUSE	61.6855		sp|P20108|PRDX3_MOUSE	46.8934
sp|Q9CQW9|IFM3_MOUSE	60.4387		sp|Q8BGD9|IF4B_MOUSE	46.0236
sp|O35658|C1QBP_MOUSE	59.569		sp|Q91WK2|EIF3H_MOUSE	45.65
sp|Q8CG50|RAB43_MOUSE	59.1436		sp|P61924|COPZ1_MOUSE	45.3921
sp|Q80UW8|RPAB1_MOUSE	59.1436		sp|Q6PIU9|YJ005_MOUSE	45.3921
sp|Q8VDJ3|VIGLN_MOUSE	58.7704		sp|P08030|APT_MOUSE	44.6356
sp|Q9JLQ0|CD2AP_MOUSE	58.4936		sp|Q8BVY0|RL1D1_MOUSE	44.4381
sp|Q8BX17|GEMI5_MOUSE	57.8835		sp|Q9QZ88|VPS29_MOUSE	44.1451
sp|P67871|CSK2B_MOUSE	57.7681		sp|Q6TDU8|CASC1_MOUSE	44.0241
sp|Q8C1B7|SEP11_MOUSE	57.6341		sp|Q5XKN4|JAGN1_MOUSE	43.9039
sp|Q8BX10|PGAM5_MOUSE	57.5007		sp|Q4VAA2|CDV3_MOUSE	42.8883
sp|Q62419|SH3G1_MOUSE	56.2507		sp|Q8K363|DDX18_MOUSE	42.6067
sp|Q9D8B3|CHM4B_MOUSE	55.4471		sp|O35643|AP1B1_MOUSE	42.6002
sp|P42225|STAT1_MOUSE	55.2744		sp|Q91WM3|U3IP2_MOUSE	42.2863
sp|O70251|EF1B_MOUSE	55.2007		sp|Q61686|CBX5_MOUSE	42.065
sp|Q8R5H1|UBP15_MOUSE	54.863		sp|Q8BJW6|EIF2A_MOUSE	41.4857
sp|Q9CQF3|CPSF5_MOUSE	54.7143		sp|Q8R2Q0|TRI29_MOUSE	41.0617
sp|Q9CQR6|PPP6_MOUSE	54.2957		sp|Q9CQU3|RER1_MOUSE	40.9919
sp|Q8BFW7|LPP_MOUSE	54.03		sp|Q61033|LAP2A_MOUSE	40.5778
sp|P97470|PP4C_MOUSE	53.942		sp|Q9DBT5|AMPD2_MOUSE	40.2727
sp|Q9WTL7|LYPA2_MOUSE	53.7669		sp|Q8BX17|GEMI5_MOUSE	40.1185
sp|Q8JZU2|TXTP_MOUSE	53.2482		sp|Q8BJY1|PSMD5_MOUSE	39.8532
sp|P59328|WDHD1_MOUSE	51.8896		sp|P47941|CRKL_MOUSE	39.7743
sp|Q3UHJ0|AAK1_MOUSE	51.8046		sp|Q8CDG3|VCIP1_MOUSE	39.5135
sp|Q9D6L8|PPIL3_MOUSE	51.4292		sp|Q5XJY5|COPD_MOUSE	39.3073
sp|Q62523|ZYX_MOUSE	51.3836		sp|Q02614|S30BP_MOUSE	39.1286
sp|P70288|HDAC2_MOUSE	50.9022		sp|Q5SUR0|PUR4_MOUSE	39.0603
sp|Q9D1E6|TBCB_MOUSE	50.9022		sp|P61028|RAB8B_MOUSE	38.8136
sp|Q9JJY4|DDX20_MOUSE	50.1824		sp|Q9CWK8|SNX2_MOUSE	38.7014
sp|Q810A7|DDX42_MOUSE	49.021		sp|Q9D7B7|GPX8_MOUSE	38.4421
sp|Q9ES28|ARHG7_MOUSE	48.0284		sp|Q9WTQ8|TIM23_MOUSE	38.4421
sp|Q9D1M4|MCA3_MOUSE	47.5868		sp|Q9CPX6|ATG3_MOUSE	38.3809
sp|Q8BU11|TOX4_MOUSE	47.4932		sp|Q8BMP6|GCP60_MOUSE	38.2591
sp|Q80W03|TOX3_MOUSE	47.4932		sp|P67871|CSK2B_MOUSE	37.3693
sp|Q9R1P4|PSA1_MOUSE	47.2249		sp|Q9DBZ5|EIF3K_MOUSE	36.8551
sp|Q9CX48|ZCH10_MOUSE	46.5174		sp|Q9JJ00|PLS1_MOUSE	36.7427
sp|Q8BVY0|RL1D1_MOUSE	45.797		sp|O54950|AAKG1_MOUSE	36.52
sp|Q921J2|RHEB_MOUSE	45.0005		sp|Q9CYZ2|TPD54_MOUSE	36.52
sp|P57776|EF1D_MOUSE	44.1998		sp|Q8VDP2|CX056_MOUSE	36.191
sp|P70460|VASP_MOUSE	44.1605		sp|Q9CXF4|TBC15_MOUSE	35.9213
sp|O35226|PSMD4_MOUSE	44.0431		sp|Q8C0E2|VP26B_MOUSE	35.8679
sp|Q6PGH2|HN1L_MOUSE	43.5795		sp|Q3TWW8|SRSF6_MOUSE	35.5505
sp|Q05CL8|LARP7_MOUSE	43.5795		sp|Q9D0A3|ARPIN_MOUSE	35.5505
sp|Q9CXF4|TBC15_MOUSE	43.1898		sp|Q62448|IF4G2_MOUSE	35.472
sp|Q66GT5|PTPM1_MOUSE	42.9021		sp|Q9QYJ3|DNJB1_MOUSE	35.4459
sp|Q8BJW6|EIF2A_MOUSE	42.7544		sp|P09450|JUNB_MOUSE	35.0337
sp|Q61033|LAP2A_MOUSE	41.8187		sp|Q8VDJ3|VIGLN_MOUSE	34.8496
sp|Q00724|RET4_MOUSE	41.1945		sp|Q9Z0H7|BCL10_MOUSE	34.4824
sp|Q80X50|UBP2L_MOUSE	41.1387		sp|Q3UMR5|MCU_MOUSE	34.4332
sp|Q62448|IF4G2_MOUSE	41.1263		sp|P68181|KAPCB_MOUSE	34.3351
sp|Q8JZX4|SPF45_MOUSE	40.8894		sp|P05132|KAPCA_MOUSE	34.3351
sp|O89079|COPE_MOUSE	40.3252		sp|Q3ULJ0|GPD1L_MOUSE	34.3351
sp|Q9EPJ9|ARFG1_MOUSE	40.0005		sp|Q8BYK6|YTHD3_MOUSE	34.3351
sp|Q9DAW6|PRP4_MOUSE	39.7318		sp|P27048|RSMB_MOUSE	34.1164
sp|Q9WTQ8|TIM23_MOUSE	39.6177		sp|P63163|RSMN_MOUSE	34.1164
sp|Q60710|SAMH1_MOUSE	39.6177		sp|Q80W54|FACE1_MOUSE	33.8291
sp|Q9ER73|ELP4_MOUSE	39.2422		sp|P50431|GLYC_MOUSE	33.6168
sp|Q9Z2N8|ACL6A_MOUSE	38.6019		sp|Q9D883|U2AF1_MOUSE	33.6168
sp|Q9QZD9|EIF3I_MOUSE	38.2158		sp|Q9D8Y0|EFHD2_MOUSE	33.4767
sp|Q8R001|MARE2_MOUSE	38.0986		sp|P42208|SEPT2_MOUSE	33.384
sp|Q62418|DBNL_MOUSE	37.9821		sp|O35130|NEP1_MOUSE	32.9279
sp|Q9CYZ2|TPD54_MOUSE	37.6368		sp|Q8BU11|TOX4_MOUSE	32.9171
sp|P62192|PRS4_MOUSE	37.6368		sp|Q80W03|TOX3_MOUSE	32.9171
sp|Q9R190|MTA2_MOUSE	37.1861		sp|Q91VA6|PDIP2_MOUSE	32.7489
sp|Q9WTJ8|FA50B_MOUSE	37.1861		sp|Q99J95|CDK9_MOUSE	32.3968
sp|Q5EG47|AAPK1_MOUSE	37.0308		sp|Q99M51|NCK1_MOUSE	31.9671
sp|Q9CX34|SGT1_MOUSE	36.9647		sp|Q99KN9|EPN4_MOUSE	31.832
sp|Q62376|RU17_MOUSE	36.9647		sp|P61290|PSME3_MOUSE	31.6315
sp|Q8K2K6|AGFG1_MOUSE	36.8988		sp|Q9WTX6|CUL1_MOUSE	31.0608
sp|Q9CQI7|RU2B_MOUSE	36.8004		sp|P00920|CAH2_MOUSE	30.9016
sp|Q7TMX5|SHQ1_MOUSE	36.38		sp|Q9ER88|RT29_MOUSE	30.8225
sp|P97855|G3BP1_MOUSE	35.6133		sp|Q66JS6|EI3JB_MOUSE	30.6657
sp|Q9JIH2|NUP50_MOUSE	35.5369		sp|Q3UGC7|EI3JA_MOUSE	30.6657
sp|Q9Z1Z2|STRAP_MOUSE	35.4861		sp|Q9DCT2|NDUS3_MOUSE	30.5491
sp|Q60692|PSB6_MOUSE	34.7903		sp|Q810A7|DDX42_MOUSE	30.2696
sp|Q3UVG3|F91A1_MOUSE	34.6241		sp|Q61166|MARE1_MOUSE	29.9791
sp|Q8BMB3|IF4E2_MOUSE	33.7963		sp|Q9D8U8|SNX5_MOUSE	29.8307
sp|Q640P2|ANGL1_MOUSE	33.7963		sp|Q8JZX4|SPF45_MOUSE	29.7571
sp|Q9QUM9|PSA6_MOUSE	33.6589		sp|Q62465|VAT1_MOUSE	29.6838
sp|Q91YX5|LGAT1_MOUSE	33.568		sp|Q8BH58|TIPRL_MOUSE	29.6473
sp|Q9WUK2|IF4H_MOUSE	33.3875		sp|Q9EST5|AN32B_MOUSE	29.5383
sp|Q78ZA7|NP1L4_MOUSE	33.1204		sp|O09172|GSH0_MOUSE	29.3226
sp|Q3UMF0|COBL1_MOUSE	32.522		sp|Q14C51|PTCD3_MOUSE	29.3226
sp|Q99PI5|LPIN2_MOUSE	32.4528		sp|Q6A4J8|UBP7_MOUSE	29.1366
sp|Q61191|HCFC1_MOUSE	32.3916		sp|P28063|PSB8_MOUSE	29.1102
sp|Q9JJT9|PHAX_MOUSE	32.2601		sp|Q99PI4|LPIN3_MOUSE	28.4236
sp|Q9DBJ3|BI2L1_MOUSE	32.2183		sp|P05202|AATM_MOUSE	28.027
sp|Q9CWK8|SNX2_MOUSE	31.9079		sp|Q9QXK3|COPG2_MOUSE	27.673
sp|Q60737|CSK21_MOUSE	31.7651		sp|Q8K1A5|TM41B_MOUSE	27.6096
sp|Q64213|SF01_MOUSE	31.7002		sp|Q9CWU6|UQCC1_MOUSE	27.2353
sp|Q66JS6|EI3JB_MOUSE	31.6034		sp|O88271|CFDP1_MOUSE	27.2353
sp|Q3UGC7|EI3JA_MOUSE	31.6034		sp|Q91VH2|SNX9_MOUSE	27.0064
sp|Q91X43|SH319_MOUSE	31.4833		sp|Q8C650|SEP10_MOUSE	26.6629
sp|Q6A065|CE170_MOUSE	31.285		sp|Q08093|CNN2_MOUSE	26.3423
sp|Q3TIR3|RIC8A_MOUSE	31.2457		sp|O89079|COPE_MOUSE	26.0857
sp|Q9QXD8|LIMD1_MOUSE	30.9884		sp|P21956|MFGM_MOUSE	26.0294
sp|Q61897|KT33B_MOUSE	30.7429		sp|Q8JZU2|TXTP_MOUSE	25.8341
sp|Q8BH58|TIPRL_MOUSE	30.5539		sp|Q7TMK9|HNRPQ_MOUSE	25.7926
sp|Q60864|STIP1_MOUSE	30.4976		sp|Q64012|RALY_MOUSE	25.7513
sp|Q5NBU8|XAF1_MOUSE	30.33		sp|Q3UYV9|NCBP1_MOUSE	25.4253
sp|O54941|SMCE1_MOUSE	30.2193		sp|Q9CWI3|BCCIP_MOUSE	25.4253
sp|P70297|STAM1_MOUSE	30.2193		sp|Q9WUM4|COR1C_MOUSE	25.4253
sp|Q8CHH9|SEPT8_MOUSE	28.9514		sp|P39447|ZO1_MOUSE	25.3233
sp|P97801|SMN_MOUSE	28.7503		sp|Q8CIG8|ANM5_MOUSE	25.2258
sp|Q60838|DVL2_MOUSE	28.3993		sp|Q9JLQ0|CD2AP_MOUSE	25.2258
sp|Q61062|DVL3_MOUSE	28.3993		sp|Q91W50|CSDE1_MOUSE	25.1704
sp|Q6NV83|SR140_MOUSE	28.1636		sp|Q9Z1D1|EIF3G_MOUSE	25.1075
sp|E9Q555|RN213_MOUSE	28.1253		sp|Q8C0I1|ADAS_MOUSE	24.9129
sp|Q1W617|SHRM4_MOUSE	28.0681		sp|Q8R361|RFIP5_MOUSE	24.9129
sp|Q8VHR5|P66B_MOUSE	27.8791		sp|O88545|CSN6_MOUSE	24.7975
sp|Q91VH2|SNX9_MOUSE	27.8323		sp|Q8R001|MARE2_MOUSE	24.6454
sp|Q91YJ2|SNX4_MOUSE	27.6003		sp|Q9D706|RPAP3_MOUSE	24.3467
sp|Q8C650|SEP10_MOUSE	27.4782		sp|Q9D1P4|CHRD1_MOUSE	24.2731
sp|A2AAY5|SPD2B_MOUSE	27.3572		sp|Q9CX34|SGT1_MOUSE	23.9119
sp|Q80ZM8|CRLS1_MOUSE	27.3271		sp|P62814|VATB2_MOUSE	23.5844
sp|Q02614|S30BP_MOUSE	26.8834		sp|Q06138|CAB39_MOUSE	23.5613
sp|Q99LI8|HGS_MOUSE	26.71		sp|Q00612|G6PD1_MOUSE	23.4012
sp|Q9WTX6|CUL1_MOUSE	26.6756		sp|Q8BHD7|PTBP3_MOUSE	23.0432
sp|Q9ESU6|BRD4_MOUSE	26.6146		sp|Q9D906|ATG7_MOUSE	23.0212
sp|Q9D0D4|DIM1_MOUSE	26.454		sp|Q6P9P6|KIF11_MOUSE	22.9118
sp|Q91YL2|RN126_MOUSE	26.454		sp|P51863|VA0D1_MOUSE	22.89
sp|Q9CR62|M2OM_MOUSE	26.3697		sp|Q60668|HNRPD_MOUSE	22.6321
sp|Q99KN9|EPN4_MOUSE	26.2444		sp|O35345|IMA7_MOUSE	22.4508
sp|P52875|TM165_MOUSE	25.635		sp|Q60960|IMA5_MOUSE	22.4508
sp|Q9JJ00|PLS1_MOUSE	25.2442		sp|P21279|GNAQ_MOUSE	22.38
sp|O54950|AAKG1_MOUSE	25.0912		sp|Q9CX00|IST1_MOUSE	22.1945
sp|O88811|STAM2_MOUSE	23.7479		sp|Q9QWV9|CCNT1_MOUSE	22.1945
sp|Q60668|HNRPD_MOUSE	23.3242		sp|Q3UHB1|NT5D3_MOUSE	22.0725
sp|Q9D8Z1|ASCC1_MOUSE	23.2587		sp|Q8BKC5|IPO5_MOUSE	21.9719
sp|Q8R409|HEXI1_MOUSE	23.2587		sp|Q62419|SH3G1_MOUSE	21.8326
sp|Q9QZQ1|AFAD_MOUSE	22.7475		sp|Q99KK7|DPP3_MOUSE	21.7735
sp|Q8BKT8|HAUS7_MOUSE	22.7475		sp|Q6P2B1|TNPO3_MOUSE	21.7617
sp|Q8CGF7|TCRG1_MOUSE	22.5821		sp|Q9CZ44|NSF1C_MOUSE	21.7146
sp|Q9CZ44|NSF1C_MOUSE	22.3786		sp|Q99L47|F10A1_MOUSE	21.6561
sp|Q9CR16|PPID_MOUSE	22.3786		sp|P17427|AP2A2_MOUSE	21.4137
sp|Q9QZQ8|H2AY_MOUSE	22.2583		sp|Q8K0D5|EFGM_MOUSE	21.3966
sp|Q5SS80|DHR13_MOUSE	22.0215		sp|Q99JY4|TRABD_MOUSE	21.3681
sp|Q99M51|NCK1_MOUSE	21.9631		sp|Q9DCE5|PK1IP_MOUSE	21.0325
sp|Q8K2X3|STN1_MOUSE	21.905		sp|Q01405|SC23A_MOUSE	21.005
sp|O55033|NCK2_MOUSE	21.7897		sp|O88477|IF2B1_MOUSE	20.8867
sp|Q99MD9|NASP_MOUSE	21.4233		sp|Q9JJT9|PHAX_MOUSE	20.8686
sp|Q8BXQ2|PIGT_MOUSE	21.3405		sp|Q91XD6|VPS36_MOUSE	20.8145
sp|Q8BYK6|YTHD3_MOUSE	21.231		sp|Q6PIP5|NUDC1_MOUSE	20.7072
sp|Q8VEH6|CBWD1_MOUSE	21.069		sp|P17426|AP2A1_MOUSE	20.5589
sp|Q91W50|CSDE1_MOUSE	20.7521		sp|Q99K70|RRAGC_MOUSE	20.1869
sp|Q01853|TERA_MOUSE	20.5461		sp|P11438|LAMP1_MOUSE	19.7892
sp|F6ZDS4|TPR_MOUSE	20.4363		sp|Q60766|IRGM1_MOUSE	19.644
sp|Q6P8X1|SNX6_MOUSE	20.3943		sp|Q61191|HCFC1_MOUSE	19.644
sp|Q60766|IRGM1_MOUSE	20.2447		sp|P22892|AP1G1_MOUSE	19.5484
sp|P16460|ASSY_MOUSE	20.0973		sp|O54941|SMCE1_MOUSE	19.5484
sp|Q9D786|HAUS5_MOUSE	20.0649		sp|Q9EPJ9|ARFG1_MOUSE	19.4068
sp|Q8R570|SNP47_MOUSE	20.0487		sp|Q8BK72|RT27_MOUSE	19.36
sp|Q0VGB7|PP4R2_MOUSE	19.8563		sp|Q8BY71|HAT1_MOUSE	19.3135
sp|Q9ERA6|TFP11_MOUSE	19.7616		sp|Q60710|SAMH1_MOUSE	19.2211
sp|Q9CS74|ECD_MOUSE	19.3762		sp|P15092|IFI4_MOUSE	18.8306
sp|Q8CH02|SUGP1_MOUSE	19.3159		sp|Q8K1J6|TRNT1_MOUSE	18.5125
sp|Q8R3E3|WIPI1_MOUSE	18.5652		sp|Q62418|DBNL_MOUSE	18.4275
contaminant_GR78_KLULA	18.2918		sp|Q9CZ91|SRFB1_MOUSE	18.2186
sp|Q91VX2|UBAP2_MOUSE	18.2864		sp|Q80W47|WIPI2_MOUSE	18.0548
sp|Q8BWY9|CIP2A_MOUSE	18.2582		sp|Q9QXD8|LIMD1_MOUSE	18.0413
sp|Q922U1|PRPF3_MOUSE	18.1847		sp|Q6P1F6|2ABA_MOUSE	17.9741
sp|Q9EQ28|DPOD3_MOUSE	17.9223		sp|P27546|MAP4_MOUSE	17.8542
sp|Q9DC37|MFSD1_MOUSE	17.845		sp|Q922U1|PRPF3_MOUSE	17.6451
sp|Q91VJ4|STK38_MOUSE	17.8067		sp|Q64378|FKBP5_MOUSE	17.6193
sp|Q8VBT6|APOBR_MOUSE	17.5798		sp|Q8BU03|PWP2_MOUSE	17.4851
sp|Q52KI8|SRRM1_MOUSE	17.5055		sp|Q8C878|UBA3_MOUSE	17.3905
sp|Q8VDD8|WASH1_MOUSE	17.4318		sp|P97855|G3BP1_MOUSE	17.2783
sp|Q61768|KINH_MOUSE	17.1965		sp|Q922D8|C1TC_MOUSE	17.1859
sp|Q8BVE3|VATH_MOUSE	17.1431		sp|O88455|DHCR7_MOUSE	17.0582
sp|Q3UZ39|LRRF1_MOUSE	17.0372		sp|Q8BTV2|CPSF7_MOUSE	17.0582
sp|P46938|YAP1_MOUSE	16.9674		sp|Q9D2Y4|MLKL_MOUSE	17.022
sp|Q8CE96|TRM6_MOUSE	16.6602		sp|Q8CFE3|RCOR1_MOUSE	16.8436
sp|Q9D554|SF3A3_MOUSE	16.5271		sp|Q3UHJ0|AAK1_MOUSE	16.7558
sp|Q68FF6|GIT1_MOUSE	16.1301		sp|Q9JLI8|SART3_MOUSE	16.7035
sp|P46062|SIPA1_MOUSE	15.9693		sp|Q8R5H1|UBP15_MOUSE	16.38
sp|Q99K28|ARFG2_MOUSE	15.9233		sp|Q8K1M6|DNM1L_MOUSE	16.2421
sp|Q9D8S3|ARFG3_MOUSE	15.8319		sp|Q8R1F1|NIBL1_MOUSE	16.0903
sp|Q7TQH0|ATX2L_MOUSE	15.7866		sp|O08749|DLDH_MOUSE	15.7847
sp|Q9QXE7|TBL1X_MOUSE	15.7118		sp|Q3UMF0|COBL1_MOUSE	15.7785
sp|Q8K4Z5|SF3A1_MOUSE	15.7018		sp|Q99MD9|NASP_MOUSE	15.5907
sp|Q99JR8|SMRD2_MOUSE	15.5934		sp|Q6Y7W8|PERQ2_MOUSE	15.5585
sp|Q7JJ13|BRD2_MOUSE	15.5641		sp|Q8JZK9|HMCS1_MOUSE	15.4508
sp|Q8K4P0|WDR33_MOUSE	15.5641		sp|O35344|IMA4_MOUSE	15.4211
sp|Q9WVK4|EHD1_MOUSE	15.5058		sp|Q8K1R3|PNPT1_MOUSE	15.3916
sp|Q8K2T8|PAF1_MOUSE	15.4768		sp|O88811|STAM2_MOUSE	15.3622
sp|Q6ZQ58|LARP1_MOUSE	15.4479		sp|P31266|SUH_MOUSE	15.2745
sp|Q9CSN1|SNW1_MOUSE	15.4479		sp|Q02053|UBA1_MOUSE	15.1879
sp|Q9EQP2|EHD4_MOUSE	15.3052		sp|Q8VBW6|ULA1_MOUSE	15.0457
sp|Q64321|ZBT7B_MOUSE	15.2208		sp|Q9WVK4|EHD1_MOUSE	15.0457
sp|Q922P9|GLYR1_MOUSE	15.165		sp|Q6ZQ58|LARP1_MOUSE	14.9896
sp|Q6NVF9|CPSF6_MOUSE	15.0274		sp|Q61941|NNTM_MOUSE	14.7963
sp|Q3TEA8|HP1B3_MOUSE	14.946		sp|P58742|AAAS_MOUSE	14.715
sp|Q689Z5|SBNO1_MOUSE	14.8923		sp|Q68FL4|SAHH3_MOUSE	14.319
sp|Q6NZR2|MSD2_MOUSE	14.8123		sp|Q80SW1|SAHH2_MOUSE	14.319
sp|P27546|MAP4_MOUSE	14.7202		sp|Q9CWL8|CTBL1_MOUSE	14.2707
sp|Q9WVM3|APC7_MOUSE	14.655		sp|Q3V1V3|ESF1_MOUSE	14.2623
sp|Q9QXN3|TRIP4_MOUSE	14.2515		sp|Q62523|ZYX_MOUSE	14.2454
sp|Q61140|BCAR1_MOUSE	14.2107		sp|Q61879|MYH10_MOUSE	14.231
sp|Q3UMB9|WASH7_MOUSE	14.1178		sp|P53657|KPYR_MOUSE	13.9972
sp|Q3B807|TCRGL_MOUSE	14.0341		sp|Q9Z0U1|ZO2_MOUSE	13.7693
sp|Q8N7N5|DCAF8_MOUSE	14.0103		sp|Q8K4L4|POF1B_MOUSE	13.6872
sp|O55236|MCE1_MOUSE	13.8695		sp|Q6P9J9|ANO6_MOUSE	13.229
sp|Q9EQQ9|OGA_MOUSE	13.5591		sp|Q9EQQ9|OGA_MOUSE	13.1568
sp|Q8K1X1|WDR11_MOUSE	13.5406		sp|Q01320|TOP2A_MOUSE	13.1453
sp|P35569|IRS1_MOUSE	13.4308		sp|O54988|SLK_MOUSE	13.0323
sp|P50516|VATA_MOUSE	13.4199		sp|Q99JX7|NXF1_MOUSE	13.0007
sp|Q8CFE4|SCYL2_MOUSE	13.355		sp|Q8C7E9|CSTFT_MOUSE	12.7127
sp|Q7TMK9|HNRPQ_MOUSE	13.2907		sp|P58281|OPA1_MOUSE	12.5538
sp|P30999|CTND1_MOUSE	13.2411		sp|Q61768|KINH_MOUSE	12.5147
sp|Q9JIG7|CCD22_MOUSE	13.2059		sp|Q8BH24|TM9S4_MOUSE	12.4952
sp|Q91YR7|PRP6_MOUSE	13.1989		sp|Q8BGQ7|SYAC_MOUSE	12.45
sp|Q80XI3|IF4G3_MOUSE	13.1097		sp|O70551|SRPK1_MOUSE	12.3988
sp|Q569Z6|TR150_MOUSE	13.0601		sp|Q64213|SF01_MOUSE	12.3038
sp|Q9JLI8|SART3_MOUSE	12.9108		sp|Q9ESZ8|GTF2I_MOUSE	12.0758
sp|Q8BIW9|CTF18_MOUSE	12.8175		sp|Q9R190|MTA2_MOUSE	12.0276
sp|A2A432|CUL4B_MOUSE	12.8043		sp|Q6ZQL4|WDR43_MOUSE	11.8677
sp|Q60855|RIPK1_MOUSE	12.6221		sp|Q7TQH0|ATX2L_MOUSE	11.4887
sp|Q641K5|NUAK1_MOUSE	12.5837		sp|Q99LI7|CSTF3_MOUSE	11.2056
sp|Q91XU0|WRIP1_MOUSE	12.5456		sp|Q8BJW5|NOL11_MOUSE	11.1126
sp|Q8K3A9|MEPCE_MOUSE	12.4326		sp|Q3UQ84|SYTM_MOUSE	11.1126
sp|Q7TT37|ELP1_MOUSE	12.4233		sp|Q91YK2|RRP1B_MOUSE	11.0972
sp|E9PVA8|GCN1_MOUSE	12.4		sp|Q60838|DVL2_MOUSE	11.0226
sp|Q8R5A3|AB1IP_MOUSE	12.3584		sp|Q61062|DVL3_MOUSE	11.0226
sp|Q6PB44|PTN23_MOUSE	12.2342		sp|P97452|BOP1_MOUSE	10.976
sp|A2AGT5|CKAP5_MOUSE	12.2246		sp|Q8BHL5|ELMO2_MOUSE	10.976
sp|Q80TJ7|PHF8_MOUSE	12.1409		sp|P46735|MYO1B_MOUSE	10.8867
sp|Q61216|MRE11_MOUSE	11.7282		sp|Q9Z2I0|LETM1_MOUSE	10.8867
sp|Q9JLQ2|GIT2_MOUSE	11.6951		sp|Q9D4H8|CUL2_MOUSE	10.7844
sp|Q6P4S8|INT1_MOUSE	11.3168		sp|Q99MI1|RB6I2_MOUSE	10.7604
sp|Q9R1Z8|VINEX_MOUSE	11.2962		sp|Q8VDU5|SNRK_MOUSE	10.7412
sp|Q6A4J8|UBP7_MOUSE	11.2603		sp|P42225|STAT1_MOUSE	10.7268
sp|Q9Z1T1|AP3B1_MOUSE	11.24		sp|Q921N6|DDX27_MOUSE	10.5716
sp|P29533|VCAM1_MOUSE	11.2045		sp|Q9JLV5|CUL3_MOUSE	10.4615
sp|A2APB8|TPX2_MOUSE	11.1142		sp|P42227|STAT3_MOUSE	10.4343
sp|Q99MI1|RB6I2_MOUSE	11.0894		sp|Q6GQT9|NOMO1_MOUSE	9.92719
sp|Q3U0V1|FUBP2_MOUSE	11.0696		sp|Q9CW03|SMC3_MOUSE	9.90272
sp|Q8CGC6|RBM28_MOUSE	11.0401		sp|Q922R5|P4R3B_MOUSE	9.79806
sp|Q8BYR2|LATS1_MOUSE	11.001		sp|Q9JJY4|DDX20_MOUSE	9.73867
sp|Q3TCH7|CUL4A_MOUSE	10.9092		sp|Q3U821|WDR75_MOUSE	9.68001
sp|Q9QWY8|ASAP1_MOUSE	10.8284		sp|Q3UVG3|F91A1_MOUSE	9.59905
sp|P42227|STAT3_MOUSE	10.7534		sp|Q9ERA6|TFP11_MOUSE	9.5876
sp|Q0KL02|TRIO_MOUSE	10.6771		sp|Q923W1|TGS1_MOUSE	9.419
sp|Q05512|MARK2_MOUSE	10.6702		sp|Q9EQK5|MVP_MOUSE	9.33148
sp|P51125|ICAL_MOUSE	10.5077		sp|Q80W00|PP1RA_MOUSE	9.04775
sp|Q80UK8|INT2_MOUSE	10.3674		sp|Q3UVK0|ERMP1_MOUSE	8.947
sp|O54774|AP3D1_MOUSE	10.3588		sp|P54276|MSH6_MOUSE	8.87453
sp|Q9Z315|SNUT1_MOUSE	10.2731		sp|Q8BWY9|CIP2A_MOUSE	8.85822
sp|Q3UPL0|SC31A_MOUSE	10.0977		sp|P30999|CTND1_MOUSE	8.56546
sp|Q8K1N2|PHLB2_MOUSE	9.94407		sp|Q9DBR1|XRN2_MOUSE	8.44838
sp|Q3V1V3|ESF1_MOUSE	9.79893		sp|Q9Z1Z0|USO1_MOUSE	8.3779
sp|P35761|TTK_MOUSE	9.67301		sp|Q60817|NACA_MOUSE	8.32581
sp|P54279|PMS2_MOUSE	9.63923		sp|P70670|NACAM_MOUSE	8.32581
sp|Q6Y7W8|PERQ2_MOUSE	9.62056		sp|Q8BWZ3|NAA25_MOUSE	8.26585
sp|Q3UMC0|SPAT5_MOUSE	9.27223		sp|F6ZDS4|TPR_MOUSE	8.26245
sp|Q8CGZ0|CHERP_MOUSE	8.84626		sp|Q6NXK2|ZN532_MOUSE	7.75522
sp|P83741|WNK1_MOUSE	8.70856		sp|Q8C7R4|UBA6_MOUSE	7.63001
sp|Q9DBR1|XRN2_MOUSE	8.70673		sp|P70248|MYO1F_MOUSE	7.31065
sp|Q80TQ2|CYLD_MOUSE	8.69758		sp|Q6PB44|PTN23_MOUSE	7.1227
sp|E9Q5G3|KIF23_MOUSE	8.68846		sp|Q6ZQ08|CNOT1_MOUSE	6.76582
sp|Q9CRT8|XPOT_MOUSE	8.59823		sp|P83741|WNK1_MOUSE	6.76012
sp|Q60817|NACA_MOUSE	8.58041		sp|Q3UPL0|SC31A_MOUSE	6.53204
sp|P70670|NACAM_MOUSE	8.58041		sp|P35569|IRS1_MOUSE	6.51614
sp|Q5DTM8|BRE1A_MOUSE	8.50986		sp|Q62315|JARD2_MOUSE	6.51086
sp|Q5SQM0|EMAL6_MOUSE	8.45771		sp|Q7TT37|ELP1_MOUSE	6.02731
sp|Q61464|ZN638_MOUSE	8.44908		sp|P70336|ROCK2_MOUSE	5.78848
sp|Q14AX6|CDK12_MOUSE	8.36937		sp|Q8K2Z4|CND1_MOUSE	5.77184
sp|Q99KF0|CAR14_MOUSE	8.28839		sp|Q1W617|SHRM4_MOUSE	5.44705
sp|O09127|EPHA8_MOUSE	8.24711		sp|Q0P5X1|LRIQ1_MOUSE	4.80239
sp|Q3TN34|MILK2_MOUSE	8.20624		sp|Q80XB4|NRAP_MOUSE	4.64954
sp|Q920B0|FRM4B_MOUSE	8.00009		sp|E9PVA8|GCN1_MOUSE	4.51202
sp|Q64511|TOP2B_MOUSE	7.70481		sp|Q6P5H2|NEST_MOUSE	4.3103
sp|E9PZJ8|ASCC3_MOUSE	7.53421		sp|Q71LX4|TLN2_MOUSE	3.38291
sp|Q5RJH6|SMG7_MOUSE	7.27601		sp|E9Q555|RN213_MOUSE	1.55947
sp|Q91Z96|BMP2K_MOUSE	7.27601
sp|O35134|RPA1_MOUSE	7.23363
sp|Q62136|PTN21_MOUSE	7.0409
sp|Q4JIM5|ABL2_MOUSE	7.00516
sp|P97772|GRM1_MOUSE	6.90584
sp|Q9CW03|SMC3_MOUSE	6.8037
sp|P97820|M4K4_MOUSE	6.71541
sp|Q7TMB8|CYFP1_MOUSE	6.60822
sp|Q99NH0|ANR17_MOUSE	6.36197
sp|Q99KW3|TARA_MOUSE	6.1669
sp|Q8BTI8|SRRM2_MOUSE	6.1266
sp|Q6P9L6|KIF15_MOUSE	5.96979
sp|Q80V62|FACD2_MOUSE	5.71041
sp|Q9Z277|BAZ1B_MOUSE	5.59844
sp|A2ALU4|SHRM2_MOUSE	5.59088
sp|Q3UPH7|ARH40_MOUSE	5.45821
sp|Q6ZPY7|KDM3B_MOUSE	5.30096
sp|Q80U49|C170B_MOUSE	5.26054
sp|Q9R0B6|LAMC3_MOUSE	5.23725
sp|Q6ZQ08|CNOT1_MOUSE	5.22954
sp|P97433|ARG28_MOUSE	4.89078
sp|P97789|XRN1_MOUSE	4.81681
sp|Q6PDI5|ECM29_MOUSE	4.50005
sp|Q923J1|TRPM7_MOUSE	4.4445
sp|P08775|RPB1_MOUSE	4.2031
sp|Q3URK3|TET1_MOUSE	4.12561
sp|Q8CJ40|CROCC_MOUSE	4.1215
sp|P61407|TDRD6_MOUSE	3.88008
sp|E9QAM5|HELZ2_MOUSE	2.80967
sp|Q9QYX7|PCLO_MOUSE	2.4507
sp|Q62504|MINT_MOUSE	2.27226
sp|Q8C8R3|ANK2_MOUSE	2.12419
sp|Q8VHN7|GPR98_MOUSE	1.97208

## Sheet: Suppl. Table 5
Supplemental Table 5: RNA binding motifs analysis in fasted lipin 1–deficient liver compared to refed condition
RBP	upstreamExonIntron	upstreamIntron	targetExon-5prime	targetExon-3prime	downstreamIntron	downstreamExonIntron
ESRP2.TGGG[AG]A[AGT]	3.76321e-08	0.000402392	0.000465265	2.74276e-07	0.000140852	4.34772e-05
RBM38.[GT][GT]GTGT[GT]	7.75721e-08	1.64351e-06	1.53648e-07	0.000212619	0.000110736	8.80368e-14
ENOX1.[ACT][AG][GT]ACAG	1.07739e-07	0.0586789	2.59286e-06	4.82618e-08	0.000205675	0.0054366
QKI.ACTAAC[ACG]	1.31913e-07	0.0811615	0.847301	0.950447	0.00999416	0.171055
MSI1.TAG[GT][AT][AG]G	3.6585e-07	0.0378904	0.0538877	0.458578	0.0050839	0.00146915
SRp40.[CT][AG]C[AG][GT][AC]	5.10817e-07	3.06096e-06	4.26304e-13	2.68813e-15	3.5404e-07	6.13376e-07
RBM5.GA[AG]GG[AT][AG]	2.51821e-06	0.00124546	3.73282e-10	3.73757e-06	7.92124e-05	0.000139985
SRSF1.GGAGGA	4.65705e-06	0.0022958	2.12902e-13	2.72606e-10	0.00180744	0.000326291
BRUNOL5.TGTGT[GT][GT]	5.07793e-06	0.0389792	1.99908e-06	0.0131728	7.86795e-05	2.612e-07
DAZAP1.TAG[GT][AT][AT][AG]	7.29676e-06	0.0202029	0.0824121	0.115658	0.0102727	0.00710717
SRSF10.AGAGA[ACG][ACG]	1.88991e-05	1.27381e-05	0.000143322	0.000102614	0.156816	0.000744743
RBM24.[AT]G[AT]GTG[AGT]	4.24607e-05	0.00136828	8.18925e-06	0.132079	0.00011954	3.89495e-12
BRUNOL4.[GT]GTGT[GT][GT]	6.57491e-05	0.000151455	2.92413e-08	0.00113739	6.37128e-07	1.71988e-08
BRUNOL6.TGTG[AGT][GT]G	0.000118321	0.000403128	2.66721e-05	1.47863e-05	2.5998e-05	4.29978e-05
SRSF2.GGAG[AT][AGT]	0.000137294	5.86508e-06	6.756e-13	4.74072e-12	0.00156504	0.000308683
RBM47.GATGA[AT]	0.000204613	0.000460567	0.000108399	0.000136135	0.0042751	0.065821
LIN28A.[ACT]GGAG[AT]A	0.000207173	0.00156448	1.30966e-09	1.59398e-06	0.111994	0.000248178
RBM28.G[AT]GTAG[AGT]	0.000284804	1.82177e-06	0.582649	0.407903	0.0371512	0.0251846
HNRNPL.ACAC[AG]A[ACG]	0.000298638	0.116798	0.152588	0.00324724	0.0398265	0.00588178
PCBP1.CC[AT][AT][ACT]CC	0.000318801	8.0977e-06	0.0128179	5.28244e-05	0.00192249	0.000343949
RBM45.GACGA[AC][ACG]	0.000378396	0.0144298	8.20426e-05	0.00351086	0.0132568	3.68115e-05
FXR2.[AGT]GAC[AG][AG][AG]	0.000435114	0.00201577	1.02866e-07	1.75521e-07	4.85806e-08	0.000434426
PABPC5.AGAAA[AGT]T	0.000491052	0.365776	0.221622	0.147777	0.225253	0.0229972
SFPQ.[GT]T[AG][AG]T[GT][GT]	0.000507692	0.00781277	6.51955e-05	9.2386e-05	0.0161782	0.000266145
ZNF638.[CGT]GTT[GC][GT]T	0.000544666	0.0685453	0.000227712	0.0124766	0.237776	0.00106346
SAMD4A.GC[GT]GG[ACT][AC]	0.00059876	0.000612698	2.28623e-08	5.87652e-06	0.00136714	9.09178e-05
SRSF1.GGA[GC]G[AG][ACG]	0.000661331	0.00405995	2.75213e-17	2.04164e-11	3.48373e-05	1.28098e-06
PCBP3.TTT[CT]CC	0.000680949	0.143864	0.00770698	0.169336	0.0375657	0.00427478
SRp55.[CT][CT][AT]C[AT][GC]G	0.000802872	0.00207878	3.41527e-08	9.61033e-11	0.0118361	0.000151535
MSI1.TAGT[AT][AG]G	0.000916961	0.0184338	0.354019	0.782859	0.0457389	0.0562033
SRSF10.AGAGA[AG][AG]	0.00100302	0.00569344	0.00523865	0.00028917	0.476895	0.0110638
RBM5.[GC]AAGG[AG]G	0.00109246	0.0162165	7.18575e-08	3.38016e-08	0.00375617	0.000367325
SRSF1.GG[AG]GGA[ACG]	0.00114729	0.0194447	9.19916e-16	1.65639e-11	1.50864e-05	0.000124897
ESRP1.TGGTGG	0.00138049	0.00393184	3.1731e-08	4.02969e-12	3.99324e-05	1.51108e-07
SRp20.CTC[GT]TC[CT]	0.00165874	0.0325581	0.317436	0.167713	0.000924245	0.00131245
[truncated: 79 more rows]

## Sheet: Suppl. Table 6
Supplemental Table 6: Alternatively spliced mRNAs of phospholipid synthesis genes in Lpin1–/– liver
[truncated: 18 more rows]

[truncated: 3 more sheets: Suppl. Table 7, Suppl. Table 8, Suppl. Table 9]
